# Supplementary material for: Leveraging Integrated RNA Sequencing to Decipher Adrenomedullin’s Protective Mechanisms in Experimental Bronchopulmonary Dysplasia
Source: Genes (Basel). 2024 Jun 19;15(6):806. doi: 10.3390/genes15060806 (PMC11202456; doi:10.3390/genes15060806)
Supplement: Supplementary file 1 [file genes-15-00806-s001.zip]

Archive with 6 entries (6 files):
- Figure S1.pdf
- Table_S1_DEA_LPSvsPBS_WT.csv
- Table_S2_DEA_LPSvsPBS_AMKO.csv
- Table_S3_DEA_BPDvsCtrl.csv
- Table_S4_BPD_Patient_Characteristics.xlsx
- Table_S5_KEGG_terms_all_categories.xlsx
