# Supplementary material for: Leveraging Integrated RNA Sequencing to Decipher Adrenomedullin’s Protective Mechanisms in Experimental Bronchopulmonary Dysplasia
Source: Genes (Basel). 2024 Jun 19;15(6):806. doi: 10.3390/genes15060806 (PMC11202456; doi:10.3390/genes15060806)
Supplement: Supplementary file 1 [file genes-15-00806-s001.zip › Table_S1_DEA_LPSvsPBS_WT.csv]

	logFC	AveExpr	t	P.Value	adj.P.Val	gene
ENSMUSG00000026950	4.30342948033224	4.77494386685618	13.2445978320016	1.26703369343222e-08	0.000110348331588533	Neb
ENSMUSG00000018459	5.25949221572797	3.1046155636844	13.1841151622695	1.38934002629566e-08	0.000110348331588533	Slc13a3
ENSMUSG00000015950	2.3386763444876	5.21249706517836	11.5565767810714	5.2023449689821e-08	0.000275464166107602	Ncf1
ENSMUSG00000030592	6.08074752552736	1.53625752563014	11.2449536392575	8.07718923919942e-08	0.000287937556890985	Ryr1
ENSMUSG00000032496	4.23983898849301	6.0683412260303	11.0302452800093	9.14551496296034e-08	0.000287937556890985	Ltf
ENSMUSG00000052212	4.45840033208133	4.09021779969307	10.7190222505195	1.25294479403786e-07	0.000287937556890985	Cd177
ENSMUSG00000055775	7.75675872713157	3.18843519096752	10.7710076290814	1.36789850088843e-07	0.000287937556890985	Myh8
ENSMUSG00000078815	5.56613161590731	-3.78800520989637	10.5129053995236	1.61933211369773e-07	0.000287937556890985	Cacng6
ENSMUSG00000032484	5.05725939590606	5.44536354167483	10.3269659718605	1.91162081136466e-07	0.000287937556890985	Ngp
ENSMUSG00000000204	4.87469448622707	3.8946956580869	10.3150608308951	1.91894460781214e-07	0.000287937556890985	Slfn4
ENSMUSG00000030413	3.26031318423607	3.98876421205381	10.2100568067679	1.99390187334016e-07	0.000287937556890985	Pglyrp1
ENSMUSG00000056071	5.05007148112249	6.52977025768466	10.0593967977732	2.52070041363719e-07	0.000309800887136598	S100a9
ENSMUSG00000017737	4.18478442988607	4.54177324600024	10.0124455495378	2.54486625770651e-07	0.000309800887136598	Mmp9
ENSMUSG00000056054	5.61456598636503	6.06996568750594	9.90716254198735	3.03598159243836e-07	0.000309800887136598	S100a8
ENSMUSG00000015854	4.73329413750267	1.14599216223949	9.82026798220991	3.1979368110011e-07	0.000309800887136598	Cd5l
ENSMUSG00000004668	4.01453253295296	2.63393632695665	9.68562316521512	3.57519359933675e-07	0.000309800887136598	Abca13
ENSMUSG00000022902	5.08635554576866	4.59490376904054	9.68090023189725	3.77496372743464e-07	0.000309800887136598	Stfa2
ENSMUSG00000021322	3.00914294303062	3.17358086577959	9.59686619757401	3.78020749034197e-07	0.000309800887136598	Aoah
ENSMUSG00000030672	6.15070224216177	2.04447223309603	9.70041819900262	3.87744595076208e-07	0.000309800887136598	Mylpf
ENSMUSG00000030730	5.56868973417646	2.67523723878024	9.66522674535147	3.92516600299325e-07	0.000309800887136598	Atp2a1
ENSMUSG00000054905	5.33082621739477	3.99607213251015	9.50633485220506	4.61571456960114e-07	0.000309800887136598	Stfa3
ENSMUSG00000079597	5.22461817092167	4.76695704757492	9.48445264532197	4.7047094669653e-07	0.000309800887136598	Gm5483
ENSMUSG00000037086	6.46914275567428	-3.74396642791142	9.46838848401188	5.06010367091033e-07	0.000309800887136598	Prr32
ENSMUSG00000038112	2.80042285086517	2.345561172515	9.32324923769853	5.06921118109249e-07	0.000309800887136598	AW551984
ENSMUSG00000017002	2.5007861293488	3.93496484434521	9.30537339780594	5.12919984223381e-07	0.000309800887136598	Slpi
ENSMUSG00000058818	3.07311045733681	4.67710175952226	9.31472748083446	5.16307481372164e-07	0.000309800887136598	Pirb
ENSMUSG00000071561	5.89942279364346	3.8589668969978	9.40112537733303	5.31715451926885e-07	0.000309800887136598	BC100530
ENSMUSG00000057280	4.7803575404565	-0.931717018133071	9.30766385015387	5.60290101553958e-07	0.000309800887136598	Musk
ENSMUSG00000059657	4.92145983823017	3.78290377819919	9.30515681527914	5.65579208496149e-07	0.000309800887136598	Stfa2l1
ENSMUSG00000051748	5.10493151652401	1.46130871743593	9.25964573320146	6.00167298066658e-07	0.000317788584326296	Wfdc21
ENSMUSG00000025330	2.97453973713372	2.53626980374052	9.10337651193064	6.52023302579941e-07	0.000334109360047818	Padi4
ENSMUSG00000020310	4.4981082355527	-2.55173144298406	9.13224914379216	6.73153918457243e-07	0.000334157812334166	Madcam1
ENSMUSG00000020722	4.93570393491066	-0.939134146212822	9.03897301202265	7.63864832988865e-07	0.000367696753697822	Cacng1
ENSMUSG00000002111	2.07445265691515	5.02871102236023	8.86735696894472	8.34965047651279e-07	0.000375935650874774	Spi1
ENSMUSG00000028859	2.63765466362639	4.78777911134991	8.87545040246018	8.37011140676289e-07	0.000375935650874774	Csf3r
ENSMUSG00000061816	6.83097473392563	1.4744361411093	9.01695849239599	8.51978812180792e-07	0.000375935650874774	Myl1
ENSMUSG00000020061	8.93262635364774	-0.0147087740104329	8.77331893697796	1.21747434238975e-06	0.000522691349428682	Mybpc1
ENSMUSG00000026407	7.82088870294122	-1.84819634667972	8.68143977217722	1.30603789569317e-06	0.000545958209818053	Cacna1s
ENSMUSG00000020901	2.27179091104734	4.96766944886379	8.41541890349286	1.42479309310555e-06	0.000573677732608714	Pik3r5
ENSMUSG00000049988	2.93157297979444	3.59649795564496	8.41893326003632	1.44457723036503e-06	0.000573677732608714	Lrrc25
ENSMUSG00000059108	4.26052994320966	2.61752295361289	8.3909941819885	1.58094598326926e-06	0.000590404071270266	Ifitm6
ENSMUSG00000006345	4.35756677112854	0.89887909052119	8.37959511468004	1.61024554409956e-06	0.000590404071270266	Ggt1
ENSMUSG00000026822	3.989038336051	7.42907605632263	8.35811040405552	1.62409819404168e-06	0.000590404071270266	Lcn2
ENSMUSG00000079428	7.2046703761859	-3.16394308846292	8.47109250987482	1.6384864164127e-06	0.000590404071270266	Tceal7
ENSMUSG00000052353	-2.09446833803368	4.34014921264875	-8.2798795128069	1.67253277980245e-06	0.000590404071270266	Cemip
ENSMUSG00000031972	8.21335121858651	2.5632785325938	8.34932853400761	1.96926934971519e-06	0.000661188640847103	Acta1
ENSMUSG00000022026	4.75853455198092	3.40376179263555	8.21944963671604	1.99439793031417e-06	0.000661188640847103	Olfm4
ENSMUSG00000021702	4.20247621706656	1.39758686185442	8.19619572905473	1.99792601577972e-06	0.000661188640847103	Thbs4
ENSMUSG00000024222	2.83520553929612	6.92385469991442	8.11282319834671	2.089236966951e-06	0.000677296514694216	Fkbp5
ENSMUSG00000025491	3.47235000100936	4.9081649563151	8.08239005337893	2.2231338457801e-06	0.000706289622804339	Ifitm1
ENSMUSG00000095620	5.54128341182208	3.05902898964644	8.12405543731544	2.32792500517718e-06	0.000725080170730186	2010005H15Rik
ENSMUSG00000037139	3.03495109498176	1.57133518051359	7.98606639742012	2.46203765407703e-06	0.000752105156442569	Myom3
ENSMUSG00000027868	4.41137511066736	-0.651895638518042	7.98946003266883	2.60683607475436e-06	0.000778235296270792	Tbx15
ENSMUSG00000049037	3.11823329934909	3.23595196592398	7.93109792844745	2.64555908080723e-06	0.000778235296270792	Clec4a1
ENSMUSG00000071714	2.17176378520747	4.116400504559	7.72587314039269	3.33533938130992e-06	0.000963306655856511	Csf2rb2
ENSMUSG00000008496	2.39928673440472	4.28962797211271	7.70424756656346	3.44537124538868e-06	0.000976289795547079	Pou2f2
ENSMUSG00000016327	6.71736969440593	-1.06368551337344	7.8287751597589	3.5509512442354e-06	0.000976289795547079	Atp1b4
ENSMUSG00000023903	3.04239550254644	1.75386100045172	7.67873906334766	3.6328400945568e-06	0.000976289795547079	Mmp25
ENSMUSG00000023913	2.92322596007936	4.48874745592434	7.66612336846594	3.67587391924092e-06	0.000976289795547079	Pla2g7
ENSMUSG00000022148	2.24470383340974	4.81325430346206	7.64308623369142	3.71340746547829e-06	0.000976289795547079	Fyb
ENSMUSG00000033508	5.21939573437717	3.38497423884437	7.73038331844419	3.76329510429032e-06	0.000976289795547079	Asprv1
ENSMUSG00000071562	5.27339982625648	4.43593467113219	7.7226789722636	3.81051100559766e-06	0.000976289795547079	Stfa1
ENSMUSG00000033220	2.075935690103	5.34707475968654	7.57391786999278	4.04708608865327e-06	0.000995818835436297	Rac2
ENSMUSG00000030350	3.24408531926423	0.274284654362206	7.59930940902656	4.05653175199642e-06	0.000995818835436297	Prmt8
ENSMUSG00000069873	4.39273395611346	0.153798875242235	7.63716046729637	4.07480165586146e-06	0.000995818835436297	4930438A08Rik
ENSMUSG00000069792	5.4206872922214	1.5914556776483	7.66308328456747	4.14308068739575e-06	0.000997164192716387	Wfdc17
ENSMUSG00000005800	4.41511421954388	3.30422451378204	7.58118032941606	4.38590422099752e-06	0.00103985206791859	Mmp8
ENSMUSG00000000435	5.58248727056329	-3.77354324093733	7.60977825706498	4.47278717872837e-06	0.00104485624020735	Myf5
ENSMUSG00000042254	3.48252114240618	0.974981793236003	7.50581246208294	4.62755175002075e-06	0.00105709482501949	Cilp
ENSMUSG00000101389	3.18441410718138	2.37171263368949	7.49095691016538	4.65827118359233e-06	0.00105709482501949	Ms4a4a
ENSMUSG00000059498	2.2305762240612	4.32970184114935	7.42650818444943	4.91703274515152e-06	0.00109601192428439	Fcgr3
ENSMUSG00000042451	3.87457608630703	0.496669631044774	7.46546973624808	4.96775943018421e-06	0.00109601192428439	Mybph
ENSMUSG00000026177	2.37362402267792	4.42317079709705	7.39808837451893	5.12035214950616e-06	0.00111420265609459	Slc11a1
ENSMUSG00000040552	2.78127189174538	3.32677976680211	7.3563211451043	5.47527952429981e-06	0.00116471506265751	C3ar1
ENSMUSG00000049130	2.30036843070182	4.24823516985021	7.34262140644376	5.49912683029984e-06	0.00116471506265751	C5ar1
ENSMUSG00000031825	1.74627057594721	4.6130944189595	7.31300847171082	5.67008544862857e-06	0.0011727280753005	Crispld2
ENSMUSG00000002699	2.07264849785054	4.97647832993854	7.31415296098598	5.68461201121428e-06	0.0011727280753005	Lcp2
ENSMUSG00000004709	2.7739083918598	3.60379199866554	7.26155661036711	6.20715203693076e-06	0.00126411038598263	Cd244
ENSMUSG00000033737	3.32249126587854	-0.397268171531912	7.21663558312766	6.73498058786403e-06	0.00133530868262492	Fndc3c1
ENSMUSG00000030077	3.37301691534926	1.26727715001816	7.21069664164619	6.80391140256956e-06	0.00133530868262492	Chl1
ENSMUSG00000040026	7.38214684538012	5.56877547812302	7.34501070298989	6.84101140135675e-06	0.00133530868262492	Saa3
ENSMUSG00000019122	3.54595263779249	3.76606532935653	7.20683404450716	6.89300043910882e-06	0.00133530868262492	Ccl9
ENSMUSG00000055632	2.61635069964681	3.90217631073233	7.16972438427766	6.98250113367101e-06	0.00133634976516101	Hmcn2
ENSMUSG00000045658	1.63909664871757	5.53275795357068	7.14356454130741	7.10220981173155e-06	0.00134307860546852	Pid1
ENSMUSG00000070385	4.45963297301657	-0.660763593354412	7.19066968259761	7.36600846689205e-06	0.00136291394813176	Ampd1
ENSMUSG00000053338	4.4764592793601	0.980613302489413	7.19001850104374	7.37869685485247e-06	0.00136291394813176	Tarm1
ENSMUSG00000071715	2.17973016544646	3.94866286016215	7.10279460253656	7.55588092450821e-06	0.00137959963776796	Ncf4
ENSMUSG00000036198	5.37107021911389	-1.1651148597755	7.18869291057702	7.7268097381095e-06	0.00138064657094065	Arhgap36
ENSMUSG00000038094	-1.81744475108593	2.18383454447646	-7.08133372972043	7.73544506224225e-06	0.00138064657094065	Atp13a4
ENSMUSG00000020427	2.3086695091284	5.22238529025483	7.06748336056237	7.94792216832083e-06	0.00140280826270863	Igfbp3
ENSMUSG00000026390	3.69286872345271	4.48169915291932	7.08277982989624	8.20610757213062e-06	0.00143246174487137	Marco
ENSMUSG00000024471	7.63305970296538	-2.31618181222584	7.19355078388726	8.46012902798382e-06	0.00146075162619047	Myot
ENSMUSG00000000157	1.60551609447335	4.01984772511675	6.94948720060138	9.2390340891278e-06	0.00157808662909457	Itgb2l
ENSMUSG00000006457	4.77970974413158	0.970446508610558	6.99170770253282	9.81089748807484e-06	0.00165793730423478	Actn3
ENSMUSG00000020950	4.05085072801224	-3.97500281015631	6.93730304400471	1.01906998491659e-05	0.00170331250861951	Foxg1
ENSMUSG00000042265	3.22006758940824	2.51377664364709	6.88655063687205	1.05064980944431e-05	0.00170331250861951	Trem1
ENSMUSG00000030786	3.4389876896974	2.99560991289042	6.88492570229207	1.06341894025908e-05	0.00170331250861951	Itgam
ENSMUSG00000000416	-1.42185743022367	4.27912944793654	-6.8461452363753	1.06411646556919e-05	0.00170331250861951	Cttnbp2
ENSMUSG00000031558	-1.32200302833291	8.88532008997412	-6.83548232559725	1.07965826117214e-05	0.00170331250861951	Slit2
ENSMUSG00000028874	2.09419563006044	5.45430878892151	6.83740636104606	1.0842654490397e-05	0.00170331250861951	Fgr
ENSMUSG00000032503	3.21749731939491	-0.418365718545254	6.85966671735601	1.09034195166113e-05	0.00170331250861951	Arpp21
ENSMUSG00000042349	2.06730190280716	5.71384446567411	6.83078206228103	1.09372285728165e-05	0.00170331250861951	Ikbke
ENSMUSG00000061723	4.91647885876856	2.33429225423595	6.8570937671712	1.18982952174195e-05	0.00180731686939413	Tnnt3
ENSMUSG00000030474	3.29959801814397	3.84934983970841	6.79064885761354	1.20449360526671e-05	0.00180731686939413	Siglece
ENSMUSG00000030069	5.18749236101138	0.525623554442129	6.85652448957901	1.20700196685339e-05	0.00180731686939413	Prok2
ENSMUSG00000035004	1.77321894518176	4.45657592532029	6.75374138256132	1.21235810624889e-05	0.00180731686939413	Igsf6
ENSMUSG00000028599	1.70415568568049	6.63873272276801	6.74913528631606	1.21939259741186e-05	0.00180731686939413	Tnfrsf1b
ENSMUSG00000030854	-2.75341395292574	3.44166640155679	-6.76040448426732	1.22877067607533e-05	0.00180731686939413	Ptpn5
ENSMUSG00000029082	2.11816659589085	3.92809322414721	6.70506034112967	1.30429584469005e-05	0.00188921030977076	Bst1
ENSMUSG00000034116	1.86225143080202	5.11249320850275	6.69999999425851	1.30823502722558e-05	0.00188921030977076	Vav1
ENSMUSG00000020227	3.21338365120901	4.23500753724131	6.69677630073107	1.36848712163468e-05	0.00193633613987173	Irak3
ENSMUSG00000028736	6.41016716633537	-3.48764120031971	6.80508374735888	1.37328760357428e-05	0.00193633613987173	Pax7
ENSMUSG00000068587	2.9932630472227	1.50895492960765	6.68548806108317	1.37743773248666e-05	0.00193633613987173	Mgam
ENSMUSG00000026251	6.32598180981737	-3.35012709301622	6.78827970610465	1.40079731764566e-05	0.00195190047287731	Chrnd
ENSMUSG00000046908	2.06236029867936	2.83159672083307	6.62615014796595	1.45585291227342e-05	0.00201097595751854	Ltb4r1
ENSMUSG00000058624	2.84440469993369	5.49306407831052	6.62860045745221	1.48379533179194e-05	0.00203190421082025	Gda
ENSMUSG00000021765	1.79348232656888	1.95681005825875	6.59439633157763	1.51676815839035e-05	0.00205930446119921	Fst
ENSMUSG00000027199	2.22191619825551	2.29162709813863	6.59045810603519	1.53623498534243e-05	0.00206518257940697	Gatm
ENSMUSG00000033192	1.91933046253597	4.05825210170774	6.57785715332412	1.55517034670076e-05	0.00206518257940697	Lpcat2
ENSMUSG00000021123	2.6911669039404	1.22136275590931	6.5892359238323	1.56010015441509e-05	0.00206518257940697	Rdh12
ENSMUSG00000030402	4.20625246183587	-2.77556280429253	6.62784220320562	1.58355626500631e-05	0.00207890836939051	Ppm1n
ENSMUSG00000026068	2.67494514492351	3.44590079556494	6.56593318315727	1.61168920521013e-05	0.00209849860858712	Il18rap
ENSMUSG00000040809	3.21624891749353	4.4178945986304	6.56593041152851	1.64716444410289e-05	0.00212725261744507	Chil3
ENSMUSG00000002847	2.54328525854076	0.51924167016185	6.53277817750591	1.68220967295328e-05	0.0021549919882954	Pla1a
ENSMUSG00000026656	2.6668447587934	3.97292697870322	6.51165801714777	1.74084994619163e-05	0.00221227211162032	Fcgr2b
ENSMUSG00000026073	6.01408106878631	1.74347546974128	6.59048891500299	1.82737861882795e-05	0.00230380233016524	Il1r2
ENSMUSG00000047798	2.17390358990252	5.16439974143984	6.46112987145238	1.84521776445358e-05	0.00230797513294057	Cd300lf
ENSMUSG00000001348	2.48385106743687	3.63297608914912	6.41429986331296	1.98994888859183e-05	0.00246955766369385	Acp5
ENSMUSG00000042581	-3.32583002003829	2.68355096897397	-6.40987809335661	2.07106263541456e-05	0.00255029689640002	Thsd7b
ENSMUSG00000075307	3.00169748136951	1.69186984565319	6.38840509462477	2.10564798833369e-05	0.00257293986882159	Klhl41
ENSMUSG00000043286	4.63505142855836	-1.44270642330016	6.43175483854635	2.14489518659514e-05	0.00260089007931785	Pnpla1
ENSMUSG00000037379	-1.96673210627095	6.13605843710869	-6.34053620815913	2.18692798414524e-05	0.00262672952278195	Spon2
ENSMUSG00000074001	4.57258129533332	-1.56552998470599	6.41223672207993	2.19927621359773e-05	0.00262672952278195	Klhl40
ENSMUSG00000048583	1.77500682776033	7.19022887481009	6.32579087647581	2.22837768902464e-05	0.00264162534254899	Igf2
ENSMUSG00000042212	5.9487127011368	-3.02801838742937	6.43217206031768	2.28819557467599e-05	0.00267673276272503	Sprr2d
ENSMUSG00000031097	5.77230217199127	1.00566856255984	6.42539125911197	2.29169440182942e-05	0.00267673276272503	Tnni2
ENSMUSG00000068697	6.35660909241625	-0.830776815073866	6.42807262530965	2.34499275323636e-05	0.00271899342227442	Myoz1
ENSMUSG00000024600	-1.92064038877586	7.06826182536125	-6.28572631029742	2.36652330344978e-05	0.00272407410690577	Slc27a6
ENSMUSG00000089942	2.53895185379957	-0.393498260199204	6.28791850969564	2.3944463550299e-05	0.00273638707551438	Pira2
ENSMUSG00000090231	2.44856593715143	1.68679165483316	6.274686933722	2.43417595846818e-05	0.00276192036430479	Cfb
ENSMUSG00000094733	4.4368575607013	1.25579126545478	6.3302566745407	2.46060223502437e-05	0.00277210400733065	Gm5416
ENSMUSG00000058715	2.19787809826418	4.12201392444382	6.25159386035217	2.50074086668366e-05	0.00279748370896267	Fcer1g
ENSMUSG00000030996	3.16905926457437	-0.392317166140282	6.2541989858703	2.57942727276859e-05	0.00286532882712791	Art1
ENSMUSG00000022651	4.33634345955503	3.29629905869421	6.25427041155434	2.73622908661977e-05	0.00301840271117743	Retnlg
ENSMUSG00000023886	1.82295410405596	4.2909010312997	6.17329175795698	2.78628751108331e-05	0.00305242600783161	Smoc2
ENSMUSG00000024678	3.05724263494859	0.00128456025173869	6.14958533885292	2.99438154101353e-05	0.00325792813554794	Ms4a4d
ENSMUSG00000074923	2.16386152250933	2.7746654519053	6.11536622620667	3.0535435727896e-05	0.0032996965750859	Pak6
ENSMUSG00000032033	1.92207348653538	1.62593727219208	6.10706085613847	3.07688861761338e-05	0.00330245781694517	Barx2
ENSMUSG00000060063	2.35851573895246	4.05778835082605	6.10587843481654	3.11246726239959e-05	0.00331822432639044	Alox5ap
ENSMUSG00000015340	2.02114598047785	6.43138996480543	6.07211281869392	3.2462355740262e-05	0.00343776347289375	Cybb
ENSMUSG00000021456	3.48462501575595	-0.277128315380361	6.09353956484783	3.32135869133655e-05	0.0034940253517802	Fbp2
ENSMUSG00000044827	2.38218361661258	2.10924877715011	6.03874450538522	3.44187920215985e-05	0.00356085645584466	Tlr1
ENSMUSG00000031962	7.39497718152499	-1.83753603475361	6.19436377585211	3.45085421366456e-05	0.00356085645584466	Cdh15
ENSMUSG00000005413	1.91059669029207	5.50973820447189	6.02373758992649	3.48215803528554e-05	0.00356085645584466	Hmox1
ENSMUSG00000025044	3.14802657909997	3.6822989950963	6.04933312179539	3.49065291792253e-05	0.00356085645584466	Msr1
ENSMUSG00000020627	1.36817366648416	3.93287697282083	6.01750843522064	3.49835574611395e-05	0.00356085645584466	Klhl29
ENSMUSG00000027947	1.43156051280829	5.94768116274128	6.01363727622894	3.51938598405799e-05	0.00356085645584466	Il6ra
ENSMUSG00000045776	1.98481389874199	1.32216572340276	6.01087282370948	3.55417201871374e-05	0.00357329256438404	Lrtm1
ENSMUSG00000028064	1.41746176155035	4.76867654763932	5.96836061885518	3.76588262206346e-05	0.00376232990260868	Sema4a
ENSMUSG00000029361	2.83446968345107	-0.0413129242913438	5.9829940661429	3.8028996551261e-05	0.00376937986875807	Nos1
ENSMUSG00000026285	2.64597072825728	-0.429246506477764	5.97501350772421	3.82039760069279e-05	0.00376937986875807	Pdcd1
ENSMUSG00000024661	1.79943063126122	9.04494854461256	5.93820529173688	3.95214515781397e-05	0.00387529789085647	Fth1
ENSMUSG00000024679	3.03036779034739	2.68384544901475	5.95797664190866	3.98252672049244e-05	0.00388113110153512	Ms4a6d
ENSMUSG00000000290	1.55027837006383	6.32678109675919	5.90497071346317	4.14531834074543e-05	0.00401514523431348	Itgb2
ENSMUSG00000026981	3.59997877608156	4.20449254769613	5.93693159121692	4.22757995674192e-05	0.00407000652199063	Il1rn
ENSMUSG00000004952	1.74920072219425	3.38253251738762	5.87156347571518	4.36761092838038e-05	0.00417948792754954	Rasa4
ENSMUSG00000052270	3.09089877225201	3.72056908355584	5.88733856138003	4.44418710094109e-05	0.00422730012565564	Fpr2
ENSMUSG00000004609	2.43655601794792	4.94099585667979	5.82669128733686	4.74693824553749e-05	0.00448839964466446	Cd33
ENSMUSG00000002265	1.03281886648591	9.45489990337443	5.80869738211819	4.79011723937409e-05	0.00450242676612174	Peg3
ENSMUSG00000025473	1.6064648002631	4.51914464580784	5.79736780065172	4.88179857907076e-05	0.00454758203175284	Adam8
ENSMUSG00000060548	-1.54306989596876	6.44920554850478	-5.79524253499156	4.89541408517303e-05	0.00454758203175284	Tnfrsf19
ENSMUSG00000030579	1.47336189293149	4.98251543683207	5.76125737777787	5.15397823071367e-05	0.00473779026591321	Tyrobp
ENSMUSG00000067149	3.89688074026422	-1.16073055460964	5.81651721446467	5.15982194525014e-05	0.00473779026591321	Jchain
ENSMUSG00000024774	4.37279107608849	-0.735606114687239	5.82059300311193	5.26209885299517e-05	0.00480393334941542	Ankrd22
ENSMUSG00000079227	2.48166926327149	2.72045557278302	5.74078524649895	5.42166616751683e-05	0.00492132383262884	Ccr5
ENSMUSG00000022488	1.36740401929875	5.52460001227777	5.72368092077768	5.45685200285851e-05	0.00492511898098906	Nckap1l
ENSMUSG00000035923	5.86082652382009	-3.08792506025302	5.81705616655233	5.71410476972789e-05	0.00510456030992485	Myf6
ENSMUSG00000020216	3.623698044129	-0.382491564911413	5.73999972416114	5.71993538033757e-05	0.00510456030992485	Jsrp1
ENSMUSG00000024066	2.07789596696887	7.28760860497543	5.69028850130288	5.79241183537848e-05	0.00514036100586521	Xdh
ENSMUSG00000003206	2.71833091116874	1.56339017845133	5.69603236202187	5.86036039954184e-05	0.00517176805259567	Ebi3
ENSMUSG00000027737	3.82326361345508	3.0315532927773	5.72127037110067	5.95141941449321e-05	0.00522311035354832	Slc7a11
ENSMUSG00000005686	1.34616595187223	4.51726163699573	5.66128160564087	6.00611730438318e-05	0.00524215238352345	Ampd3
ENSMUSG00000040950	-3.80964014978098	-0.607362419410797	-5.70974370673774	6.05408647345545e-05	0.00525514555359781	Mgl2
ENSMUSG00000060600	1.66176996890726	4.63995463146212	5.64780795127913	6.14393307537896e-05	0.00530415091860841	Eno3
ENSMUSG00000007122	2.87462244378466	2.47924238087117	5.6651805473967	6.18771240464036e-05	0.00531307089447092	Casq1
ENSMUSG00000059089	2.84426892993721	2.83956901333492	5.65972292752905	6.23195193716628e-05	0.00532228798504765	Fcgr4
ENSMUSG00000079419	2.40725221173837	2.83885289102981	5.62567856000333	6.45979747474795e-05	0.00548737341638349	Ms4a6c
ENSMUSG00000071713	1.79560179974001	6.01388662661279	5.61233443210227	6.50082745960653e-05	0.00549285341467286	Csf2rb
ENSMUSG00000025314	1.06579956361043	6.93727073981188	5.57116039350546	6.90297071268924e-05	0.00577130305275864	Ptprj
ENSMUSG00000031312	1.48215659116704	3.1529582418782	5.57177813056285	6.90303796049193e-05	0.00577130305275864	Itgb1bp2
ENSMUSG00000079471	5.53160293392119	-3.834663237192	5.67736841971399	6.98141567398838e-05	0.00580627162205788	Mymx
ENSMUSG00000025161	1.3667545143507	4.4370994897995	5.54025654816949	7.24669568961824e-05	0.00599550838695759	Slc16a3
ENSMUSG00000018654	1.5962800104319	5.40766325779851	5.48537129782215	7.90638291151275e-05	0.00647178975467138	Ikzf1
ENSMUSG00000052435	2.80560047705597	0.159543013501799	5.50381329568986	7.93591076537585e-05	0.00647178975467138	Cebpe
ENSMUSG00000026480	1.47803443856949	5.20216244930725	5.48177109324835	7.94459554397809e-05	0.00647178975467138	Ncf2
ENSMUSG00000050966	3.68802311620449	-0.518454358856115	5.52225840136798	8.06083555582871e-05	0.00652792755380351	Lin28a
ENSMUSG00000026417	2.87366741045248	1.9142094222974	5.49307912564113	8.09569863455645e-05	0.00652792755380351	Pigr
ENSMUSG00000043740	2.44585405369724	2.68061769215504	5.46713270833898	8.2878018192624e-05	0.00661680374221735	B430306N03Rik
ENSMUSG00000033066	1.03995506497694	6.78779993727527	5.45408494716039	8.28922848411239e-05	0.00661680374221735	Gas7
ENSMUSG00000030220	1.93192271419106	5.12560824246257	5.4488384826082	8.41126556673892e-05	0.00668064767638239	Arhgdib
ENSMUSG00000037095	3.00631664815015	4.82412974810837	5.44958355678691	8.72502883327588e-05	0.00689537726450683	Lrg1
ENSMUSG00000038357	3.30151493973509	3.41889408021849	5.44832962548255	8.87342974435195e-05	0.00695886622396278	Camp
ENSMUSG00000024164	1.46325886224909	8.67666011769865	5.41002875613163	8.89297981406638e-05	0.00695886622396278	C3
ENSMUSG00000052749	2.65923824608786	2.32778028943717	5.42091453255325	8.98858778331627e-05	0.00699277354372268	Trim30b
ENSMUSG00000036053	1.88865100104516	6.82335444428929	5.40373459984543	9.02435364471608e-05	0.00699277354372268	Fmnl2
ENSMUSG00000078763	2.62582164253688	2.48670630989935	5.40612767548103	9.18906521792534e-05	0.00708583985372544	Slfn1
ENSMUSG00000051439	2.39392538678029	5.17657222725043	5.39185189059328	9.31792959828357e-05	0.00715049814824804	Cd14
ENSMUSG00000028862	2.406506836348	5.67298721581571	5.38891483084967	9.36549368910812e-05	0.00715244554093666	Map3k6
ENSMUSG00000037492	-1.68614199782185	2.21712821823444	-5.35330651206335	9.74595978843599e-05	0.00740739575307683	Zmat4
ENSMUSG00000031444	2.46746893770969	3.87440790382169	5.34580279471255	0.000100516238099712	0.00758755515918321	F10
ENSMUSG00000068522	-1.77575384429333	3.30141403785999	-5.33290485881411	0.000100785277846248	0.00758755515918321	Aard
ENSMUSG00000036469	2.16288087760315	3.73651307708131	5.33213676893691	0.000101724278967341	0.0075906349217535	1-Mar
ENSMUSG00000009471	6.31890648451761	-3.90006503600024	5.46214104114774	0.000101781884692068	0.0075906349217535	Myod1
ENSMUSG00000020120	2.35359571742637	5.92500885088226	5.32938802846873	0.000102767178579521	0.00761697529651473	Plek
ENSMUSG00000018920	1.1491492997265	4.75604961987828	5.31409820040678	0.00010343883550613	0.00761697529651473	Cxcl16
ENSMUSG00000056755	4.02565786961555	-3.193888062508	5.37625835248571	0.000103573601765639	0.00761697529651473	Grm7
ENSMUSG00000039126	1.43714314362344	3.14314311274755	5.30674021966931	0.00010473788535762	0.00765153790324341	Prune2
ENSMUSG00000031548	1.80438220737689	4.33714211341588	5.3073943586776	0.000105006941322446	0.00765153790324341	Sfrp1
ENSMUSG00000004951	1.77332171065311	5.10932268781751	5.28118424450895	0.000109440878621788	0.00793821167537487	Hspb1
ENSMUSG00000032561	2.18526758583824	2.17908708390181	5.2447437073724	0.000117051826739011	0.00845167394431449	Acpp
ENSMUSG00000023349	1.63521379219478	2.93528031362022	5.2258720098643	0.000119370546177573	0.00858009559289933	Clec4n
ENSMUSG00000027107	2.19152894979812	-0.281470713058748	5.20900252002195	0.000123997505436954	0.00887252420660363	Chrna1
ENSMUSG00000030399	3.38744507333546	2.94981667116013	5.22579569277981	0.000127303485884993	0.00906823261561936	Ckm
ENSMUSG00000023473	2.00367960444676	2.15975926269822	5.18102207538427	0.000129081977793137	0.00915387150555347	Celsr3
ENSMUSG00000022938	3.0075486669009	-0.940942486403843	5.19855598978881	0.000130399023364414	0.00920617104952761	Fam3b
ENSMUSG00000022372	1.83390591445415	5.1787925525733	5.16310005921979	0.000132419207722687	0.00930742971095084	Sla
ENSMUSG00000027398	3.03639696661132	3.78952445511934	5.1751587466358	0.000135637358588153	0.00946479323517295	Il1b
ENSMUSG00000059921	-1.60877728425865	6.75103564794241	-5.14540033880689	0.00013584972348879	0.00946479323517295	Unc5c
ENSMUSG00000021750	3.38644725121348	2.20199268263907	5.17091152698713	0.000139150319527654	0.00965241408601215	Fam107a
ENSMUSG00000054555	-1.60840346710991	6.25605789250368	-5.12240179429881	0.000140998242139954	0.00973807424518772	Adam12
ENSMUSG00000035187	5.54062523088629	-1.55761437294627	5.22642019186819	0.000143311328446161	0.00985498031327822	Nkx6-1
ENSMUSG00000046245	1.81785419582908	3.8609277717654	5.10845281842609	0.000144624026337362	0.00990238214814219	Pilra
ENSMUSG00000027656	-1.94654132737528	1.87354904610414	-5.09373688934381	0.000148486619661981	0.0100918418970192	Wisp2
ENSMUSG00000027995	1.89570073686482	4.4052474835959	5.09236753611334	0.000148661693667139	0.0100918418970192	Tlr2
ENSMUSG00000024087	2.50667674799784	3.97689854387229	5.09690591985975	0.000150326008700366	0.0101613985030014	Cyp1b1
ENSMUSG00000048163	1.38665606981634	4.28703731789511	5.07586083248836	0.000151818487902753	0.0101834136129068	Selplg
ENSMUSG00000028970	2.03341946212331	1.88978534352776	5.08085925399891	0.000151933838606163	0.0101834136129068	Abcb1b
ENSMUSG00000030144	3.55127191789997	1.94150833994228	5.11712692314302	0.000153320269815802	0.0102331617059833	Clec4d
ENSMUSG00000023067	1.6165835860931	5.91000453253391	5.06456148931369	0.00015489111100656	0.0102947502022561	Cdkn1a
ENSMUSG00000020676	3.0120882433961	1.80590251839431	5.06163139712161	0.000163025491012017	0.0107902496863579	Ccl11
ENSMUSG00000029915	2.69981084709766	2.1675876051628	5.04942999274248	0.000163801952588926	0.0107966556716809	Clec5a
ENSMUSG00000045551	3.58689448555677	3.44097136399797	5.0675710777575	0.000166636875106413	0.0109118938053979	Fpr1
ENSMUSG00000022831	1.70354446360795	5.40805608110732	5.01931591342941	0.000166924154530166	0.0109118938053979	Hcls1
ENSMUSG00000025909	3.85017120940639	-1.79867408762964	5.06951609434598	0.000168658728147997	0.010980097937012	Sntg1
ENSMUSG00000035095	0.942188770085386	4.56675528172589	5.00049217264866	0.000171545515242566	0.011106293676454	Fam167a
ENSMUSG00000061013	1.31895910376615	3.38541949734512	4.99916764084505	0.000171995482808164	0.011106293676454	Mkx
ENSMUSG00000030142	4.38329887518726	2.52943310158917	5.06820745734055	0.000174351369040846	0.0112128400696917	Clec4e
ENSMUSG00000031765	2.72548449690751	5.24340658978581	5.00373631615082	0.00017677051301818	0.0113225790294104	Mt1
ENSMUSG00000079012	6.05288574503906	-1.21326616953571	5.10924902652536	0.000178068414413823	0.0113599066785686	Serpina3m
ENSMUSG00000026202	1.21034472890651	4.77302764959341	4.96860462020024	0.000180775524165461	0.0114864768054734	Tuba4a
ENSMUSG00000000628	1.59960919699986	5.01984927456474	4.96372856194779	0.000182609898450418	0.0115309709168195	Hk2
ENSMUSG00000043832	1.81702433356531	2.81438555081361	4.96450847614767	0.000182927583949544	0.0115309709168195	Clec4a3
ENSMUSG00000072620	2.20457764993454	5.1846710648222	4.91923851476405	0.000199005607012315	0.0124948777367219	Slfn2
ENSMUSG00000049093	3.87870578884799	-1.72716428461423	4.96149826907308	0.000201975180543784	0.0125975482915092	Il23r
ENSMUSG00000031431	1.80965126930781	7.59876555518785	4.90352217820616	0.000202226931969459	0.0125975482915092	Tsc22d3
ENSMUSG00000058099	1.44956939175619	4.99219252719366	4.87806485372495	0.00021002269419355	0.0130320722549396	Nfam1
ENSMUSG00000023045	2.90359393799101	1.04892365786267	4.89848358700495	0.000212226222958958	0.0131175624579885	Soat2
ENSMUSG00000005125	1.49015901984786	4.66329510479344	4.85820036249398	0.000217100025310528	0.0133667980699912	Ndrg1
ENSMUSG00000030472	2.7596635134635	-1.08258181047213	4.87100930474871	0.000220553558398357	0.0135270010623857	Ceacam18
ENSMUSG00000020363	1.55643399726036	3.45487221525101	4.84270234192274	0.000222872122895012	0.0136166295084126	Gfpt2
ENSMUSG00000051920	-2.90161904641663	1.99682691816927	-4.86533264273028	0.000224245198092232	0.0136480267114755	Rspo2
ENSMUSG00000027849	-1.53694429293307	2.25316454795846	-4.83184131600117	0.000226883319430045	0.0137270887422932	Syt6
ENSMUSG00000037731	1.34079673968368	4.56726918436114	4.82886540852956	0.000227724914792455	0.0137270887422932	Themis2
ENSMUSG00000030747	1.46567473146843	3.84104942044576	4.82803583676416	0.000228192267925646	0.0137270887422932	Dgat2
ENSMUSG00000032291	-4.24986743293924	-0.041585002977538	-4.89936393013853	0.000229000850910148	0.0137270887422932	Crabp1
ENSMUSG00000004266	1.40384365801674	5.24159214265764	4.81128671804769	0.000234540117155673	0.0140062772970596	Ptpn6
ENSMUSG00000011034	2.40382291324873	2.82469145502629	4.82182671429701	0.000235621541622412	0.0140181580100075	Slc5a1
ENSMUSG00000026358	2.46221972416067	0.681801852112086	4.81754790436573	0.000237875664326154	0.0140994586858991	Rgs1
ENSMUSG00000033213	6.02557783747535	-0.892746867092138	4.93069061465051	0.000239220164704739	0.0141264398376758	AA467197
ENSMUSG00000012428	3.65535789200826	5.42665410423363	4.83323662525031	0.00024693899388574	0.0145282441402777	Steap4
ENSMUSG00000066687	3.65797049462178	6.63135361173662	4.81325822452849	0.000255411681320244	0.0149712714308933	Zbtb16
ENSMUSG00000019832	1.50285132607077	3.8279528971356	4.75640950712072	0.000257164254196494	0.0150185815364386	Rab32
ENSMUSG00000021091	5.53473453426124	4.33263185632234	4.86511098258885	0.000260602331509297	0.0151636191795794	Serpina3n
ENSMUSG00000036905	1.88377275919856	4.71310080287764	4.74270978525374	0.000264597602702187	0.01530170762311	C1qb
ENSMUSG00000001156	1.19156249386967	6.28842367291331	4.73782086627518	0.00026490208349734	0.01530170762311	Mxd1
ENSMUSG00000039616	1.34604357259701	2.53563598778308	4.73171150898701	0.000267742387435936	0.0154097384942748	Mocos
ENSMUSG00000026180	3.1210979447797	2.62956884494739	4.76135072918014	0.000270126424346095	0.0154908240098835	Cxcr2
ENSMUSG00000021281	1.72809452032398	5.76500870987177	4.72342229207455	0.000272483087456448	0.015539175686702	Tnfaip2
ENSMUSG00000001027	2.3685614864599	0.654883994461038	4.73319856256717	0.000272926031891083	0.015539175686702	Scn4a
ENSMUSG00000031722	1.863740785931	8.65898173988356	4.71761730367522	0.000275841409123327	0.0156490742283002	Hp
ENSMUSG00000025804	2.26902927692805	3.38934985293728	4.71676084149434	0.000279508111028437	0.0158006631447926	Ccr1
ENSMUSG00000044103	4.26558373909672	1.00142814190053	4.77400449420296	0.000283054888930024	0.0159046678870402	Il1f9
ENSMUSG00000040694	2.00393424974256	1.75838506842899	4.70362487034205	0.00028335039421041	0.0159046678870402	Apobec2
ENSMUSG00000029553	1.48312410441826	2.77901523140744	4.69303447091558	0.000285902888143705	0.0159914344301506	Tfec
ENSMUSG00000027077	4.38171057657519	-1.52509152129221	4.76814758265844	0.000287859362929044	0.0160002925301451	Smtnl1
ENSMUSG00000032322	1.56202586545162	3.89703511476868	4.68782959190132	0.000288618907411542	0.0160002925301451	Pstpip1
ENSMUSG00000055172	1.46077367264906	4.23173811221588	4.68634451223725	0.000289083031548734	0.0160002925301451	C1ra
ENSMUSG00000042501	3.16531292161842	-2.30712912613968	4.72018645330773	0.000290292889547827	0.0160114671891223	Cpa6
ENSMUSG00000072878	-2.22111479360826	0.27773570047246	-4.68352586691871	0.000295084703976807	0.0162194481753342	1700123L14Rik
ENSMUSG00000004359	3.87596278370898	0.945097355783623	4.73058653923025	0.000297584510617421	0.0163004481074404	Spic
ENSMUSG00000026494	-1.44134696577314	5.02343134037287	-4.6549861032761	0.000304691300903535	0.0165730563522924	Kif26b
ENSMUSG00000025017	1.38536143425719	5.88449849862391	4.65402860948462	0.000305078468763526	0.0165730563522924	Pik3ap1
ENSMUSG00000031410	-2.18567301006478	-1.12642176592807	-4.66186255883315	0.000305691250312979	0.0165730563522924	Nxf7
ENSMUSG00000050558	-3.46853580089439	-1.0587320309858	-4.69356107297313	0.00030915851202784	0.0167022160445378	Prokr2
ENSMUSG00000026576	1.37520353374246	7.53031690423084	4.64415532823654	0.000310176501928778	0.0167022160445378	Atp1b1
ENSMUSG00000024737	1.66718658814042	4.85034168852579	4.60842644510762	0.000330367414706943	0.0176112602221686	Slc15a3
ENSMUSG00000090066	1.85665753554862	1.95011356033679	4.60909571702208	0.000331127564083081	0.0176112602221686	1110002E22Rik
ENSMUSG00000033491	-1.57335686632859	6.8027313910464	-4.60467230216445	0.000332072856070267	0.0176112602221686	Prss35
ENSMUSG00000038301	1.79490303323277	4.74777662161209	4.60607844452237	0.000332398833238916	0.0176112602221686	Snx10
ENSMUSG00000004707	1.46217608085204	2.73351962284005	4.60311759066768	0.000332601703912533	0.0176112602221686	Ly9
ENSMUSG00000033763	-1.48935314426704	7.7472294865444	-4.60002725659812	0.00033441691718207	0.0176485472738777	Mtss1l
ENSMUSG00000085925	1.15795563142523	4.81989715504594	4.59597695125098	0.000336222290897959	0.0176850698374639	Rtl1
ENSMUSG00000054169	3.89825849488664	-1.5328853838099	4.65675992344872	0.000337889628183001	0.0176993530520796	Ceacam10
ENSMUSG00000050271	-1.3702998698433	6.7116200121257	-4.59175078259097	0.000338857901640502	0.0176993530520796	Prag1
ENSMUSG00000043671	-0.930455037592994	4.95314895630153	-4.58956964131774	0.00033983649234399	0.0176993530520796	Dpy19l3
ENSMUSG00000091694	3.69608024606802	0.211462167483638	4.63517327057401	0.000346256884366351	0.0179748059090179	Apol11b
ENSMUSG00000038233	-1.73004845978575	2.67567313857126	-4.57547415970395	0.000349670178631639	0.0180928690148651	Fam198a
ENSMUSG00000000682	2.27143021580653	3.59293869120272	4.57945842660945	0.000352592422687595	0.0181848397220534	Cd52
ENSMUSG00000064246	1.43612339398096	8.2609705755379	4.55903874165132	0.000358307937160254	0.0184162020332825	Chil1
ENSMUSG00000004328	2.58617920827787	5.91727280732517	4.57626099062087	0.000359397080913916	0.0184162020332825	Hif3a
ENSMUSG00000002266	1.28547128110789	5.10156020816592	4.5450292228293	0.000366642997058847	0.0187270868433434	Zim1
ENSMUSG00000041757	-1.36708684824718	6.27850099777202	-4.53593851871405	0.000372479709572611	0.0188451235707794	Plekha6
ENSMUSG00000042129	1.18176495087686	5.39698761050724	4.53428031188612	0.000373296375207812	0.0188451235707794	Rassf4
ENSMUSG00000062148	3.60805229386231	-1.63157659015896	4.58663422025916	0.000374234536267936	0.0188451235707794	Ear6
ENSMUSG00000040528	1.61547998678392	2.73756470162744	4.5334624679244	0.000374879395133207	0.0188451235707794	Milr1
ENSMUSG00000022548	2.24247103561256	-0.118724471801635	4.5428133258168	0.000374885681357652	0.0188451235707794	Apod
ENSMUSG00000074575	2.40929711197376	-1.76897722052984	4.53828773523694	0.000380362229098556	0.019060107284639	Kcng1
ENSMUSG00000050335	1.45447192310577	5.46645345678381	4.51716109742662	0.000384781997868232	0.0192209497991725	Lgals3
ENSMUSG00000060188	1.67481864136152	1.94626445304796	4.50560362881426	0.000393420089773502	0.0195215952186317	Cxcl17
ENSMUSG00000079018	1.64670305206456	5.12602513211187	4.50394777608429	0.000394366617487352	0.0195215952186317	Ly6c1
ENSMUSG00000112023	2.70401972901819	4.0282971305693	4.52521297188548	0.000394487382132878	0.0195215952186317	Lilr4b
ENSMUSG00000030495	-1.45940647402516	4.48851652303592	-4.48922061274681	0.000403556025858261	0.019789061670807	Slc7a10
ENSMUSG00000026765	2.03126003677903	1.38474313765036	4.49505687072189	0.000403824659343491	0.019789061670807	Lypd6b
ENSMUSG00000056328	8.04846764177933	-0.0414639672260574	4.67045170235205	0.000404129371606242	0.019789061670807	Myh1
ENSMUSG00000031584	1.41746876166617	6.30431893720735	4.48520480423239	0.000406203774052449	0.019789061670807	Gsr
ENSMUSG00000036377	-1.28378858219451	4.49740008513995	-4.48402937018372	0.000406741987994199	0.019789061670807	C530008M17Rik
ENSMUSG00000001128	1.52359608563173	4.66222843494026	4.48405057764635	0.000407366897472703	0.019789061670807	Cfp
ENSMUSG00000028645	1.2233747276669	4.67666380071248	4.47874455902051	0.000410350453542147	0.0198528142902245	Slc2a1
ENSMUSG00000039903	1.39456527050257	2.60782321099297	4.4779831022106	0.000411178841767948	0.0198528142902245	Eva1c
ENSMUSG00000022508	1.45958866813271	4.61848010862613	4.4700490189241	0.000416979438877738	0.0200130048935003	Bcl6
ENSMUSG00000042828	2.56692590383271	1.50819302718122	4.48882045620549	0.000417016343704664	0.0200130048935003	Trim72
ENSMUSG00000032691	1.64879357130693	3.37527027362703	4.4657434545129	0.000420956400717182	0.0201412422451579	Nlrp3
ENSMUSG00000070533	4.06329092886382	-2.04366760999005	4.53206007352557	0.000422882285571385	0.0201726279468512	Wfdc8
ENSMUSG00000033350	-1.59574692682585	7.38800752659859	-4.45673656082992	0.000427178253030572	0.0203165465550618	Chst2
ENSMUSG00000022454	3.99829421345486	-2.31886416398444	4.52128601151906	0.000429093616910048	0.0203467227003466	Nell2
ENSMUSG00000079330	4.02625877711677	0.47611422321788	4.51964434157935	0.000431062583023033	0.0203792533670264	Lemd1
ENSMUSG00000038403	2.37598579990777	1.36041499474669	4.46024190692914	0.000434153742633642	0.0204644872455057	Hfe2
ENSMUSG00000038600	1.94642079501977	3.90284128527174	4.44896174642022	0.000435922416484136	0.020487063863463	Atp6v0a4
ENSMUSG00000078780	2.43010377360077	1.44607175114016	4.45487120386198	0.000439233987127617	0.0205818049720419	Gm5150
ENSMUSG00000038521	1.34303871303589	5.06923189964147	4.4326342141128	0.000444195476708777	0.0207187745495588	C1s1
ENSMUSG00000024245	-1.46326961422892	4.68665531800693	-4.43173416575955	0.000445235162900837	0.0207187745495588	Tmem178
ENSMUSG00000030214	1.774523713621	3.96146877712405	4.43317570460029	0.000446069933644891	0.0207187745495588	Plbd1
ENSMUSG00000027225	5.57873411272848	-3.30988083721882	4.54589556613703	0.000450550613291029	0.0208313983619947	Duoxa2
ENSMUSG00000024659	1.93144360963136	7.58988937870947	4.42875745744563	0.000451117471610084	0.0208313983619947	Anxa1
ENSMUSG00000026395	1.46419061872942	6.88466558635448	4.41542673051995	0.000457858899072364	0.0210304544211295	Ptprc
ENSMUSG00000042258	3.37504425959619	-1.62819426805506	4.46099294569218	0.000458075998093219	0.0210304544211295	Isl1
ENSMUSG00000056069	1.38032729542523	4.83022927379445	4.40716291304398	0.000464113903045805	0.0212462517287683	Fam105a
ENSMUSG00000044646	1.71729494399348	2.60742249403941	4.4042553681632	0.000468263110802218	0.0213745963077392	Zbtb7c
ENSMUSG00000012350	2.06837978789039	4.58497435479439	4.39766888434001	0.000477840190295546	0.0217492590912457	Ehf
ENSMUSG00000028519	-2.0332580305511	1.23921415449239	-4.38496732857267	0.000487864141157791	0.0221420625208329	Dab1
ENSMUSG00000024053	1.60836297493977	5.07721450341158	4.37716016379447	0.000489748524073779	0.0221642601279544	Emilin2
ENSMUSG00000018008	1.40345943271673	5.33593250203958	4.37032063830966	0.000494515917678915	0.0222574313376746	Cyth4
ENSMUSG00000027219	2.45383648263937	2.29264055043901	4.38666802944927	0.000494609585281658	0.0222574313376746	Slc28a2
ENSMUSG00000075394	2.46706869983778	-2.13619677557403	4.37929981249064	0.000501269069481368	0.022493387482236	Hoxc4
ENSMUSG00000062372	-1.97993963656351	2.07512367463395	-4.36500633584939	0.000504134337955961	0.0225582365026209	Otof
ENSMUSG00000044086	2.65921993709178	-0.135465516090482	4.36800504657513	0.000516142076459814	0.0230306654060791	Lmod3
ENSMUSG00000061039	2.5212538576111	0.640830931108319	4.3551213890031	0.000524093494674538	0.0233199584395099	Olfr920
ENSMUSG00000034987	2.75671497741764	0.831608454267211	4.35983428724906	0.000526286636361504	0.0233366563883105	Hrh2
ENSMUSG00000062694	1.921487572137	1.67690501358471	4.33791872528071	0.000527406965275636	0.0233366563883105	Cav3
ENSMUSG00000006567	0.987820141876639	5.89048926788756	4.32068237166555	0.00053806696010523	0.0237422046146433	Atp7b
ENSMUSG00000028348	1.28342420137028	2.12551189410367	4.31863019674238	0.000540249993792619	0.0237724962642542	Cavin4
ENSMUSG00000051498	1.50243462254206	1.50584588908133	4.31199050761018	0.000547306208295636	0.0240164616540778	Tlr6
ENSMUSG00000055805	1.24830596294152	6.08719147196078	4.30567545629009	0.000552406079736868	0.0241408873284873	Fmnl1
ENSMUSG00000022215	2.65524848876871	-0.852354562921201	4.32800950846209	0.000553181176428667	0.0241408873284873	Fitm1
ENSMUSG00000048814	-1.67895075459013	1.88193656129494	-4.30029736496066	0.000559838956716037	0.0243321852057717	Lonrf2
ENSMUSG00000031497	1.51731202738085	1.74676549442104	4.29817446765397	0.000560628252144315	0.0243321852057717	Tnfsf13b
ENSMUSG00000022032	2.85230552539548	3.55284567995175	4.32176975762223	0.00056539571049466	0.02447223667904	Scara5
ENSMUSG00000027887	5.69107003265469	-1.02317506255764	4.40818314858453	0.000576079996889606	0.024832782187551	Sypl2
ENSMUSG00000031762	4.81198648590776	0.338922666479323	4.3798164317687	0.000576852164130081	0.024832782187551	Mt2
ENSMUSG00000021253	-1.1352897524205	5.16807250713583	-4.27794600993759	0.000579395795112816	0.0248748708253164	Tgfb3
ENSMUSG00000024696	1.73558171771552	2.54742761356222	4.27494497115185	0.000585599999623211	0.0249187472063807	Lpxn
ENSMUSG00000027470	2.52796577116191	-0.0502029870959814	4.29093749842788	0.000586193581989618	0.0249187472063807	Mylk2
ENSMUSG00000014837	-1.19657942824269	3.13869788355733	-4.27121305852626	0.000586261366075993	0.0249187472063807	4931428F04Rik
ENSMUSG00000048304	4.21468071416735	-3.92091519442113	4.34949145388521	0.000586692568787308	0.0249187472063807	Slitrk3
ENSMUSG00000015709	-1.38247788889804	3.89930746422666	-4.2527208172609	0.000605850885745685	0.0256257755840738	Arnt2
ENSMUSG00000025754	4.05994011611984	-2.87308242368029	4.32204864252308	0.000609685525030193	0.0256257755840738	Agbl1
ENSMUSG00000057706	-1.21237086794846	4.95299165147584	-4.2478870194781	0.000610481375551708	0.0256257755840738	Mex3b
ENSMUSG00000028148	3.35328782512771	-2.41162248251259	4.29466327808207	0.000611344110362846	0.0256257755840738	Them5
ENSMUSG00000018339	1.48467504930715	6.40969394937304	4.24795326369726	0.000611405032821151	0.0256257755840738	Gpx3
ENSMUSG00000074417	3.32309880470465	0.42459330091286	4.28735006000067	0.000618052917548983	0.0257858129769296	Gm14548
ENSMUSG00000000562	2.41453456421665	0.744837324891198	4.25702707354646	0.000618469924092552	0.0257858129769296	Adora3
ENSMUSG00000059900	2.00280487611138	1.4935751010281	4.23503558237459	0.000632068219768478	0.0262837792435138	Tmem40
ENSMUSG00000035042	2.86531083917965	1.43724344997914	4.24898118339128	0.000642678458210598	0.0266552149051576	Ccl5
ENSMUSG00000020101	1.13594592741133	6.58569692717655	4.21600598524929	0.000645137860951345	0.0266741443355004	Vsir
ENSMUSG00000078945	1.38645602065447	3.8444442126565	4.21536509133804	0.000646493268439889	0.0266741443355004	Naip2
ENSMUSG00000022534	3.07362681476161	1.581756406698	4.25050838620294	0.000649101598829716	0.026708084987661	Mefv
ENSMUSG00000049848	4.85109119954893	-2.7485663207564	4.31177009029228	0.000651715724694844	0.026708084987661	Ceacam19
ENSMUSG00000078532	-2.24699282569034	2.20527762867304	-4.2221707300416	0.000652359897715609	0.026708084987661	Nkain1
ENSMUSG00000021775	1.09878772660471	6.38685065998465	4.20139480810979	0.000661713348038687	0.0269716727160872	Nr1d2
ENSMUSG00000024059	1.1755121644609	5.09324127698089	4.19973660278889	0.000663710742339996	0.0269716727160872	Clip4
ENSMUSG00000010797	-1.53772392577667	5.42376438906504	-4.20094029090598	0.000663891975573817	0.0269716727160872	Wnt2
ENSMUSG00000063234	3.66172262019269	1.43065103444287	4.25754222471407	0.000665737194550589	0.0269776411618268	Gpr84
ENSMUSG00000112148	2.41617409894236	3.90531378765523	4.20172854212239	0.000681374828092637	0.0275410665248131	Lilrb4a
ENSMUSG00000024521	1.51085186976251	2.70832086662286	4.18110207116084	0.000687035559878614	0.0276993905296238	Pmaip1
ENSMUSG00000063600	-1.43305761144006	7.04107220816886	-4.17825789144877	0.000689914696304387	0.0277450505083422	Egfem1
ENSMUSG00000039981	1.47265022267036	2.37472632481417	4.17677181958932	0.000691961686238395	0.0277570994593356	Zc3h12d
ENSMUSG00000006818	1.85257744533757	6.79622954196317	4.1753355444047	0.000698423254938048	0.0278958409979527	Sod2
ENSMUSG00000056481	-1.46942936616389	6.38475089431817	-4.17071850469818	0.000699287603465684	0.0278958409979527	Cd248
ENSMUSG00000004730	1.98474653944706	4.90249959646917	4.17528435858404	0.000701195130271573	0.0278958409979527	Adgre1
ENSMUSG00000021457	1.13782491221613	6.67153628053679	4.1671500003102	0.000702444847288705	0.0278958409979527	Syk
ENSMUSG00000030226	-2.79485253942229	-0.709857979353043	-4.19156219739714	0.000708006497089202	0.0280465915368129	Lmo3
ENSMUSG00000053101	2.27850911686033	2.75153152558846	4.16569248122601	0.000721213654361585	0.0284815825691294	Gpr141
ENSMUSG00000039364	4.22239937955585	-2.36785341270102	4.23048927762971	0.000724102694484061	0.0284815825691294	Sectm1b
ENSMUSG00000052957	1.14312692486424	5.30338576435295	4.14955272615249	0.000724366342960545	0.0284815825691294	Gas1
ENSMUSG00000028661	-3.28078308458131	-0.126213785177955	-4.19341288322043	0.000727340841236711	0.0285279241062843	Epha8
ENSMUSG00000044017	1.2825575570474	3.17921201824977	4.14231324498328	0.000733893886875228	0.028714050229096	Adgrd1
ENSMUSG00000026459	5.47386267577907	-1.58535684871605	4.26269738588747	0.000736111995294354	0.0287300713642526	Myog
ENSMUSG00000031673	-0.99480756320026	8.48836216568595	-4.13491983272558	0.000743017888183105	0.0289285273377172	Cdh11
ENSMUSG00000081683	1.60238330196711	1.29781944612998	4.13048820323028	0.000751508410439926	0.029187557701316	Fzd10
ENSMUSG00000030862	1.78424228605265	1.30405600958161	4.12809889799222	0.000757352678752278	0.0293427982975121	Cpxm2
ENSMUSG00000054477	-1.25290315752866	1.6878954068891	-4.12249550275039	0.000759686157868508	0.029361592743896	Kcnn2
ENSMUSG00000024672	1.93400069171212	2.04151239494452	4.11957146524723	0.000771916719509311	0.0297618861393335	Ms4a7
ENSMUSG00000025429	1.67873510511222	2.67526379299142	4.11190811841761	0.000777409949719269	0.0298549588002948	Pstpip2
ENSMUSG00000030148	2.87088089441596	2.26702905291339	4.14035582627312	0.000778526975627357	0.0298549588002948	Clec4a2
ENSMUSG00000073489	1.90542199585955	2.68929530667022	4.11317324128125	0.000779969021222685	0.0298549588002948	Ifi204
ENSMUSG00000078307	1.95128698346402	1.65625883061006	4.10720210183035	0.000789306793508325	0.0301397558049994	AI593442
ENSMUSG00000027520	1.14894257978536	4.26585417634064	4.09750807809134	0.00079344075610674	0.0301914598513538	Zdbf2
ENSMUSG00000019880	1.84508885015361	-0.669544337568634	4.10172604494818	0.000794462084851489	0.0301914598513538	Rspo3
ENSMUSG00000021448	-2.05207792808082	0.494420647186597	-4.09661359437042	0.00080692172508245	0.030591769935405	Shc3
ENSMUSG00000020908	8.84128902565838	0.320373921735164	4.28617277519434	0.000809879929875002	0.030630815919201	Myh3
ENSMUSG00000020622	2.42139290834084	-1.22524481388091	4.10126590016635	0.000813405887326288	0.0306910986227508	Nt5c1b
ENSMUSG00000009214	3.25439943516591	0.0286667626579204	4.12145921983209	0.000824907705771862	0.0310513244222418	Mymk
ENSMUSG00000026870	-1.7101763549568	1.95982919623317	-4.07628888554255	0.000828122157701737	0.0310986299647567	Cutal
ENSMUSG00000039315	2.30928730880677	-1.76850347833916	4.08311250677506	0.000835332641638482	0.031295422199121	Clnk
ENSMUSG00000062713	5.75521173990727	-1.38134708829838	4.19362974008125	0.000844699138230736	0.0315718724959888	Sim2
ENSMUSG00000042757	-1.33769015532508	2.46852713712633	-4.06006303834995	0.000847955252256366	0.0316191764837849	Tmem108
ENSMUSG00000039196	5.31853849054707	0.513462084453772	4.17472928205926	0.000853640412567111	0.0317566228422214	Orm1
ENSMUSG00000025582	-1.32952264080471	2.51691239613019	-4.04147924113939	0.000876083191808019	0.0325153773408187	Nptx1
ENSMUSG00000028435	4.46221897770258	2.5251126774903	4.128853697915	0.000881003861494361	0.0326217863399485	Aqp3
ENSMUSG00000048078	-1.16532909909036	6.57943178387494	-4.03273134431803	0.000889089459024349	0.0327709642458122	Tenm4
ENSMUSG00000023153	3.2132770433383	-1.65746457319772	4.0767801258301	0.000890812769175737	0.0327709642458122	Tmem52
ENSMUSG00000022126	8.22991908128103	1.63597602866303	4.220163276634	0.000893022195370867	0.0327709642458122	Acod1
ENSMUSG00000024965	1.12089689813177	5.25443510069034	4.02922547936643	0.000894515246987626	0.0327709642458122	Fermt3
ENSMUSG00000049928	1.38436317261695	0.888550950137829	4.02934014235992	0.00089534771688275	0.0327709642458122	Glp2r
ENSMUSG00000060470	1.11887393870375	3.65293394358371	4.02669203502426	0.000898511222805111	0.0328111512051935	Adgrg3
ENSMUSG00000004864	1.38195204391352	4.36219392954292	4.02467057607302	0.000902726197890107	0.0328894625079916	Mapk13
ENSMUSG00000061100	1.99776253264583	6.01395089223342	4.02357848226375	0.000916164454498295	0.0331952363758474	Retnla
ENSMUSG00000008318	1.31365328062998	3.75140918587494	4.01416909968929	0.000919166132875512	0.0331952363758474	Relt
ENSMUSG00000039519	2.31114846984357	2.76465902450301	4.02828575853089	0.000920575295758845	0.0331952363758474	Cyp7b1
ENSMUSG00000035456	-1.29153295068621	3.89018283236473	-4.01210819299926	0.000922401090329122	0.0331952363758474	Prdm8
ENSMUSG00000048865	1.21527348953779	5.77346752252442	4.01151367184524	0.000923075141237407	0.0331952363758474	Arhgap30
ENSMUSG00000044701	2.24365208545971	-0.547351659607982	4.02420182411925	0.000924334965063663	0.0331952363758474	Il27
ENSMUSG00000026979	1.14394616662421	4.930020884096	4.0097679970224	0.000925746913094138	0.0331952363758474	Psd4
ENSMUSG00000001131	2.21013799510733	3.43570424969979	4.01822420960233	0.000932774984637944	0.0333719158355264	Timp1
ENSMUSG00000021071	1.43550044326257	0.387028183488592	4.00404326926625	0.000936601705655829	0.033433523807512	Trim9
ENSMUSG00000047085	-1.87041814917044	3.78868039912587	-4.00670996071493	0.000940033500792441	0.0334807895966097	Lrrc4b
ENSMUSG00000044938	2.47381893782214	1.18084482995142	4.01116464847322	0.000956931185957587	0.0339815684142889	Klhl31
ENSMUSG00000074480	-1.24599604912499	5.67766401279894	-3.99030291752863	0.000958372215901884	0.0339815684142889	Mex3a
ENSMUSG00000035711	1.44852344889544	4.53360851911466	3.98609692540593	0.000966879886170554	0.0341856417279601	Dok3
ENSMUSG00000073490	2.44042521201072	2.82480742604176	4.00344778330007	0.000968431776996036	0.0341856417279601	Ifi207
ENSMUSG00000027102	1.71548568714539	0.833748040569851	3.9849059755849	0.000973095169096728	0.0342740948139723	Hoxd8
ENSMUSG00000026058	-2.26817364006076	-0.7822678923411	-3.99374686318159	0.000976801797828705	0.0343285322090906	Khdrbs2
ENSMUSG00000001155	2.41288326510542	-1.01692614813157	3.99242928135376	0.000986181423635087	0.0345084710013348	Ftcd
ENSMUSG00000029821	1.49716431007017	3.95483745283229	3.97517785292507	0.000986266656254705	0.0345084710013348	Dfna5
ENSMUSG00000050234	-1.29380792596416	5.90516831671455	-3.96596179205343	0.00100070317445447	0.0349366372004599	Gja4
ENSMUSG00000022218	2.03673681395305	4.24635927174864	3.97156455261071	0.0010060754524275	0.035047167898708	Tgm1
ENSMUSG00000040138	-1.89852842934451	0.429949078966997	-3.96691651087108	0.00100955653075491	0.0350914780985596	Ndp
ENSMUSG00000029490	1.88849125423051	2.76556515062179	3.96244892269981	0.00101727149173723	0.0352824402756459	Mfsd7a
ENSMUSG00000029510	-1.45974614674467	1.72828189365546	-3.95322793565398	0.00102486922113385	0.0354685132412009	Gpc2
ENSMUSG00000038402	-1.26544026312119	6.0701596131779	-3.94978018741724	0.00102961176537623	0.035555180202177	Foxf2
ENSMUSG00000026473	1.16367568102145	8.80860394610989	3.94162509267496	0.00104420916227265	0.0359192846416144	Glul
ENSMUSG00000025701	1.102986588528	3.38171538685801	3.94130384735218	0.00104467796691381	0.0359192846416144	Alox5
ENSMUSG00000028001	3.24920011859818	-0.701164910145086	3.98422439414456	0.00105384083170022	0.0361560725951577	Fga
ENSMUSG00000043664	-1.21225732223986	1.85560911637194	-3.92749119413648	0.00107082846207032	0.0366095058664866	Tmem221
ENSMUSG00000022564	1.51122748449647	5.65741156052124	3.92838297955881	0.00107166636625221	0.0366095058664866	Grina
ENSMUSG00000030087	2.00363197719565	4.98169134994002	3.93207523535172	0.0010779077105246	0.0367436995315091	Klf15
ENSMUSG00000031605	1.16112199508812	5.9873754151693	3.92211782448063	0.0010809104477636	0.0367671573077618	Klhl2
ENSMUSG00000073418	1.71972655972076	4.99664123430161	3.92227616820632	0.00108747365128197	0.0369113652790901	C4b
ENSMUSG00000022584	1.55402659030195	2.71208992184459	3.91531575132617	0.00109747988145176	0.0371715733834994	Ly6c2
ENSMUSG00000032068	1.67564131984582	4.09866115789262	3.90851239091196	0.00111330156023098	0.0376272240090834	Plet1
ENSMUSG00000090124	1.44861541023783	1.73143441763848	3.90464296311716	0.00111691818812313	0.0376693108669551	Ugt1a7c
ENSMUSG00000021573	-1.331183160184	4.34166488707273	-3.89929888009563	0.00112639797601358	0.0379085420529146	Tppp
ENSMUSG00000024798	2.64540236460057	-0.676133178294539	3.92117811418279	0.00113490905874814	0.0381142291717001	Htr7
ENSMUSG00000020900	-1.25348038112254	9.13282308702408	-3.89323611466272	0.0011380895899548	0.0381404074608269	Myh10
ENSMUSG00000032852	-1.4534884713992	2.48121856775083	-3.8870749138795	0.00115238475589435	0.0385381723102773	Rspo4
ENSMUSG00000028785	-1.56875660189409	1.87221018202657	-3.88598379274604	0.00115646467070324	0.0385933640632793	Hpca
ENSMUSG00000041481	4.62743969335119	5.25032892307626	3.97899872072484	0.00116567925134178	0.0388193184644951	Serpina3g
ENSMUSG00000044734	1.42814056731237	4.17250868328856	3.87782501816529	0.00117116688385475	0.038920472698813	Serpinb1a
ENSMUSG00000005124	-1.20384968906332	5.26062790050292	-3.86855856648507	0.00118886150392423	0.0394260229432909	Wisp1
ENSMUSG00000036362	1.5368608473666	1.72658985248359	3.86547752947355	0.00119883589262122	0.0396033701300773	P2ry13
ENSMUSG00000035407	-1.34202056264751	4.37957746119778	-3.86409915543492	0.00119919553242475	0.0396033701300773	Kank4
ENSMUSG00000028337	1.44705213653324	3.73707486523105	3.86167983131938	0.0012055381360903	0.0397051374835922	Coro2a
ENSMUSG00000058794	1.20021700825105	3.52765956378153	3.85990786393375	0.0012072761350063	0.0397051374835922	Nfe2
ENSMUSG00000052854	1.17794663443501	5.02297516105205	3.85753181159222	0.00121230438627698	0.0397881305289461	Nrk
ENSMUSG00000001025	1.05798776160476	6.53096711812133	3.85269604706128	0.00122249687208877	0.0400399233260415	S100a6
ENSMUSG00000060131	1.46229548935842	3.76406216031288	3.85244718577172	0.00122573498909142	0.0400446874351901	Atp8b4
ENSMUSG00000095609	2.23260785702928	1.4135229129995	3.86471478218503	0.00122768415366305	0.0400446874351901	Gm21188
ENSMUSG00000029843	1.73474762420838	0.429496469816209	3.8492069522626	0.00123901161268212	0.0403313513677367	Slc13a4
ENSMUSG00000022311	-2.07491708809216	0.747099430461517	-3.84768075753127	0.00125671940947094	0.0408241059702369	Csmd3
ENSMUSG00000038700	-1.03690881551297	3.77024498741454	-3.83248222669409	0.00126726005903422	0.0410825021178746	Hoxb5
ENSMUSG00000024401	2.94462782337438	1.81937356945612	3.86786048613716	0.00127328081468182	0.0411936165808975	Tnf
ENSMUSG00000079594	3.5300118338379	-1.54995762102758	3.88844767917987	0.00127703950672883	0.0412312450495679	BC117090
ENSMUSG00000095028	1.63839020700339	0.905208051933957	3.82929454520278	0.00128102182698295	0.0412759264130306	Sirpb1b
ENSMUSG00000020709	1.26927036422577	4.23890430000083	3.82244160064481	0.00129094764028023	0.0415115450725739	Adap2
ENSMUSG00000026786	1.46847384361439	4.0944049520336	3.81669864384278	0.00130649208665678	0.0419265187808947	Apbb1ip
ENSMUSG00000021125	2.30413836186535	2.2814758066598	3.81991026683938	0.00133531163011598	0.0426987557882587	Arg2
ENSMUSG00000004371	2.09506936365437	-2.06879721611516	3.81394673947711	0.00133621881014041	0.0426987557882587	Il11
ENSMUSG00000031147	-1.16131857194406	2.07757612740248	-3.79977728930955	0.00134363252194684	0.0426987557882587	Magix
ENSMUSG00000030074	-1.11385968572339	4.65875555801978	-3.79939928786788	0.00134439215029689	0.0426987557882587	Gxylt2
ENSMUSG00000041754	1.95863130252411	1.21535524619317	3.80687872568561	0.00134581627519977	0.0426987557882587	Trem3
ENSMUSG00000026424	2.95793241717345	-2.46123435074153	3.83735674979641	0.00134668408246255	0.0426987557882587	Gpr37l1
ENSMUSG00000056529	1.22120645318896	3.38243301147097	3.79489652451276	0.00135566277030129	0.0428978149526613	Ptafr
ENSMUSG00000020609	1.95977522483766	3.14071887781833	3.79683531248992	0.00137033456796846	0.0432758739804751	Apob
ENSMUSG00000029095	1.31460038334826	1.45515662706601	3.78315219083026	0.00138509560375355	0.0436552453683038	Ablim2
ENSMUSG00000021922	1.44331408502052	4.28776398494939	3.78000043254061	0.0013945762862222	0.0438492349369615	Itih4
ENSMUSG00000033538	2.60025112858191	3.49883209943115	3.80433963505888	0.001396771348952	0.0438492349369615	Casp4
ENSMUSG00000051359	-0.86854983729376	6.00800544075408	-3.77028498167692	0.00141588445505153	0.0443615869201056	Ncald
ENSMUSG00000030787	1.22105738165348	7.59740306797418	3.766169057093	0.00142705411488211	0.0446235327065008	Lyve1
ENSMUSG00000050468	2.95056440211707	-2.56289431437313	3.80244021273937	0.00143393904965796	0.0446582408030776	Astl
ENSMUSG00000035373	3.59407296454237	1.12856163022755	3.82688369337922	0.00143460498130945	0.0446582408030776	Ccl7
ENSMUSG00000041476	2.03918971573485	1.43765929497757	3.772297413047	0.00143659811459696	0.0446582408030776	Smpx
ENSMUSG00000020010	1.69901347177696	3.21114321451769	3.76267771836808	0.00144512547519601	0.044788100405785	Vnn3
ENSMUSG00000026321	0.948659426097415	4.50726774298669	3.75805896352209	0.00144719366953643	0.044788100405785	Tnfrsf11a
ENSMUSG00000044350	1.22435125188159	4.79144708136917	3.75755252714494	0.00144923409559795	0.044788100405785	Lacc1
ENSMUSG00000056025	2.7800875530487	3.80704977476782	3.77851915082215	0.00148052271669574	0.0455875541514642	Clca3a1
ENSMUSG00000015957	-1.58056890989425	5.12078627076904	-3.74763273695534	0.00148084217451404	0.0455875541514642	Wnt11
ENSMUSG00000078144	1.80807134457775	0.255054443049827	3.74564659222994	0.00149446389072005	0.0459179089053928	Capns2
ENSMUSG00000058022	1.97647278061763	-1.23171257198655	3.74322545085322	0.00150987705217399	0.0462834967949473	Adtrp
ENSMUSG00000012819	1.29382608127977	2.49143998521806	3.73400255480178	0.00151218979141188	0.0462834967949473	Cdh23
ENSMUSG00000018927	1.62830260817832	5.3663021783508	3.72990106452415	0.00153015594573602	0.0466954834439141	Ccl6
ENSMUSG00000026271	1.38328074077025	3.36335741519297	3.72731159743341	0.00153152954827065	0.0466954834439141	Gpr35
ENSMUSG00000022871	2.64016064382538	-1.65280426546543	3.74893545441917	0.0015480261924267	0.0471080384419504	Fetub
ENSMUSG00000021314	-1.12591964386686	4.63666016660639	-3.71780999014648	0.00155561930486118	0.0472485901677245	Amph
ENSMUSG00000022519	1.51163107786051	4.75734648756507	3.71674142126706	0.00156336221384964	0.0473132056254034	Srl
ENSMUSG00000043939	2.33654801269713	-0.519147124601618	3.73334542304941	0.00156370367978198	0.0473132056254034	A530064D06Rik
ENSMUSG00000032262	2.07845820446688	0.419470797111933	3.72481842655433	0.00156751529530078	0.0473383659046634	Elovl4
ENSMUSG00000031283	2.53183842557002	-0.595169564484814	3.73333067860316	0.00158170544213003	0.047625368698223	Chrdl1
ENSMUSG00000031506	1.07156529229225	3.27592042268896	3.70801501958121	0.00158301508798626	0.047625368698223	Ptpn7
ENSMUSG00000036144	-1.54453372530591	5.64988991028441	-3.70660587246225	0.001592932244119	0.0478331355346509	Meox2
ENSMUSG00000015085	1.3982731772788	1.34733185101353	3.70172995158986	0.00160368543032381	0.0480651755862145	Entpd2
ENSMUSG00000066760	2.63409741916846	-2.33717022564684	3.72540651125122	0.00161496117636321	0.0483119741742552	Psg16
ENSMUSG00000039457	1.78032945273661	6.32638831183053	3.69870368962203	0.00162473831743643	0.048513098068567	Ppl
ENSMUSG00000027238	2.28880487073514	3.89255569336516	3.70924034658468	0.00162917238054816	0.0485542275140854	Frmd5
ENSMUSG00000032177	-1.11850544991257	4.29424716669053	-3.6903327462246	0.00163416597669805	0.0486118474528999	Pde4a
ENSMUSG00000033777	1.81740295875852	3.61514374877114	3.69152301618159	0.00164778560464892	0.0489253725791554	Tlr13
ENSMUSG00000036912	1.54352373411708	3.06264272212755	3.6864067225572	0.00165178242014449	0.0489525442984986	Piwil4
ENSMUSG00000025229	2.68496843037101	-2.66117822045182	3.71234069961162	0.0016592497054729	0.0490822748071453	Pitx3
ENSMUSG00000063632	-0.97901299112218	6.41218530148016	-3.67896969960432	0.00166754636189251	0.0492360110755808	Sox11
ENSMUSG00000094910	-1.39790137109947	4.46564440564934	-3.67723997684825	0.00167578986561931	0.0493876104181126	D430019H16Rik
ENSMUSG00000045065	3.10677710945167	-2.73724674254156	3.71806783197356	0.00169033035554222	0.0496794574925264	9930022D16Rik
ENSMUSG00000110622	1.80789400836224	1.13609728541706	3.67650325104286	0.00169248819611685	0.0496794574925264	Gm16486
ENSMUSG00000040473	1.75788122903935	4.80150955712113	3.67480761519708	0.00169507497393449	0.0496794574925264	Cfap69
ENSMUSG00000024670	-1.4836173823696	-0.019840925623657	-3.66277213405243	0.00172184024665944	0.0503709619119434	Cd6
ENSMUSG00000022876	2.39291831954588	3.12913160771427	3.67367138815572	0.00174796920786358	0.0510413435053546	Samsn1
ENSMUSG00000020672	-0.999829757534606	3.92810097028116	-3.6516924662717	0.0017513224106562	0.0510454247583004	Sntg2
ENSMUSG00000032860	1.30008703488846	4.42003403913546	3.64950417696266	0.00175994240559823	0.0512027199870475	P2ry2
ENSMUSG00000027068	3.31289953863889	1.0932781214334	3.70188768828279	0.00176703085777586	0.0513149637582625	Dhrs9
ENSMUSG00000033863	1.63918588149286	6.40368884439052	3.64854099385816	0.00177174178069935	0.0513578799022065	Klf9
ENSMUSG00000021998	0.989951108589611	8.29840161324917	3.64330809089841	0.00177791227685192	0.0514428716171087	Lcp1
ENSMUSG00000013974	1.52861274506164	3.37118175348052	3.64144549211199	0.00179053573326554	0.0517139274962238	Mcemp1
ENSMUSG00000051747	2.23709080824066	9.31030126882599	3.64553064541064	0.00182359697408754	0.0525732085905274	Ttn
ENSMUSG00000040314	3.78865391017363	-2.62012956048208	3.6930146965666	0.00185849385427019	0.0534822008606556	Ctsg
ENSMUSG00000095788	1.56020156791367	0.908990099905875	3.61006290500579	0.00189588665484132	0.0544596012878019	Sirpb1a
ENSMUSG00000089929	1.91716708410597	0.91066910993821	3.61306480985244	0.00190547567525514	0.0546362474755016	Bcl2a1b
ENSMUSG00000031766	2.26260178662214	-0.599301422888508	3.61498089313002	0.00193041556501997	0.0552516238744904	Slc12a3
ENSMUSG00000075602	1.79824553527312	6.34547215508749	3.602361054308	0.00193444542681133	0.0552673841814711	Ly6a
ENSMUSG00000026579	1.8133827634718	2.24465570650314	3.59439189167299	0.00196354717986086	0.0559981094292456	F5
ENSMUSG00000068962	-1.60318301513414	0.848388642988025	-3.5849254713247	0.0019857260588554	0.0565291369980609	Zfp114
ENSMUSG00000045201	-2.43336899618876	-0.909047846916251	-3.60132423162701	0.00199900148418358	0.0568052568448231	Lrrc3b
ENSMUSG00000042357	1.90553529089112	-0.617243903457907	3.5837126083752	0.00200868246269133	0.056978430214021	Gjb5
ENSMUSG00000025789	-1.61887827871038	4.61459327337938	-3.57617293049621	0.00201812020553408	0.0571302181737932	St8sia2
ENSMUSG00000067261	2.75101812316756	-0.861762231422256	3.60671426761541	0.00202122647866993	0.0571302181737932	Foxd3
ENSMUSG00000057003	9.50922941483653	-2.25730681728362	3.78738388840759	0.00202762634617341	0.0572093152912338	Myh4
ENSMUSG00000020099	-1.29384176429472	6.76640117663808	-3.5686512832781	0.00203591545295419	0.0573413421457043	Unc5b
ENSMUSG00000079057	1.17632621182161	4.04059877990447	3.56660166109965	0.00204214280589458	0.0574149353480273	Cyp4v3
ENSMUSG00000020623	-1.41740320362695	2.89579217420083	-3.56327613598576	0.00205831461792642	0.0577562805741837	Map2k6
ENSMUSG00000073705	-1.66416933182477	1.60943267025751	-3.56448482749481	0.00206355416029138	0.0577562805741837	Apitd1
ENSMUSG00000048373	1.14064106942083	3.01194970183237	3.56031793989089	0.00206519152446562	0.0577562805741837	Fgfbp1
ENSMUSG00000036095	-0.965543938914148	4.75081346517715	-3.55277872342262	0.00209293235995243	0.0584292276587774	Dgkb
ENSMUSG00000036446	2.37348332856852	2.61273228637491	3.5705277618227	0.00210691882524845	0.0587165009457397	Lum
ENSMUSG00000059824	1.3489438972359	3.99500949468773	3.53822316343227	0.00215200358283393	0.0598679105312031	Dbp
ENSMUSG00000036896	1.8333029249861	4.02091399447319	3.54115619812421	0.00216406067769854	0.0600392264900865	C1qc
ENSMUSG00000030669	1.88234417642631	-0.270993435579661	3.54174910773091	0.00216572091777271	0.0600392264900865	Calca
ENSMUSG00000042677	1.64790574757341	4.81727862112068	3.53633261958033	0.00217060684991835	0.0600698428762247	Zc3h12a
ENSMUSG00000020067	1.87054380616698	1.56864097643187	3.53497757903204	0.00219153302728258	0.0605325506765489	Mypn
ENSMUSG00000028116	2.26838805760345	1.68140630870728	3.54472448307117	0.00219494801320064	0.0605325506765489	Myoz2
ENSMUSG00000019577	2.33336044791038	4.64371715687865	3.54452507672155	0.00220413933704737	0.0606319540587415	Pdk4
ENSMUSG00000025461	2.08077896490019	2.20046280343266	3.53578053472146	0.00220872801199582	0.0606319540587415	Cd163l1
ENSMUSG00000028019	1.05599623916056	2.38316898540818	3.5221804208785	0.0022120949483643	0.0606319540587415	Pdgfc
ENSMUSG00000066682	1.6393090841189	1.66705992540472	3.52382982103821	0.00221988258362592	0.0606319540587415	Pilrb2
ENSMUSG00000025877	1.47254112882277	3.28349559945127	3.52161485901057	0.00222117986967565	0.0606319540587415	Hk3
ENSMUSG00000031842	1.68282210955312	1.70851875235845	3.52292600761905	0.00222609678484531	0.0606319540587415	Pde4c
ENSMUSG00000030048	-2.24143609310491	-1.60571893072678	-3.53573077404274	0.00222788066814305	0.0606319540587415	Gkn3
ENSMUSG00000044461	-1.71507495993035	4.27037580978739	-3.52269799330111	0.00222908789237048	0.0606319540587415	Shisa2
ENSMUSG00000078566	1.27208777808625	4.03621626237173	3.51566819052683	0.00224016612692506	0.0608291263695804	Bnip3
ENSMUSG00000099974	1.97303638536254	1.8521879324417	3.52409140488289	0.00224487617312307	0.0608530000171671	Bcl2a1d
ENSMUSG00000089774	-1.21207268121656	5.61059935526144	-3.5110543305896	0.00225813505788164	0.0611016998815732	Slc5a3
ENSMUSG00000024481	1.51843080145545	0.533555769316756	3.51133358809592	0.00226473354188292	0.0611016998815732	Lvrn
ENSMUSG00000064065	1.27438792129975	2.38073453988534	3.50944068534539	0.00226559025686161	0.0611016998815732	Ipcef1
ENSMUSG00000028459	1.73607024551739	1.67939534800881	3.51201317641938	0.00227420636476415	0.0612301154309806	Cd72
ENSMUSG00000016024	1.23558153328682	5.24464218719752	3.4997131825775	0.00230525569120065	0.061943859265832	Lbp
ENSMUSG00000090958	0.978751023966614	4.61604302509313	3.49854787392767	0.00230851524616761	0.061943859265832	Lrrc32
ENSMUSG00000020407	1.73545842445833	4.06359508365443	3.49897607517167	0.00232866846421111	0.0623792555716585	Upp1
ENSMUSG00000009687	1.05283580314573	4.28667107573888	3.48285689230728	0.00237521521030687	0.0635190128210851	Fxyd5
ENSMUSG00000040747	2.24614073758539	4.27077569537135	3.49761635803441	0.00238935460231814	0.0637897442988632	Cd53
ENSMUSG00000066364	2.76542347637507	-1.43786224188441	3.51086761840756	0.00241304505878982	0.0642199606619981	Serpina3b
ENSMUSG00000062077	2.60649845832558	-1.35897114223616	3.50467784179676	0.00241355470665489	0.0642199606619981	Trim54
ENSMUSG00000027506	0.992401920448987	6.16055401897346	3.47159035542237	0.0024240101331068	0.0643903026160559	Tpd52
ENSMUSG00000043557	-1.39605228276644	4.88203731394345	-3.46944131158173	0.00243877411984573	0.0646743353818855	Mdga1
ENSMUSG00000011008	2.16204739410221	1.59609684864555	3.47972668255596	0.00245720467364434	0.0650544937347338	Mcoln2
ENSMUSG00000019851	2.33097055466763	4.56973667754221	3.4738643222429	0.00250838238304758	0.0662989253822144	Perp
ENSMUSG00000074115	4.18117869518398	-1.44287299525094	3.54128465050273	0.00253018521594739	0.066764106570306	Saa1
ENSMUSG00000055235	-1.13979385395993	4.33074838089833	-3.44462861975612	0.00254611898061562	0.067073134340098	Wdr86
ENSMUSG00000028860	1.99731212314542	2.63898270640082	3.45458368871573	0.00255118014250073	0.0670951929861327	Sytl1
ENSMUSG00000052889	1.23253421456005	4.23953761642342	3.4420608904262	0.00255909883980695	0.0671922067278238	Prkcb
ENSMUSG00000051527	1.27544650961874	2.82416870357095	3.43722432468181	0.00258241578826442	0.0676925326676242	Usp29
ENSMUSG00000017724	-1.47948172698484	3.42679794796078	-3.43622122566638	0.00259364590138153	0.0678749013895314	Etv4
ENSMUSG00000041293	4.21930251562881	-2.40173263607011	3.52490996505702	0.00261545169766271	0.0682874820159919	Adgrf1
ENSMUSG00000038239	1.62072128397046	1.39096890927197	3.43276400882379	0.00261800922554228	0.0682874820159919	Hrc
ENSMUSG00000036067	1.23238238411292	2.99518960165219	3.42205705399759	0.00265371051979666	0.0691052321425737	Slc2a6
ENSMUSG00000030268	1.94548577070762	0.326452755692925	3.42901963661896	0.00266678379255571	0.0693320139848566	Bcat1
ENSMUSG00000041482	-0.938801312830219	7.55130662833227	-3.40983392756509	0.00271118370198533	0.0703711652059428	Piezo2
ENSMUSG00000036887	1.65784462876318	4.3828658760099	3.40770672533035	0.00274302571312774	0.0710815064486692	C1qa
ENSMUSG00000040471	1.93314487276171	-0.925871295820353	3.41114348710627	0.00275385698480532	0.0712432723990644	Ggt6
ENSMUSG00000060402	-1.72374466473737	2.03147027028383	-3.40578640787371	0.00275823811932166	0.0712432723990644	Chst8
ENSMUSG00000092216	2.89336358097537	-1.47891659255459	3.4405092309432	0.00277413360450248	0.0715375199797432	Gm19345
ENSMUSG00000044716	1.52061022667849	0.550931080254099	3.39133071415747	0.00281653312783373	0.072393925802761	Dok7
ENSMUSG00000026272	1.78045841389861	-0.276093911551551	3.39531179925316	0.00281702103968468	0.072393925802761	Agxt
ENSMUSG00000022306	-0.974137686097275	5.21782944629602	-3.38797935065189	0.00282101605740693	0.072393925802761	Zfpm2
ENSMUSG00000102037	1.77353056003996	1.90451263647195	3.39333643081592	0.00282648811684751	0.0724173608647141	Bcl2a1a
ENSMUSG00000020387	1.30302211938586	6.4202455776934	3.38598281043532	0.00283500504443806	0.0725186072961329	Jade2
ENSMUSG00000025427	-1.16644049353472	3.086438125585	-3.38388290512996	0.00284328734834514	0.07255643983748	Rnf165
ENSMUSG00000027376	2.83801258204223	1.31755896827044	3.42454543300545	0.00284561926463645	0.07255643983748	Prom2
ENSMUSG00000018930	4.25911502485483	-0.00592921983475652	3.47764063530799	0.0028646307999704	0.0729241350280927	Ccl4
ENSMUSG00000059456	0.989663514984112	5.27636715494679	3.37843171181878	0.00287042130958099	0.0729546280043104	Ptk2b
ENSMUSG00000003476	2.24793865524284	-0.13120390948662	3.39629439469599	0.00287795495634133	0.0730292563601949	Crhr2
ENSMUSG00000074063	1.21516550669921	2.91833426193458	3.37050134578284	0.00291402640379086	0.0737381829000083	Osgin1
ENSMUSG00000066361	2.6034043962569	3.89713635117081	3.40139689235347	0.00291953454841762	0.0737381829000083	Serpina3c
ENSMUSG00000032845	2.51290239189383	-0.199141849381148	3.39707418450935	0.0029242020147134	0.0737381829000083	Alpk2
ENSMUSG00000036510	-1.77594663059539	0.0437184405468366	-3.374732762266	0.00292446051161506	0.0737381829000083	Cdh8
ENSMUSG00000001021	2.42573416557854	-1.79438014437787	3.38418903219909	0.00297676799360324	0.0749381292842908	S100a3
ENSMUSG00000071226	1.17104873029325	5.3489736033789	3.34958379458298	0.00302634482422157	0.0760656448303158	Cecr2
ENSMUSG00000052760	1.07380435317324	3.36141358833193	3.34336378854341	0.00305980888558984	0.0767648554317798	A630001G21Rik
ENSMUSG00000027399	2.54212332968739	1.45266336527212	3.37296076402841	0.00306382866501406	0.0767648554317798	Il1a
ENSMUSG00000028551	-1.61526365563886	5.44386597120542	-3.34519916719561	0.00307064040128876	0.0768143665739717	Cdkn2c
ENSMUSG00000041268	1.08488945635798	6.14796232367097	3.33831350358433	0.00308813650105973	0.0769703445281099	Dmxl2
ENSMUSG00000048031	3.29602754862506	-1.49828239214515	3.39927910115596	0.00308909216827087	0.0769703445281099	Fcrl5
ENSMUSG00000022340	1.60096527650282	2.74006297277307	3.34093529258472	0.00309344220993985	0.0769703445281099	Sybu
ENSMUSG00000041062	1.50218250992702	0.714403786355058	3.33857291040301	0.00309959836180391	0.0769703445281099	Mslnl
ENSMUSG00000020889	1.53601621248051	3.90286471850581	3.33867620867874	0.00310127065252289	0.0769703445281099	Nr1d1
ENSMUSG00000031089	1.46433751495542	5.63116114262518	3.33669955336594	0.00310792772225276	0.0769703445281099	Slc6a14
ENSMUSG00000033342	-1.72050781708646	0.879017454395501	-3.33986491575429	0.00311079390538537	0.0769703445281099	Plppr5
ENSMUSG00000020044	1.03285641229443	8.66298892014768	3.33143165010049	0.00312673986029546	0.0772445764864595	Timp3
ENSMUSG00000003352	-1.19223715876109	5.27469312188532	-3.32930752287123	0.00314045101148192	0.0774628327909787	Cacnb3
ENSMUSG00000017499	-1.22805212440114	3.41419991914777	-3.3278528834252	0.0031494564414528	0.0775645202674074	Cdc6
ENSMUSG00000015134	1.61161261933607	2.58896460338324	3.32970700004518	0.00315843490111714	0.0776652297279347	Aldh1a3
ENSMUSG00000071540	1.8025155046245	0.688911677044615	3.33154504673408	0.00316811102323103	0.0777827567295594	3425401B19Rik
ENSMUSG00000028211	1.44269986053533	6.97224868222349	3.31828181238045	0.0032128543098578	0.0787595535680418	Trp53inp1
ENSMUSG00000044162	3.17887368672003	2.06867390469512	3.36601221147756	0.00325721065944312	0.0797238695304376	Tnip3
ENSMUSG00000047216	2.56025854723724	-1.28119277894721	3.33919387521742	0.00326583921551852	0.0798120860592488	Cdh19
ENSMUSG00000074342	1.2431863358564	2.69223617824865	3.3063173720783	0.00327581674999362	0.0798304580020628	I830077J02Rik
ENSMUSG00000015437	4.19905346355073	-1.08953357187911	3.40369142062474	0.00327664202816147	0.0798304580020628	Gzmb
ENSMUSG00000021611	-0.969411678694311	2.74614518158323	-3.30459175532513	0.00328309667725118	0.0798652231518146	Tert
ENSMUSG00000021069	0.942707507403021	6.27432177545165	3.30292840398305	0.00329299976731851	0.0799836411373923	Pygl
ENSMUSG00000027408	-1.26525638809132	4.82070698749828	-3.29900017138292	0.00332037469872633	0.0804734277062631	Cpxm1
ENSMUSG00000035818	2.93975448422385	-1.07491150076139	3.34524403290667	0.00332329673121238	0.0804734277062631	Plekhs1
ENSMUSG00000000791	1.53077526324878	-0.0070154923833567	3.2954528852687	0.00335551335134528	0.0811298776044442	Il12rb1
ENSMUSG00000036019	-0.878518410023594	6.18268596917776	-3.2854855793191	0.00339924320294446	0.0819441660923539	Tmtc2
ENSMUSG00000086040	1.02673694043011	5.20746863159651	3.28470103838277	0.003404470275557	0.0819441660923539	Wipf3
ENSMUSG00000032257	4.58316641702839	-2.69751820867329	3.39716370592291	0.00340466790185418	0.0819441660923539	Ankk1
ENSMUSG00000039232	1.06759211097867	4.16362635450356	3.28096324676438	0.00342800194413512	0.0823168395411114	Stx11
ENSMUSG00000048483	1.6642631251785	-0.869493911062342	3.28516279341229	0.00343182872790322	0.0823168395411114	Zdhhc22
ENSMUSG00000041920	1.10145410769336	3.93937052648729	3.27926284792771	0.0034389460314238	0.0823168395411114	Slc16a6
ENSMUSG00000039395	1.44155104806848	1.50403104266414	3.28070044782363	0.00344088016715757	0.0823168395411114	Mreg
ENSMUSG00000019929	1.72813584089508	4.95021975545722	3.28356327630531	0.00344940845281696	0.0823484226292146	Dcn
ENSMUSG00000050541	-1.72265425214871	3.97293942318887	-3.28295556903589	0.00345256842751381	0.0823484226292146	Adra1b
ENSMUSG00000062345	3.30911733700872	-0.53822000256272	3.3362852680635	0.00347870870014233	0.082847507798742	Serpinb2
ENSMUSG00000041548	0.918542049075235	4.40961754623134	3.26968881202502	0.00349857604571557	0.0831959288715447	Hspb8
ENSMUSG00000051397	1.14650825051806	4.86774629027629	3.26771035826245	0.00351271581461854	0.083366029937458	Tacstd2
ENSMUSG00000038388	1.02760883814285	5.18168740428097	3.26698249143341	0.00351622537350311	0.083366029937458	Mpp6
ENSMUSG00000041794	1.61839326443311	3.21598541784546	3.26992564462078	0.00352392566302737	0.083424082201475	Myrip
ENSMUSG00000032000	1.56973128147666	6.17891667233794	3.26562531347748	0.00354696523083547	0.0838445575771152	Birc3
ENSMUSG00000074607	1.28151369770976	4.18987478456569	3.26121801836588	0.00355776654287494	0.0839749205550794	Tox2
ENSMUSG00000036030	-1.5318953882156	0.206202825656878	-3.26244871017957	0.00356425802355267	0.0840033215194869	Prtg
ENSMUSG00000058427	4.51822806636419	0.204898919053828	3.36972469692436	0.003569726557906	0.0840075649960546	Cxcl2
ENSMUSG00000014773	1.10862208767724	5.3003777749494	3.25014184104643	0.00362658131536291	0.085219296145769	Dll1
ENSMUSG00000048621	3.72998892112775	0.509103898446702	3.32834990952174	0.00364778875829484	0.0855910257393111	Gm6377
ENSMUSG00000020940	1.95192894166354	-1.53788254992846	3.25588119691424	0.00366501897334243	0.0858684755037529	1700023F06Rik
ENSMUSG00000022419	1.05687207102081	5.71164499570651	3.23702746362044	0.00371387955884253	0.0868850910047328	Deptor
ENSMUSG00000057191	1.18132069784207	3.50793169269194	3.23501576740609	0.00372925211603681	0.0870998309672079	AB124611
ENSMUSG00000058740	1.6657494769707	-0.0109314102468432	3.2391187671654	0.00373402485921741	0.0870998309672079	Kcnt1
ENSMUSG00000047293	3.06208034807613	-2.03864452381687	3.28562389589096	0.0037508060687461	0.087340473531683	Gpr15
ENSMUSG00000043259	-1.05887236615243	4.27404910572213	-3.23094599666809	0.00375533795543843	0.087340473531683	Fam13c
ENSMUSG00000035385	3.32895997056008	0.472685738930882	3.29428647468345	0.00376959366814621	0.0875438529510271	Ccl2
ENSMUSG00000021950	1.26450051398935	3.99589589871156	3.22773386640358	0.00378143139264568	0.0876905659447833	Anxa8
ENSMUSG00000051048	-1.12389332568949	5.30556391868777	-3.22283677478761	0.00381206406215607	0.0882720665121709	P4ha3
ENSMUSG00000029765	-0.916780707779719	7.05126538601248	-3.21939004864875	0.00383474286831135	0.0886679628284218	Plxna4
ENSMUSG00000029816	2.03685537831541	2.97800403389239	3.23269821593021	0.00384251636442969	0.0887185646060546	Gpnmb
ENSMUSG00000060802	1.81308307585961	7.55355460992354	3.21631220172607	0.00391587580617948	0.0901723696819913	B2m
ENSMUSG00000025059	1.45506586703032	5.11177553800224	3.20996287949616	0.00391683569912332	0.0901723696819913	Gk
ENSMUSG00000019866	1.44267780197593	4.21492569656724	3.20793403469017	0.00393045086393764	0.0903548653743119	Crybg1
ENSMUSG00000028040	-1.12818435269915	2.81513778573002	-3.20509066432909	0.00393766443466724	0.0903898837350998	Efna4
ENSMUSG00000066684	1.45756683092168	1.60228442375497	3.20353147370898	0.00396340237749537	0.0906164027850058	Pilrb1
ENSMUSG00000048498	1.78590744188078	1.37627078611445	3.20896061330535	0.00396452411972941	0.0906164027850058	Cd300e
ENSMUSG00000044927	-1.48581052580041	4.18534338535194	-3.2033016999327	0.00396743409351834	0.0906164027850058	H1fx
ENSMUSG00000006205	-1.56901124677331	7.38371819424056	-3.20402712180161	0.0039703504147538	0.0906164027850058	Htra1
ENSMUSG00000049134	1.53435016389679	3.08577600239051	3.20079003860584	0.00399030527185137	0.0908937489051645	Nrap
ENSMUSG00000040329	1.31740930375465	2.08211303861263	3.19811110231095	0.0039939462849106	0.0908937489051645	Il7
ENSMUSG00000046688	1.50669040231187	3.84089708534969	3.19801289875879	0.00400794472489869	0.0910818339842857	Tifa
ENSMUSG00000020312	-1.43667572494582	3.68250126533296	-3.1954922701524	0.00402049545047939	0.0912365289012358	Shc2
ENSMUSG00000071068	1.24626490346529	2.89913973126552	3.1913654515515	0.00404055607842356	0.0915088170779801	Treml2
ENSMUSG00000046694	1.64555072141484	4.35094008267324	3.1952679654427	0.00404401571222802	0.0915088170779801	Fam46b
ENSMUSG00000079588	2.67489010572767	0.360476474425471	3.22699804874728	0.00405890433577268	0.091623433467421	Tmem182
ENSMUSG00000044583	1.85206942493189	2.63912754205265	3.19754571639821	0.00406061675549666	0.091623433467421	Tlr7
ENSMUSG00000028832	-1.10537374335633	6.26979532428834	-3.18510424261417	0.00408371265803577	0.0920138660608484	Stmn1
ENSMUSG00000022103	-1.0765240579471	6.80109495193155	-3.17718891115338	0.00414282112046307	0.0932134752104192	Gfra2
ENSMUSG00000055546	2.75113324978684	-1.27129264591395	3.21567249597679	0.00417068877393522	0.0932952078288431	Timd4
ENSMUSG00000018486	2.26438399449046	-1.8215510477419	3.19601913136202	0.00417139947687131	0.0932952078288431	Wnt9b
ENSMUSG00000047591	2.73577719207277	-1.47468718831097	3.21470310411247	0.00417316931750636	0.0932952078288431	Mafa
ENSMUSG00000060703	1.41761190696579	4.81095990993641	3.1739575634607	0.00418063978039206	0.0932952078288431	Cd302
ENSMUSG00000037872	3.9936560315978	-0.500325010736919	3.26635619910478	0.00418157131297942	0.0932952078288431	Ackr1
ENSMUSG00000050751	-1.37339770331412	3.9702538831365	-3.1734132876402	0.00418169266440896	0.0932952078288431	Pgbd5
ENSMUSG00000074345	-1.55492456704274	1.9998838422688	-3.17335280138626	0.00419835077479558	0.0935354867568412	Tnfaip8l3
ENSMUSG00000045027	4.6714519017364	-0.70021908139846	3.28338861672154	0.00424399806586823	0.0944200410032448	Prss22
ENSMUSG00000031098	3.74278601533142	-1.05731918224585	3.24611921827348	0.00426320384959538	0.0947146757354163	Syt8
ENSMUSG00000021553	3.35361563011693	-0.455294083867554	3.22609638569872	0.00429373555167758	0.0952597615061429	Slc28a3
ENSMUSG00000079339	4.99877905900743	0.991592304322655	3.28697734765157	0.00430283010467638	0.0952765792425955	Ifit1bl1
ENSMUSG00000028023	1.54914951200002	0.658541089562603	3.15939775453003	0.00430648938597315	0.0952765792425955	Pitx2
ENSMUSG00000085957	-1.89087196145609	-1.01237562790118	-3.16425826383914	0.00432564158117291	0.0954617281130818	Syna
ENSMUSG00000032017	-1.34495113320393	2.31821782267081	-3.1538172984821	0.00433253974706658	0.0954617281130818	Grik4
ENSMUSG00000039239	-0.993281841693813	6.39112101936035	-3.15255025687895	0.00433288674658684	0.0954617281130818	Tgfb2
ENSMUSG00000040010	1.19053923903429	4.66025507053962	3.14863716822044	0.00436697386852387	0.0959094699830835	Slc7a5
ENSMUSG00000060962	2.18730575582422	2.37479925060802	3.16787952362178	0.00437226590243439	0.0959094699830835	Dmkn
ENSMUSG00000027831	-1.43106850742245	3.61013241608286	-3.1482639892609	0.00438314368548589	0.0959094699830835	Veph1
ENSMUSG00000054855	1.6514344337585	2.80562501316523	3.15040903958714	0.00439205422801478	0.0959094699830835	Rnd1
ENSMUSG00000000982	3.77628763413305	0.384785024247333	3.23094692052483	0.00439842940020124	0.0959094699830835	Ccl3
ENSMUSG00000043461	2.96748037889513	-1.35286964687748	3.19586812709337	0.00440459520222273	0.0959094699830835	Sptssb
ENSMUSG00000066867	2.27836590277463	-1.99792062852312	3.16680810958877	0.0044081839703383	0.0959094699830835	Oas1e
ENSMUSG00000085684	1.61047024240368	0.0948358938882529	3.14748055611979	0.00440970513781062	0.0959094699830835	4930469K13Rik
ENSMUSG00000047878	1.55292375031322	4.62674811486485	3.14644796753531	0.00441046474401212	0.0959094699830835	A4galt
ENSMUSG00000072966	-1.2087488877251	2.14349431881263	-3.14289998055718	0.00441358656327567	0.0959094699830835	Gprasp2
ENSMUSG00000028420	1.17639846073259	5.1707463895212	3.13486129356603	0.0044779800559304	0.0971758376891454	Tmem38b
ENSMUSG00000029322	1.51103223141038	5.73784161937508	3.13040740084991	0.0045370983645065	0.0982856005089325	Plac8
ENSMUSG00000036006	1.10862152026996	5.89009836251549	3.12697792228097	0.00454149391083138	0.0982856005089325	Ripor2
ENSMUSG00000017740	-1.08644969077008	2.32385953055286	-3.125085122079	0.00455688503847606	0.0984845154233907	Slc12a5
ENSMUSG00000031872	1.49771056885934	0.0426249564724834	3.1161105573185	0.00465609515152043	0.100491944948236	Bean1
ENSMUSG00000027386	-1.4811477824907	1.36734881057946	-3.11284191112078	0.00468221430644826	0.100918553945632	Fbln7
ENSMUSG00000040649	-1.20580591704452	2.61521246235567	-3.10209209806906	0.00475558021793715	0.102360964447062	Rimklb
ENSMUSG00000068196	2.16733134109451	1.69148861358919	3.11887897299771	0.0047821869057017	0.10279436941417	Col8a1
ENSMUSG00000050967	2.31288844284891	-0.984419506052797	3.11705269396118	0.00484767965970871	0.104061339722261	Creg2
ENSMUSG00000045287	-1.05858983461643	3.27643690379276	-3.07884557982225	0.00495864140302301	0.106266423634365	Rtn4rl1
ENSMUSG00000045915	-1.85481840887912	-0.852032285771971	-3.08870324152837	0.00496378258336158	0.106266423634365	Ccdc42
ENSMUSG00000002500	1.66023508826904	-1.36035878465538	3.08255222716102	0.00497724229405214	0.106319368763419	Rpl3l
ENSMUSG00000003283	0.99559586864684	6.23124199038663	3.07646567601775	0.00497964182310254	0.106319368763419	Hck
ENSMUSG00000044951	1.99440212985591	1.80239403498895	3.08913922376138	0.00499821844715679	0.106572751722263	Mylk4
ENSMUSG00000038264	1.3996370413589	7.30377079967931	3.07456828299168	0.00501392263270785	0.106764290912284	Sema7a
ENSMUSG00000046805	1.15980100844121	7.03806145529512	3.06908332596289	0.00505015259592527	0.107384752489757	Mpeg1
ENSMUSG00000022240	-0.884365636210707	5.07175506040156	-3.06803610600467	0.00505658135740248	0.107384752489757	Ctnnd2
ENSMUSG00000042808	1.22800624846846	2.01103556369617	3.06681213299323	0.00507374800009405	0.107605456584104	Gpx2
ENSMUSG00000027562	-0.92028394372177	7.21593486637124	-3.06122425603656	0.00512007368445314	0.10843935353221	Car2
ENSMUSG00000029372	2.5486555240014	1.95837256033291	3.09624877189488	0.0051318107419439	0.10843935353221	Ppbp
ENSMUSG00000021381	3.96739356534193	-2.47400152696895	3.15700600511483	0.00513354698496833	0.10843935353221	Barx1
ENSMUSG00000037169	-1.66602144901851	3.7947781629096	-3.06292636642906	0.00516144834420018	0.108813360960004	Mycn
ENSMUSG00000026110	1.2274931024154	5.69615332726904	3.05631813485632	0.00517215923524112	0.108813360960004	Mgat4a
ENSMUSG00000022324	0.849762577038425	5.17547686491812	3.05527125830686	0.00517601509962151	0.108813360960004	Matn2
ENSMUSG00000023328	1.4188658671612	2.39259210872997	3.05714747324749	0.00517865287288404	0.108813360960004	Ache
ENSMUSG00000037820	0.983980862625249	7.74665318958115	3.05356613400834	0.00519262145603379	0.108887832893207	Tgm2
ENSMUSG00000047686	1.27227384161755	1.06085173006887	3.05406643441061	0.00519590666245204	0.108887832893207	Zcchc5
ENSMUSG00000021903	1.54666417894052	3.33813057126256	3.05312612194544	0.00523386440899579	0.109382694243358	Galnt15
ENSMUSG00000027456	1.42056178989821	1.20358996042	3.05072890336779	0.00524016976433915	0.109382694243358	Sdcbp2
ENSMUSG00000097084	-1.35849844731088	2.33660125750535	-3.0500939061853	0.00524017817558676	0.109382694243358	Foxl1
ENSMUSG00000022860	1.85938547853497	2.95898696856903	3.05573043128389	0.00527679827740519	0.110002546767167	Chodl
ENSMUSG00000098678	1.80458018662976	-1.13353713533556	3.05103392653066	0.00530799434373819	0.110507850786738	Mroh6
ENSMUSG00000032850	-1.42583919377813	2.02410435071203	-3.03925403914016	0.00535225277647636	0.111283423238648	Rnft2
ENSMUSG00000032688	1.15347709399692	5.72669654011204	3.03182102044142	0.00540645123735779	0.112263369811018	Malt1
ENSMUSG00000001494	-2.96373861794959	-1.13588062205047	-3.08495073348092	0.00542547883057698	0.11251139846438	Sost
ENSMUSG00000014543	2.18077492392284	-2.77336348720687	3.05031507338514	0.00543744033640909	0.112612437736452	Klra17
ENSMUSG00000038745	2.2941940273192	-0.337952402355586	3.05119796633584	0.00547343379605015	0.113156061940714	Nlrp6
ENSMUSG00000059187	-1.31904301235353	2.06226805862072	-3.02467725331592	0.005486714612594	0.113156061940714	Fam19a1
ENSMUSG00000049690	-0.819377191184778	7.94765413315995	-3.02332300739063	0.00548760387097718	0.113156061940714	Nckap5
ENSMUSG00000042453	1.00223035100305	4.8836396436715	3.02287009794486	0.00549281230261526	0.113156061940714	Reln
ENSMUSG00000005824	1.28920172026669	0.627989832690173	3.02184269338244	0.00551303527699699	0.113156061940714	Tnfsf14
ENSMUSG00000109564	1.76512265651793	4.27599802895968	3.02926186623439	0.00551521386996582	0.113156061940714	Muc16
ENSMUSG00000023094	-1.07685605296597	3.18439195211808	-3.0204907331165	0.00551780923832375	0.113156061940714	Msrb2
ENSMUSG00000028278	1.09509517703307	3.45833944014961	3.02024367156077	0.00552067661341224	0.113156061940714	Rragd
ENSMUSG00000029371	4.04930063232395	0.459524187474884	3.12036562206726	0.00553745517322949	0.113353705446843	Cxcl5
ENSMUSG00000030695	0.867211024029543	7.77346198608413	3.01660915869306	0.00555549296737748	0.113576584024184	Aldoa
ENSMUSG00000061878	1.15814934101463	5.31077627094537	3.01497616964746	0.00557596029106958	0.113848495146067	Sphk1
ENSMUSG00000020340	0.86418075287742	5.38579535193341	3.01165644965559	0.00560607400651721	0.11431641282866	Cyfip2
ENSMUSG00000050410	-1.08111382648241	4.42187748633903	-3.00844971675611	0.00564087036678758	0.114878494585155	Tcf19
ENSMUSG00000050141	3.3405716468212	-1.1288060037163	3.07780129641485	0.00567648735656541	0.11545582798853	Fam205c
ENSMUSG00000034959	1.59035462051232	2.60540737741129	3.00795839400115	0.00569514893968755	0.115539812148488	Rubcnl
ENSMUSG00000042834	-0.983231594615674	9.30777598737222	-3.00308882427408	0.00569516354499631	0.115539812148488	Nrep
ENSMUSG00000051243	1.91460511823732	-0.602114095589351	3.0131929195385	0.00572628594311248	0.116023025773395	Islr2
ENSMUSG00000030731	-1.4027112998741	0.609641958755802	-3.00121263967528	0.0057364081911131	0.11604333015478	Syt3
ENSMUSG00000030237	2.60850032235073	-1.65258191174186	3.03896547976011	0.00574189848924504	0.11604333015478	Slco1a4
ENSMUSG00000025888	1.50351113318832	1.75888548795608	3.00057556791827	0.00575726069510874	0.116205954436852	Casp1
ENSMUSG00000056856	1.76339587296152	-1.85722826472897	3.00359432101541	0.00578235406820758	0.116564332961266	Jakmip3
ENSMUSG00000033826	-0.94955809186873	4.15915384321475	-2.99325529580482	0.00579837245895581	0.116739095704072	Dnah8
ENSMUSG00000038527	1.25515080513714	2.3223952306203	2.98967569664504	0.00584537512285086	0.1175364352234	C1rl
ENSMUSG00000034387	-1.76546028664466	0.204186574219482	-2.99495417712928	0.00587593261441568	0.118001503893796	Ssu2
ENSMUSG00000020181	1.01399571175252	2.88714225556059	2.98394709992488	0.0058985634376381	0.118280592435289	Nav3
ENSMUSG00000033420	-0.844638992919387	8.17815481377824	-2.98329720108784	0.0059047220523251	0.118280592435289	Antxr1
ENSMUSG00000006678	-0.992474798442021	5.24815609884872	-2.98149770996262	0.00592484020433478	0.118534114163549	Pola1
ENSMUSG00000025068	2.70271399043566	5.87993638396111	3.02515542195963	0.00593979211323169	0.118683770715328	Gsto1
ENSMUSG00000028028	1.3025229687474	4.86143761776745	2.9800366192432	0.0059531747615255	0.118801735033709	Alpk1
ENSMUSG00000039298	-1.02679499394694	6.00049698436407	-2.97784261763269	0.00596501606365002	0.118888682774254	Cdk5rap2
ENSMUSG00000031264	1.01001769039509	3.12002953920138	2.9762182301968	0.00598256663431336	0.11908906138605	Btk
ENSMUSG00000040298	2.99063582459344	-2.06398399738284	3.03305966479629	0.00599783528776821	0.119199130510893	Btbd16
ENSMUSG00000037033	9.80074749112237	-1.54900609436851	3.20839142647435	0.00600310383435407	0.119199130510893	Clca3b
ENSMUSG00000042750	-0.936500096394671	4.38550409004472	-2.9727906641881	0.00601962838477059	0.119250323974921	Bex2
ENSMUSG00000026274	-1.25614809868291	4.21511619610923	-2.97355580358895	0.006020696243493	0.119250323974921	Pask
ENSMUSG00000037946	1.16784433200816	3.60498487919841	2.97212344417024	0.00603158177304733	0.119281640894598	Fgd3
ENSMUSG00000041608	1.31853003490153	2.45991578669014	2.97251384094707	0.00603729551647822	0.119281640894598	Entpd3
ENSMUSG00000027776	1.74841513676834	-1.04891686537372	2.97109675929457	0.00613556110560925	0.12107253187901	Il12a
ENSMUSG00000040829	1.14305272123134	2.97179926199551	2.96061154053318	0.00615909564543509	0.121292816661822	Zmynd15
ENSMUSG00000038540	2.20743806965952	0.341178876697737	2.98415229612086	0.00616293157419243	0.121292816661822	Tmc3
ENSMUSG00000050896	2.44064553577225	2.75870802541066	2.99331973460564	0.00616963146759535	0.121292816661822	Rtn4rl2
ENSMUSG00000031165	1.24044949280035	3.34539963029455	2.95597747606242	0.0062167008280868	0.122067110820963	Was
ENSMUSG00000031364	2.86773285417166	-2.00555292967648	3.00324499000918	0.00627863749164318	0.123131057475002	Grpr
ENSMUSG00000055368	1.01796013440516	4.74548288501472	2.94794654134695	0.0063004648982947	0.123336686463047	Slc6a2
ENSMUSG00000074622	1.22921058885565	4.92272648710403	2.94824543470859	0.00630465152080545	0.123336686463047	Mafb
ENSMUSG00000045312	-0.933757576736118	6.27874871374626	-2.9380886673346	0.00641440785437518	0.125329481877921	Lhfpl2
ENSMUSG00000052133	-1.37220976836596	2.31150760224563	-2.93235415658427	0.00650502010489535	0.126943789147743	Sema5b
ENSMUSG00000026253	3.44862457743503	-1.12101864042481	3.00818528871395	0.00653743411297729	0.127361507112205	Chrng
ENSMUSG00000038670	2.52714489303066	1.5311021824621	2.96589252489524	0.00654246079972047	0.127361507112205	Mybpc2
ENSMUSG00000017453	-1.65424636288622	-1.1640730070372	-2.92895503746455	0.00660350793534738	0.128392562488364	Pipox
ENSMUSG00000034652	1.09923513289758	4.16305142095811	2.91911720040431	0.00664377881251278	0.129017636230765	Cd300a
ENSMUSG00000027490	-1.37897847324065	4.56326225100029	-2.91716007518698	0.00668988375837053	0.129754338829934	E2f1
ENSMUSG00000024049	1.23106643550485	5.30273830174236	2.91494666754038	0.00670146198413929	0.129820394656162	Myom1
ENSMUSG00000095026	2.10169184189676	0.0774894729161466	2.93372726478	0.00671843888135171	0.129990744982061	Gm3336
ENSMUSG00000047344	-1.05457856938159	1.97806689565314	-2.91140614206442	0.00673704340637784	0.130127510828106	Lancl3
ENSMUSG00000022790	1.12663049530807	0.498402699463834	2.91094902108236	0.00674487432192346	0.130127510828106	Igsf11
ENSMUSG00000027004	2.06748576678412	-0.413085066127729	2.92990022111546	0.00675008302942142	0.130127510828106	Frzb
ENSMUSG00000022037	0.797795362621042	5.69144792891054	2.90866516200097	0.00676901519222809	0.130313800062323	Clu
ENSMUSG00000058145	-0.974133359571264	7.48260977807073	-2.90715795885209	0.00678837821343634	0.130313800062323	Adamts17
ENSMUSG00000046598	2.23316797004369	0.749426197262707	2.93318368656964	0.00679171752175998	0.130313800062323	Bdh1
ENSMUSG00000021700	1.29567350708503	1.90260974020287	2.90803987534987	0.00679256068313523	0.130313800062323	Rab3c
ENSMUSG00000021640	3.20248038305909	-1.80293414750737	2.97615611695853	0.00680408547553556	0.130377440022777	Naip1
ENSMUSG00000020656	1.40250267994232	3.08962414528354	2.90440351886215	0.00685191805923236	0.13101804706827	Grhl1
ENSMUSG00000063651	7.04221279151982	-0.893188632832876	3.09461576375662	0.00685401303832119	0.13101804706827	Cnfn
ENSMUSG00000025105	1.44236763164726	1.68603892940843	2.8997661272487	0.00691731020742198	0.132069077698195	Bnc1
ENSMUSG00000032796	1.44873726475503	5.55219478987643	2.89861049576545	0.00693318376289652	0.132213234182006	Lama1
ENSMUSG00000047635	-1.00270093149993	2.85792279148381	-2.89323765733441	0.00696392330982379	0.13264019397668	2810006K23Rik
ENSMUSG00000027670	2.67268771563281	-1.91334796903999	2.93794287055986	0.0069829890724351	0.132844049599559	Ocstamp
ENSMUSG00000034881	-1.43820451088296	2.95483295633622	-2.89181794711825	0.00701828099539328	0.133355733985433	Tbxa2r
ENSMUSG00000042759	1.31016521318577	3.51034397721482	2.88742329197587	0.00705587797380449	0.133554536188645	Apobr
ENSMUSG00000041347	1.90622979427721	-0.246872789273519	2.90024206709146	0.00705666951691284	0.133554536188645	Bdkrb1
ENSMUSG00000032776	1.36423647502741	4.93810119300275	2.8878382955695	0.00705756797492197	0.133554536188645	Mctp2
ENSMUSG00000026835	2.67593241375172	-1.11145801174066	2.93210337988171	0.00706237396276123	0.133554536188645	Fcnb
ENSMUSG00000063430	-1.2419300828809	4.22974511422528	-2.88408329605543	0.00709228759156237	0.133960747196157	Wscd2
ENSMUSG00000027932	-1.15294778320172	5.12718002093242	-2.88182377150584	0.00711562022170528	0.134241837555568	Slc27a3
ENSMUSG00000039349	-1.05760388230684	5.88591513467957	-2.88083093261123	0.00712496987611731	0.134258774000146	C130074G19Rik
ENSMUSG00000025328	-1.62451661062053	-0.213532829439417	-2.88607151978832	0.00713786049504687	0.134326278879701	Padi3
ENSMUSG00000026980	0.873096990552505	4.62213066870151	2.87910176644454	0.00714546463036494	0.134326278879701	Ly75
ENSMUSG00000028128	1.1910456308044	5.64441055119611	2.87630029520361	0.00719023369788074	0.135008111454888	F3
ENSMUSG00000028108	1.47204663207499	5.87232370602822	2.87459315847352	0.00725077718113963	0.135984174170488	Ecm1
ENSMUSG00000019772	1.87177415181859	-1.36752714860028	2.8821970547023	0.00728142175749182	0.136397859219054	Vip
ENSMUSG00000032118	-1.19950307242753	1.78562251544365	-2.86658257751548	0.00731995978761292	0.136958258216998	Fez1
ENSMUSG00000022378	0.969568811175592	5.85183027417542	2.86497019945534	0.00733326535377251	0.136985969673608	Fam49b
ENSMUSG00000055523	2.00978618333415	-0.494369196702598	2.88231513016404	0.00734564773801824	0.136985969673608	Gucy2g
ENSMUSG00000042895	1.16852940453273	0.627102755954182	2.8643930747502	0.00734731168787621	0.136985969673608	Abra
ENSMUSG00000066152	0.84729662251863	4.99079335694649	2.85876440733344	0.00741634261556264	0.138110905566486	Slc31a2
ENSMUSG00000028370	1.65335237317633	3.49499631342254	2.86491830808014	0.00743108403862548	0.138223384020569	Pappa
ENSMUSG00000021994	-1.00281989799668	7.30309892461397	-2.85076940997456	0.00752679470883569	0.139839922748368	Wnt5a
ENSMUSG00000040659	0.891068383864252	6.69289497727576	2.84627889311977	0.00758784235263718	0.140809434312665	Efhd2
ENSMUSG00000031400	0.93395019050894	5.40109966332724	2.84381519201606	0.00762236751609706	0.141285073504319	G6pdx
ENSMUSG00000058755	1.93393216660826	0.377433448393558	2.85789405436855	0.00764749668554403	0.141585646678167	Osm
ENSMUSG00000026691	1.44719082947935	0.986832589214556	2.83884968304341	0.00773742026769023	0.1430837263705	Fmo3
ENSMUSG00000060206	-0.814973984986887	5.85567466147714	-2.83428002515609	0.00775607251245223	0.143261874256167	Zfp462
ENSMUSG00000074677	1.37926615825522	2.27469360731828	2.83535034832469	0.00777368350747072	0.143420397812047	Sirpb1c
ENSMUSG00000022996	-1.1957155911981	2.6582385987558	-2.83171054012579	0.00780242382397371	0.143783645526476	Wnt10b
ENSMUSG00000044026	1.20218215392805	2.66949787069196	2.82948216509172	0.00783485265870757	0.144213944940405	Slc35g1
ENSMUSG00000022500	1.35465560814496	6.34862189827469	2.82935787200755	0.0078553447957274	0.144250222558207	Litaf
ENSMUSG00000027022	3.56531754358223	0.224354471757828	2.91656685672348	0.00786128541336538	0.144250222558207	Xirp2
ENSMUSG00000005320	-1.23857776076247	6.36716886664231	-2.82768233675888	0.00786406627229508	0.144250222558207	Fgfr4
ENSMUSG00000018774	1.22267371695033	3.69428418992535	2.82507618580367	0.00790014287142713	0.144744832194487	Cd68
ENSMUSG00000020437	0.994999991322767	5.81064456880704	2.81887190803628	0.00797899618598569	0.14602114563869	Myo1g
ENSMUSG00000028528	1.66527899871112	0.835229007753891	2.82108884510142	0.00806149393907941	0.14729421049277	Dnajc6
ENSMUSG00000001773	3.03521116210999	-3.16123480461711	2.87882152489984	0.00806710501282407	0.14729421049277	Folh1
ENSMUSG00000051499	-1.15225718138672	1.31113483661168	-2.81056686564409	0.00810716570958146	0.147855714462344	Zfp786
ENSMUSG00000021990	0.972077840605104	6.78095108518088	2.80758232813216	0.00814511743144434	0.148377511924878	Spata13
ENSMUSG00000021743	2.068516667839	-2.26691874440958	2.82823838891432	0.00815890109042525	0.148458354892789	Fezf2
ENSMUSG00000023078	2.9626107940537	1.45046291224808	2.86700021334953	0.00819658917483208	0.148951970798247	Cxcl13
ENSMUSG00000076431	-1.39481195752714	7.63146867745836	-2.80614297055031	0.00820478277925505	0.148951970798247	Sox4
ENSMUSG00000079055	-1.12599929775629	1.78737841515909	-2.7991424912165	0.00827682382079954	0.150088294969636	Slc8a3
ENSMUSG00000026167	4.38833208154172	-2.34408865654875	2.92132369725084	0.00830054167995134	0.150346755514284	Wnt10a
ENSMUSG00000027913	7.17355872002372	-2.82043256777741	2.99201718695511	0.00837622558078356	0.151544810194472	Crct1
ENSMUSG00000027525	-1.70958650748386	2.47214235129752	-2.80046545457517	0.00839307605976924	0.151676920602314	Phactr3
ENSMUSG00000090588	6.13397285079908	-3.04629618387209	2.967542921383	0.0084037927974705	0.151698009758885	Gm9573
ENSMUSG00000028364	-1.13034088731074	9.98285987741277	-2.78944447208025	0.00842525226279521	0.151912749369469	Tnc
ENSMUSG00000020651	2.8910421786483	0.629163929966344	2.8477518770495	0.00844670327022669	0.15196352276092	Slc26a4
ENSMUSG00000090145	1.47935252169466	-0.262497615134572	2.79162161629983	0.00844720117078327	0.15196352276092	Ugt1a6b
ENSMUSG00000025355	1.02287118719224	4.20668395543385	2.78373058582674	0.00850926202649348	0.152888774291807	Mmp19
ENSMUSG00000022537	-0.829850604276897	5.94758470474125	-2.78273054736684	0.00852284769059589	0.152888774291807	Tmem44
ENSMUSG00000057729	1.59347149498393	0.334334682179316	2.78883854940257	0.00852750733538186	0.152888774291807	Prtn3
ENSMUSG00000030351	1.01710292004695	6.07426893065174	2.7808628811045	0.00855385261958145	0.15318821743185	Tspan11
ENSMUSG00000026580	4.64979803006088	2.0310596206818	2.91347334219184	0.00857857957775914	0.153458036703495	Selp
ENSMUSG00000021250	1.11548300627314	4.42348594788276	2.77804155826827	0.00860196440553332	0.153703267246228	Fos
ENSMUSG00000020077	0.934771845738942	6.05230998444336	2.77515910974011	0.00864215229927137	0.15424785311677	Srgn
ENSMUSG00000027322	0.990711625429276	4.25039778668939	2.76951126382573	0.00873264007776707	0.155687977144029	Siglec1
ENSMUSG00000031652	0.874769135761735	6.86692808796556	2.76826877116357	0.00875127816004089	0.155841071248391	N4bp1
ENSMUSG00000054966	-1.15389553291595	1.78533395568441	-2.76819498183167	0.00876084838683118	0.155841071248391	Lmntd1
ENSMUSG00000091705	-1.02155556143744	2.44465256659459	-2.76474816731949	0.00880972338213958	0.156535185598755	H2-Q2
ENSMUSG00000036882	-1.05671381059953	4.29533932914781	-2.75909011633508	0.00890245876420902	0.158006209463084	Arhgap33
ENSMUSG00000032782	-1.12819985258858	4.78410820366962	-2.7556860030885	0.00896173456285276	0.158738379040776	Cntrob
ENSMUSG00000041828	1.16840557779809	5.55417155942866	2.75575346175696	0.00896369694677846	0.158738379040776	Abca8a
ENSMUSG00000022094	1.56768193294559	6.02905375076228	2.7574792471805	0.00902456962389886	0.159475671134303	Slc39a14
ENSMUSG00000022489	0.937994561660716	3.52635467619171	2.75140171627632	0.0090256906576632	0.159475671134303	Pde1b
ENSMUSG00000042717	1.89019936146068	1.62818052118382	2.76654027975829	0.00903544878947892	0.159475671134303	Ppp1r3a
ENSMUSG00000063919	1.23991005082931	0.329658172063433	2.75029381605211	0.00906140864166849	0.159751196977417	Srrm4
ENSMUSG00000045730	1.09972600498439	5.91059887080821	2.7486141758278	0.00907660403590859	0.159751196977417	Adrb2
ENSMUSG00000030589	1.10907429210104	3.66364457277181	2.74819839025265	0.00908404541923324	0.159751196977417	Rasgrp4
ENSMUSG00000001663	-0.982406852039042	3.81881283986464	-2.74747884499988	0.00909128624913977	0.159751196977417	Gstt1
ENSMUSG00000044707	-0.869096367650153	3.59714658552849	-2.74470068009665	0.00913637054107331	0.160343647359427	Ccnjl
ENSMUSG00000034226	1.78866865196258	0.88049991859867	2.75629490729397	0.00914861979758355	0.160343647359427	Rhov
ENSMUSG00000019831	-1.18707573236937	1.70876153918016	-2.74429576744131	0.00915528411425875	0.160343647359427	Wasf1
ENSMUSG00000043342	1.30231364877252	-0.441871011971394	2.74386815663584	0.00917822841365077	0.160568456333527	Hoxd9
ENSMUSG00000029321	2.24164202421178	3.6224852518201	2.76977741709379	0.00922968970031109	0.161279806173753	Slc10a6
ENSMUSG00000097187	-1.36490056086884	3.33472767764998	-2.74073906980603	0.00924364337263276	0.161279806173753	Gm19426
ENSMUSG00000073158	-1.26369200909253	1.18421725381986	-2.73927684990753	0.00924934865749379	0.161279806173753	9030624G23Rik
ENSMUSG00000028176	2.23558937903237	-1.32859490670762	2.76659609276866	0.00928011924975776	0.161553370503662	Lrrc7
ENSMUSG00000028373	-0.941903112151653	5.38568553304808	-2.73587824774942	0.00928537785771754	0.161553370503662	Astn2
ENSMUSG00000090919	-0.92395057237894	3.4299171577879	-2.73312767068837	0.00933194646204854	0.162185962308141	Pabpc4l
ENSMUSG00000074340	1.20168120063374	0.784454302286756	2.73325011661681	0.00934368795165811	0.162212549849278	Ovgp1
ENSMUSG00000038663	1.26108226308271	2.35064425982026	2.72938652673047	0.00941788937175069	0.163322240906397	Fsd2
ENSMUSG00000110086	-1.50611764503284	1.07351651427231	-2.73133206012107	0.00944595952094815	0.163630389302357	Gm45623
ENSMUSG00000040055	1.44139759481101	1.66204339308987	2.72909760663888	0.00946349390138809	0.163755556234804	Gjb6
ENSMUSG00000009585	1.35898182054358	6.45186626443036	2.72716848071952	0.00947505770162198	0.163777248738047	Apobec3
ENSMUSG00000053113	1.72318014062381	6.32488941344218	2.73409901440313	0.00949534701492683	0.163949551447949	Socs3
ENSMUSG00000005338	1.01266368896369	1.35948385053244	2.72199455499584	0.00952527972420121	0.164287805015132	Cadm3
ENSMUSG00000022358	1.26071990286109	4.89087657550945	2.72052286933089	0.00957182395176666	0.164911522205871	Fbxo32
ENSMUSG00000021485	-1.54147928997859	4.03357791284555	-2.72289871763901	0.00960699157438141	0.165338094430172	Mxd3
ENSMUSG00000029752	1.18272416336239	3.55808198713811	2.71631106447809	0.00963548941026062	0.165649079309513	Asns
ENSMUSG00000031443	1.00842928294029	3.07653021743094	2.71487540835499	0.0096498084636577	0.165649169804338	F7
ENSMUSG00000038128	-0.857197735464382	4.27246273174926	-2.71438962999419	0.00965635072324941	0.165649169804338	Camk4
ENSMUSG00000096719	3.3681751609755	-1.68776717129703	2.79911117124622	0.00967523275088735	0.16575697399949	Mrgpra2b
ENSMUSG00000050762	4.65437827647795	0.563751280927001	2.85042654344433	0.00968537509774926	0.16575697399949	Prss27
ENSMUSG00000029727	1.78393921422975	0.697371600935391	2.72482714949102	0.00969472167672223	0.16575697399949	Cyp3a13
ENSMUSG00000058153	-1.80506073353849	1.55690582166007	-2.72501040173218	0.00970437430403057	0.16575697399949	Sez6l
ENSMUSG00000062591	-1.0965561904634	3.65231263777342	-2.71032253330024	0.00973426160927989	0.166006682217016	Tubb4a
ENSMUSG00000037151	-0.945753877446375	3.70989564174153	-2.70971218032532	0.00973989473253128	0.166006682217016	Lrrc20
ENSMUSG00000039936	0.950919568865136	5.8640739129287	2.70836170200257	0.00976401488938093	0.166239417489621	Pik3cd
ENSMUSG00000054203	2.92349852169982	1.27654419327468	2.77238064991056	0.00977730964854559	0.166269625231904	Ifi205
ENSMUSG00000034641	1.34046204774949	2.30390641220025	2.70926027689079	0.00978672329819519	0.166269625231904	Cd300ld
ENSMUSG00000053175	1.6965545522921	4.74327120486489	2.7148439756492	0.00982448683674204	0.166588450815398	Bcl3
ENSMUSG00000027368	2.24258461600217	3.87059849306407	2.7364264773088	0.00982646385986957	0.166588450815398	Dusp2
ENSMUSG00000051367	1.45430744969796	1.00119265324065	2.70558023462012	0.00988509786661936	0.167403816216683	Six1
ENSMUSG00000056643	3.14534204826993	-2.89810578501929	2.77652157746625	0.00990169606105852	0.167506327933881	Chst13
ENSMUSG00000019359	1.60931120337314	3.31445123662817	2.70713400148276	0.00992001625133691	0.167610650591652	Gdpd2
ENSMUSG00000039943	0.902653999715859	6.13784745252082	2.69915271606296	0.00992896582982338	0.167610650591652	Plcb4
ENSMUSG00000018916	1.60029577125263	1.61447913789302	2.70515875933518	0.00995186815959377	0.167818923264487	Csf2
ENSMUSG00000007440	-1.51909322226256	-0.575207246159742	-2.70115511891449	0.00998972505503275	0.168239013760254	Pcdha11
ENSMUSG00000019850	1.67512182411728	6.15414426551601	2.70472428777345	0.00999796216491532	0.168239013760254	Tnfaip3
ENSMUSG00000003153	1.03182466610004	4.26650507121163	2.69408418856532	0.0100239415381847	0.16849768395139	Slc2a3
ENSMUSG00000074272	1.47621802016633	4.72695455658401	2.69754336442245	0.0100397344056097	0.168537402794491	Ceacam1
ENSMUSG00000032013	2.55846006069281	2.40306763081682	2.73953080949814	0.0100547907096255	0.168537402794491	Trim29
ENSMUSG00000006586	-0.912645849197931	4.64666469371329	-2.6920751455855	0.0100581339533634	0.168537402794491	Runx1t1
ENSMUSG00000042961	-0.794499934057829	7.46996477189527	-2.69139927019018	0.0100700259987417	0.168558865110656	Egflam
ENSMUSG00000003882	1.44848622912688	1.98305360006136	2.69188213099126	0.010134720209979	0.168868800755566	Il7r
ENSMUSG00000029830	1.33216842353485	1.72643542238806	2.68976561866313	0.0101403983746694	0.168868800755566	Svopl
ENSMUSG00000035413	-0.811084469848431	5.27959987560473	-2.68732206122345	0.0101452412236132	0.168868800755566	Tmem98
ENSMUSG00000051682	1.4863876423161	2.67544799622991	2.69178648183034	0.0101502328225482	0.168868800755566	Treml4
ENSMUSG00000020400	1.38658979249761	6.44903815552651	2.68990542328083	0.010151995872779	0.168868800755566	Tnip1
ENSMUSG00000050164	1.87992993028026	1.09371282922089	2.70340152744332	0.0101523263910334	0.168868800755566	Mchr1
ENSMUSG00000026429	-1.16610654710897	2.29020643167455	-2.68488884241351	0.0102030657156033	0.169535249887405	Ube2t
ENSMUSG00000000766	1.9464544215467	-0.987018206290479	2.70227417134595	0.0102231044939298	0.16969071565943	Oprm1
ENSMUSG00000060591	1.53869963739367	4.37706620678844	2.68836466648408	0.0102357024814897	0.16972247799422	Ifitm2
ENSMUSG00000044052	-1.73348790750958	0.172309436950272	-2.69057466780193	0.0102971022035751	0.170275500783927	Ccr10
ENSMUSG00000050493	-1.60246828659047	0.975670141590263	-2.68668165595867	0.0102974377097308	0.170275500783927	Fam167b
ENSMUSG00000002870	-1.08337029281684	5.7121438359245	-2.67927335127994	0.0103012122287286	0.170275500783927	Mcm2
ENSMUSG00000031594	2.00453857188811	-0.576186813183594	2.69991005425781	0.0103142086480447	0.170313102260072	Fgl1
ENSMUSG00000079620	1.53087903173327	4.94354537901445	2.68261988843259	0.0103409388212602	0.170577168406768	Muc4
ENSMUSG00000041132	1.06244579763283	3.65232237639546	2.67388048371463	0.0104018694256322	0.171133451957682	N4bp2l1
ENSMUSG00000048402	-0.942618180585059	4.71604606732927	-2.67299019816418	0.0104148955487327	0.171133451957682	Gli2
ENSMUSG00000059003	-1.7849349108378	1.37131669711489	-2.68593792390507	0.0104192205124384	0.171133451957682	Grin2a
ENSMUSG00000031553	1.75270038851446	-0.359058002485668	2.68438302791498	0.0104279200600217	0.171133451957682	Adam3
ENSMUSG00000049556	-1.48435132199797	2.5053353963225	-2.67647775955784	0.0104387755090036	0.171133451957682	Lingo1
ENSMUSG00000020573	0.981568938713368	4.57525258833729	2.67105266624998	0.0104525574576035	0.171133451957682	Pik3cg
ENSMUSG00000033715	1.26298504139857	5.87481573374495	2.6722741816425	0.0104552133119263	0.171133451957682	Akr1c14
ENSMUSG00000053465	-1.36258703505119	4.10737536027116	-2.67318458893099	0.0104608487158268	0.171133451957682	Hs6st3
ENSMUSG00000037989	1.31080625522714	2.91831213340952	2.67176491717041	0.0104749132901532	0.171187240343707	Wnk2
ENSMUSG00000063193	1.29281861911255	1.76009251319012	2.67085587809566	0.0104883473014167	0.171230623723539	Cd300lb
ENSMUSG00000004891	-1.32353551365624	8.20686082273374	-2.66926780134784	0.0105258925874809	0.171667149642848	Nes
ENSMUSG00000051041	-0.83925799534927	4.24529702977112	-2.66449401362859	0.0105766438236397	0.172317935526684	Olfml1
ENSMUSG00000030674	1.60033740509312	-1.23689783838179	2.67057941010105	0.0106062312111702	0.172622933185901	Qprt
ENSMUSG00000049307	1.14556899663078	4.46694690153908	2.66148182386242	0.0106463389362578	0.173098356194938	Fut4
ENSMUSG00000027574	-1.02616528888626	4.30817251809341	-2.65959956216338	0.010674665792746	0.173381458198128	Nkain4
ENSMUSG00000001802	-1.16402319546889	5.27016427263	-2.65869108376253	0.0107027307713623	0.173659732689571	Lrp3
ENSMUSG00000022586	2.71525943186999	1.84624505620143	2.71243855312256	0.0107433910931218	0.174141599504326	Ly6i
ENSMUSG00000023132	1.55104314403356	1.15570809041817	2.66148483363404	0.0107600859723764	0.174234419644443	Gzma
ENSMUSG00000003477	2.44708554593348	3.81319249769135	2.69645338407228	0.0107936678428433	0.174479401581112	Inmt
ENSMUSG00000029544	-0.99532575678578	2.84428408897441	-2.65272745014686	0.0108081495028038	0.174479401581112	Cabp1
ENSMUSG00000052374	1.80557594496432	4.93326893061088	2.66673163523486	0.0108112363365376	0.174479401581112	Actn2
ENSMUSG00000050010	-1.02511998143746	4.00005044369609	-2.65222435725533	0.0108191508062572	0.174479401581112	Shisa3
ENSMUSG00000029778	2.17614622866088	0.829031191125107	2.67998369569118	0.0108602809069015	0.174703943223756	Adcyap1r1
ENSMUSG00000032492	-0.915370764191217	4.60289355698169	-2.64982576152614	0.0108638199127793	0.174703943223756	Pth1r
ENSMUSG00000026166	4.02175261867121	-1.51967527264896	2.76692925806047	0.0108660683604074	0.174703943223756	Ccl20
ENSMUSG00000031770	1.00710064894205	6.78002178257078	2.64718359084939	0.0109183325164718	0.174905216942717	Herpud1
ENSMUSG00000066363	4.7434011013941	3.4934123665159	2.79072090923568	0.0109271680547159	0.174905216942717	Serpina3f
ENSMUSG00000061666	1.1218617251927	4.77089026953362	2.64628528090048	0.0109433016890593	0.174905216942717	Gdpd1
ENSMUSG00000030111	-1.16349116870035	3.53577006504694	-2.64648144916701	0.0109438174309228	0.174905216942717	A2m
ENSMUSG00000028386	2.26419891626618	-0.625263737659496	2.68006199781707	0.0109446136419531	0.174905216942717	Slc46a2
ENSMUSG00000051515	-1.09732082761525	1.14707271349745	-2.6461129508948	0.0109446512836677	0.174905216942717	Fam181b
ENSMUSG00000039476	-1.60671084642187	1.4814486907322	-2.6489724195879	0.0110402059450308	0.176254946167653	Prrx2
ENSMUSG00000020303	1.07489696709649	2.22523753190557	2.63649402920168	0.0111366398243413	0.177615987559902	Stc2
ENSMUSG00000020059	1.48317763420582	-0.754877992983905	2.63870115757126	0.0111876409989201	0.178010829303343	Sycp3
ENSMUSG00000022582	3.63276250379184	-1.86037766876929	2.7349436044109	0.0111950887126447	0.178010829303343	Ly6g
ENSMUSG00000009350	3.31747491172843	-1.20954613922161	2.7198247705894	0.0112098696247131	0.178010829303343	Mpo
ENSMUSG00000072720	1.60302775127125	3.03195704465505	2.6400092686231	0.0112217646476608	0.178010829303343	Myo18b
ENSMUSG00000037686	1.90705732722788	0.902656635063679	2.65028692290262	0.0112274965632997	0.178010829303343	Aspg
ENSMUSG00000050737	1.25084782836856	5.04823770550476	2.63309101025563	0.0112286339919389	0.178010829303343	Ptges
ENSMUSG00000053846	0.994038045370135	6.06790295990606	2.62854769235704	0.0112950390803328	0.178885040669079	Lipg
ENSMUSG00000022945	-1.10653060526147	3.7578502548583	-2.62411811184959	0.0113932232944438	0.179990815219453	Chaf1b
ENSMUSG00000020593	1.09402701340891	5.77279183079645	2.62392370386787	0.0113961850008787	0.179990815219453	Lpin1
ENSMUSG00000029338	-0.782203978477958	7.28229515190642	-2.62272539396786	0.0114129556487129	0.179990815219453	Antxr2
ENSMUSG00000050370	3.68054913808791	0.370038344208341	2.72676954389649	0.0114182235202748	0.179990815219453	Ch25h
ENSMUSG00000026834	-1.75781964147646	-0.029066715806165	-2.63535336245879	0.0114215134870135	0.179990815219453	Acvr1c
ENSMUSG00000046480	2.64365509573551	-1.92437637775133	2.66891863954438	0.011587902040761	0.182350494910464	Scn4b
ENSMUSG00000027239	-1.56707938616464	6.7701733438657	-2.6207430567773	0.0116056865116156	0.182350494910464	Mdk
ENSMUSG00000037972	-0.812237787712426	6.30514813393325	-2.61349431097255	0.0116064490677582	0.182350494910464	Snn
ENSMUSG00000026514	-1.78586920677674	-0.613895885285315	-2.6271859663034	0.0116171671922813	0.182350494910464	Cnih3
ENSMUSG00000031438	1.17599576454682	1.60181835588056	2.6132298471332	0.0116297687568034	0.182368091512163	Rnf128
ENSMUSG00000059994	1.77227952546912	0.116674013202779	2.62518858385192	0.0116494676038056	0.182468599799342	Fcrl1
ENSMUSG00000020695	-1.02552668078181	8.61002907113817	-2.61118940848995	0.0116591519544433	0.182468599799342	Mrc2
ENSMUSG00000024042	0.850658476533538	7.41338679387272	2.61010587134532	0.0116783973019117	0.182589902697704	Sik1
ENSMUSG00000028581	0.883584250392136	6.11915877928816	2.60893105473282	0.0117036210711691	0.182804346819588	Laptm5
ENSMUSG00000050211	2.28801050137136	-1.2402924266801	2.64091983759804	0.0118062729992479	0.183910097235935	Pla2g4e
ENSMUSG00000041644	-2.24640511028214	-0.305441512027875	-2.63849181993976	0.0118143723524184	0.183910097235935	Slc5a12
ENSMUSG00000041012	-0.957147532595222	4.59737223138439	-2.60312085227989	0.0118292092939095	0.183910097235935	Cmtm8
ENSMUSG00000095681	2.63055026048608	-2.01518475826264	2.65735828410153	0.01182967249671	0.183910097235935	Gm8281
ENSMUSG00000033581	0.875065616274886	5.27903878039814	2.60274747791452	0.0118360108444454	0.183910097235935	Igf2bp2
ENSMUSG00000023918	3.16326330670123	-1.10184421212442	2.68367051606792	0.0118438797275644	0.183910097235935	Adgrf4
ENSMUSG00000068744	-1.29521462903841	3.27013314535562	-2.60358824240606	0.011860668921828	0.183990943186755	Psrc1
ENSMUSG00000034842	1.16111374775311	3.16040773856898	2.60027005211997	0.0119055856500044	0.184507539561287	Art3
ENSMUSG00000031538	1.01063354867091	6.23852474884385	2.59815470106404	0.0119384284131914	0.184662247874588	Plat
ENSMUSG00000030340	0.87051317499845	7.35543393449748	2.59799313627763	0.0119388182919233	0.184662247874588	Scnn1a
ENSMUSG00000070524	1.74814660781033	-0.72249272850071	2.60932782075183	0.0119769370603956	0.185071639303875	Fcrlb
ENSMUSG00000062760	1.68775804050813	0.498246677587354	2.605719819777	0.012010726650861	0.185373169162244	1810041L15Rik
ENSMUSG00000020893	1.70640139370251	7.18933348065245	2.60593687953665	0.0120197900054839	0.185373169162244	Per1
ENSMUSG00000030103	0.961410045520005	5.37237274605267	2.59340474687646	0.012040332910264	0.185509881939422	Bhlhe40
ENSMUSG00000053063	1.25397005625357	2.26247906804462	2.59402757228097	0.0120589917619676	0.185530845803393	Clec12a
ENSMUSG00000042045	1.98537734159951	2.07232098110755	2.61496052478912	0.0120650527991756	0.185530845803393	Sln
ENSMUSG00000013483	2.02435269139599	0.0583638712257138	2.61368678539031	0.0121333155472209	0.186257862052374	Card14
ENSMUSG00000037108	-1.07526943039299	1.90512118424785	-2.58932685901602	0.012135781380183	0.186257862052374	Zcwpw1
ENSMUSG00000021701	-0.945320836641299	7.30221021822971	-2.58698304428054	0.0121814199943402	0.186777853870746	Plk2
ENSMUSG00000033831	2.48716081139171	-1.66264014978573	2.63198009766723	0.0122390340726249	0.187480285673719	Fgb
ENSMUSG00000027533	0.76135741709926	5.6507716028774	2.58316251829336	0.0122649190628317	0.18754762353236	Fabp5
ENSMUSG00000027983	-1.1094315138265	1.33491600722008	-2.58355889093694	0.0122670431759599	0.18754762353236	Cyp2u1
ENSMUSG00000055976	1.71683430396327	1.58967551474117	2.59177387547169	0.0123463877519276	0.188579201384009	Cldn23
ENSMUSG00000028965	3.77322074311937	1.3592793065242	2.68911788784323	0.0123703312726661	0.18876341235956	Tnfrsf9
ENSMUSG00000029063	0.788901420221851	6.99144415663302	2.57784683652829	0.0123840711441435	0.188791717969981	Nadk
ENSMUSG00000073402	-1.46501747401914	2.31161565170095	-2.58195461186009	0.0124050667588644	0.188895104886202	Gm8909
ENSMUSG00000022439	0.883611802874317	3.75495666192008	2.57651131356533	0.0124146357885549	0.188895104886202	Parvg
ENSMUSG00000048572	1.21978837568806	4.83172150717425	2.57721575153636	0.0124266376770303	0.188896784210169	Tmem252
ENSMUSG00000031452	1.21110798320719	0.445911500728621	2.57442405027452	0.0124882175184385	0.189651372160991	1700029H14Rik
ENSMUSG00000068263	-0.98786921260547	3.6703252632625	-2.56902066176191	0.0125871939464228	0.190808070692018	Efcc1
ENSMUSG00000035842	-1.03191981585697	4.32644201641647	-2.5690624416188	0.0125884078114722	0.190808070692018	Ddx11
ENSMUSG00000032523	1.45525875914513	0.644811519851092	2.57269584190372	0.0126122213748486	0.190986784117702	Hhatl
ENSMUSG00000037991	-1.5781020481577	2.54387044355867	-2.57454935352307	0.0126410118486162	0.191240450681208	Rmi2
ENSMUSG00000047220	-1.51258300287066	0.219825666839288	-2.57137601737485	0.0126739045281271	0.191555635993624	Ccdc36
ENSMUSG00000027555	1.31938721618002	2.53866767032273	2.56292738882723	0.0127818015403228	0.193002773258582	Car13
ENSMUSG00000029414	-1.18418325648113	5.21609537904394	-2.56022335506194	0.0128100929688817	0.193213110775312	Kntc1
ENSMUSG00000059991	2.06697634643542	-1.36326791620787	2.58618309206214	0.0128200578380346	0.193213110775312	Nptx2
ENSMUSG00000021359	2.50781469917449	-1.0731007793109	2.60651843300294	0.0128691845464776	0.193769664948623	Tfap2a
ENSMUSG00000038668	1.13126773695059	5.95468723136738	2.55449261193421	0.0129359001851796	0.194293267678701	Lpar1
ENSMUSG00000028217	1.80788460185638	-0.906775959184861	2.569681144955	0.0129423336661701	0.194293267678701	Cdh17
ENSMUSG00000037440	1.24563060990751	4.5766742651976	2.55482192841162	0.0129501122373213	0.194293267678701	Vnn1
ENSMUSG00000024210	1.37458598002572	1.04275506575485	2.55606271997923	0.0129638752335461	0.194293267678701	Ip6k3
ENSMUSG00000026556	-0.757715919434609	5.51530927366106	-2.5526136734573	0.01296511575319	0.194293267678701	Vangl2
ENSMUSG00000058620	2.04342052595499	-2.14049524875931	2.57595887191516	0.0130400012360168	0.194990520086976	Adra2b
ENSMUSG00000056296	1.70770307934908	1.28673930493441	2.56154068233805	0.0130470843564182	0.194990520086976	Synpr
ENSMUSG00000020009	0.833373177210814	6.84572683249397	2.54909237574464	0.0130484685459525	0.194990520086976	Ifngr1
ENSMUSG00000022041	1.20815124862241	-0.450619747176818	2.54849282508754	0.0130913319470075	0.19544718794945	Chrna2
ENSMUSG00000000248	2.20484231791049	0.121206606859575	2.58028994477541	0.0131275906932181	0.195804486536873	Clec2g
ENSMUSG00000030745	1.044211109807	2.01030792175607	2.53381965823533	0.0134217860552574	0.200004757493211	Il21r
ENSMUSG00000074207	-1.0157808529437	7.91019859733548	-2.53302442485611	0.013439256747862	0.200077407160064	Adh1
ENSMUSG00000045392	1.88978772613152	3.75200654771365	2.54968516382017	0.0135164811805675	0.201038673739059	Olfr1033
ENSMUSG00000027861	1.67403876319378	3.64004536183774	2.53910952111258	0.0135682354816369	0.201604980646371	Casq2
ENSMUSG00000046623	2.44064400338059	-2.90390973876338	2.57419028494055	0.0135891668470191	0.201604980646371	Gjb4
ENSMUSG00000056737	1.12514525807696	5.3029072584075	2.5272105746561	0.0135926304231831	0.201604980646371	Capg
ENSMUSG00000036295	-1.44994592600392	2.56368411597724	-2.52628794588896	0.0137267428560832	0.203404207340375	Lrrn3
ENSMUSG00000048240	-1.04355382148902	1.62412178242016	-2.52076634401137	0.0137435739502065	0.2034638137922	Gng7
ENSMUSG00000020704	-1.12528122372133	0.651175729578661	-2.51946190353578	0.0137852914758874	0.203705274372103	Asic2
ENSMUSG00000026288	0.822577692653665	6.37074400695244	2.51881351393597	0.0137855316304696	0.203705274372103	Inpp5d
ENSMUSG00000070867	-1.05993813701408	5.4822521588991	-2.5179448668482	0.0138155360804115	0.203797173039052	Trabd2b
ENSMUSG00000079547	-0.924515960841665	2.85783893702562	-2.51758729039922	0.0138174098434409	0.203797173039052	H2-DMb1
ENSMUSG00000031608	1.03224521022361	4.15832632143822	2.51694575566505	0.0138383200213566	0.203916246325835	Galnt7
ENSMUSG00000045589	-1.26491186958924	0.636018444818282	-2.51746716916181	0.0138669652877256	0.204148974601965	Frrs1l
ENSMUSG00000003746	0.820116795847321	5.92779445063632	2.51212601350028	0.0139537165518296	0.204996729545962	Man1a
ENSMUSG00000068452	4.05920738478541	-0.59852832921594	2.63843115334325	0.0139545332405043	0.204996729545962	Duox2
ENSMUSG00000042510	1.25304359237782	5.81003787180768	2.513192075694	0.0139715556805034	0.204996729545962	AA986860
ENSMUSG00000047420	1.7376969695753	0.187234005326916	2.52537134543993	0.0139761698519532	0.204996729545962	Fam180a
ENSMUSG00000019987	3.56461456771326	2.58854282724122	2.61521580545995	0.0140071911315077	0.205262205833948	Arg1
ENSMUSG00000095040	1.96701133054359	-1.98302719850403	2.53302511717357	0.0140324102220251	0.205442245508635	1700001J03Rik
ENSMUSG00000098557	0.961498987957325	5.69750581309814	2.50754885663133	0.0140723409841078	0.205837142295168	Kctd12
ENSMUSG00000020589	1.01440761054275	6.0605262598968	2.50307523458879	0.0141896207896097	0.207288220273735	Fam49a
ENSMUSG00000024397	1.42256599763737	1.99015659259166	2.50721369630575	0.0141976445488086	0.207288220273735	Aif1
ENSMUSG00000075588	-1.07477263293155	2.23340942330439	-2.50106007116326	0.0142468050087141	0.207814965622979	Hoxb2
ENSMUSG00000033644	1.99386344328153	0.0505418013339775	2.52502871985895	0.0142766546747546	0.208000924518124	Piwil2
ENSMUSG00000016529	2.91557973983925	-0.149426886138424	2.57308127626476	0.0142857418098378	0.208000924518124	Il10
ENSMUSG00000011263	-1.52748338624079	1.80390315268467	-2.50587726237629	0.0143004782107013	0.208024813532042	Exoc3l2
ENSMUSG00000073386	2.5581607468085	-1.70717970519671	2.55265406654917	0.0143239386847539	0.208033442059846	9830107B12Rik
ENSMUSG00000024590	-1.04681221585573	7.04242745552702	-2.49751688469303	0.0143358405987233	0.208033442059846	Lmnb1
ENSMUSG00000006731	0.919108703838753	4.86063243093247	2.49709106671402	0.0143403600286768	0.208033442059846	B4galnt1
ENSMUSG00000021591	0.998953828217971	4.40113216017744	2.49514002355599	0.0143942383631434	0.208624522261434	Glrx
ENSMUSG00000039323	-1.37730111715432	6.13238577960358	-2.49582063519814	0.0144712019854809	0.209416565466555	Igfbp2
ENSMUSG00000040046	2.35639345608414	-1.33672872395922	2.5362410016542	0.0144752526838072	0.209416565466555	Tph1
ENSMUSG00000026415	1.33805976204824	1.2384358332266	2.49151099560388	0.0145662458590867	0.210541233368146	Fcamr
ENSMUSG00000038642	0.993785162348988	6.52043358229124	2.48759482798196	0.014592079972899	0.21072290033591	Ctss
ENSMUSG00000063445	-1.0636155257921	3.31527167403905	-2.48601040962582	0.0146396304215361	0.211217556081836	Nmral1
ENSMUSG00000027356	1.60074678032823	1.10201123978112	2.49427419089428	0.0146674878705715	0.211427445393855	Fermt1
ENSMUSG00000005410	-1.02151404810768	5.6351060986461	-2.48286996461282	0.0147193410100264	0.211982531227805	Mcm5
ENSMUSG00000018570	-0.89819237672826	2.31062479998978	-2.48156546185948	0.0147489214449873	0.212068386623859	2810408A11Rik
ENSMUSG00000039193	0.990823009132866	2.16954856556265	2.48157079632412	0.0147520029725757	0.212068386623859	Nlrc4
ENSMUSG00000052040	0.787053065980909	8.20359322374228	2.47743240778057	0.014858762313272	0.213409981325792	Klf13
ENSMUSG00000027380	-1.00431933548808	4.69103326770459	-2.47673181399853	0.0148826640631057	0.213465260123684	Acoxl
ENSMUSG00000079451	8.288003744533	-2.59740577012058	2.70965331318459	0.0148941889768418	0.213465260123684	Tmprss11g
ENSMUSG00000024579	-0.950308225912681	3.3558480514566	-2.47544050815624	0.0149147748925411	0.213465260123684	Pcyox1l
ENSMUSG00000108348	2.05572185628109	-2.1345317660636	2.50418721563803	0.0149267058875003	0.213465260123684	Gm42372
ENSMUSG00000037126	0.984920764341357	4.32600612287048	2.47494219266913	0.0149298019513638	0.213465260123684	Psd
ENSMUSG00000079110	1.02981499909638	0.973439068892467	2.47395343864973	0.0149596301969396	0.21369939359567	Capn3
ENSMUSG00000036814	2.16053074512207	-1.10816554793444	2.50763701236022	0.0149801558626502	0.213800337716261	Slc6a20a
ENSMUSG00000013707	1.02440222939033	2.53551054337601	2.47255093762828	0.014997221110049	0.213851757031534	Tnfaip8l2
ENSMUSG00000029135	1.14901468497578	7.650970931348	2.47250808883178	0.0150153700431482	0.213918522991398	Fosl2
ENSMUSG00000037754	-0.978990474653883	6.7559962626807	-2.47088739214597	0.0150394729754671	0.21406991775564	Ppp1r16b
ENSMUSG00000047261	-1.15622059431835	3.25265987067707	-2.46807010811429	0.0151381437602601	0.215281480422321	Gap43
ENSMUSG00000027716	-1.00706931287772	3.31489292088252	-2.46435902009471	0.0152199369480655	0.216251071932039	Trpc3
ENSMUSG00000029669	-0.769237209562204	5.47165387364817	-2.46338099910513	0.0152413510265456	0.216361806127504	Tspan12
ENSMUSG00000041351	0.8059986012141	5.83605820878961	2.46247226020038	0.0152665156174415	0.216525536234874	Rap1gap
ENSMUSG00000102697	-1.32808457019304	2.89350280670875	-2.46315199529551	0.01533267439889	0.217269877632798	Pcdhac2
ENSMUSG00000027530	1.226648400987	1.22024334429571	2.45892274251479	0.0154101661684625	0.21817334187703	Fabp12
ENSMUSG00000059810	-0.849486282102133	6.52400991436475	-2.45639561478846	0.0154354730491659	0.218337034181657	Rgs3
ENSMUSG00000014686	1.75170663715644	-0.0308012577346454	2.46901658877316	0.0155238613933148	0.21935076413426	Ceacam16
ENSMUSG00000032698	-0.93718976333741	5.26246777218063	-2.4529114705684	0.0155347566667323	0.21935076413426	Lmo2
ENSMUSG00000046295	-1.39644810540311	4.08552134977023	-2.45587133733657	0.0155747458674289	0.219720104888196	Ankle1
ENSMUSG00000057465	2.91704388667343	-2.41065378598014	2.52639360102527	0.0156199435255559	0.220162203108656	Saa2
ENSMUSG00000060791	0.930787044130851	4.47230125964198	2.44902956142577	0.0156439476855658	0.220305061157104	Gmfg
ENSMUSG00000030930	0.921898424062778	6.53769309130566	2.44721729397555	0.0156950054613444	0.220736044493625	Chst15
ENSMUSG00000030137	1.14127765850714	2.71620320559466	2.44775395069633	0.015702343737979	0.220736044493625	Tuba8
ENSMUSG00000021451	0.836489093668389	5.38700433827943	2.44509731963949	0.0157538370327471	0.221088919485842	Sema4d
ENSMUSG00000034324	-0.948911440494181	6.60958892296406	-2.44512939346738	0.0157552821440336	0.221088919485842	Tmem132c
ENSMUSG00000024529	1.00993262718544	7.46167838604722	2.44413496843488	0.0157871863607482	0.221341090326994	Lox
ENSMUSG00000065968	3.10884130826945	-1.94851217807558	2.52940716974688	0.0158296613468231	0.221740891088435	Ifitm7
ENSMUSG00000041669	1.80696242008736	-1.11610640969095	2.45376628754095	0.0160369626217196	0.224446829291644	Prima1
ENSMUSG00000068101	-1.36013629179242	2.60465315102614	-2.43847987376496	0.0160533304511395	0.224467081017013	Cenpm
ENSMUSG00000031636	-0.846703301337587	6.0867492268327	-2.43349958396176	0.0160874609705523	0.224467081017013	Pdlim3
ENSMUSG00000031112	1.00591737171588	2.44315213255108	2.43354858158562	0.0160918098428278	0.224467081017013	Stk26
ENSMUSG00000091387	1.65697175451924	1.24692402456543	2.44521218143667	0.0161083321257925	0.224467081017013	Gcnt4
ENSMUSG00000067279	-1.0353586796549	5.7066284683481	-2.43304691266113	0.016109063415763	0.224467081017013	Ppp1r3c
ENSMUSG00000026582	2.88536636155911	0.296768009381453	2.50591534823065	0.0161905639351839	0.225405002726027	Sele
ENSMUSG00000039899	1.00222514757342	5.3308074024863	2.42739606375368	0.0162713525903313	0.226188544201249	Fgl2
ENSMUSG00000037580	1.0503047710993	3.66495348537664	2.42742040642649	0.0162753230105148	0.226188544201249	Gch1
ENSMUSG00000030510	1.23088387363172	2.61924090373158	2.42806116722605	0.0162981467110589	0.226307745196827	Cers3
ENSMUSG00000074625	3.76039712808044	-1.41395674894372	2.54322085089113	0.016361374570472	0.226987279521351	Arhgap40
ENSMUSG00000038079	-0.880566557834631	3.84641793474724	-2.4214329936766	0.0164422052390394	0.22790962497569	Tmem237
ENSMUSG00000015354	-0.900637781934991	5.39744970389811	-2.4187961753551	0.0165210492148862	0.228802848106772	Pcolce2
ENSMUSG00000109764	2.13384740102714	-1.00393755940878	2.45293281262933	0.0165528585237114	0.228958469802894	Klkb1
ENSMUSG00000034362	5.87840027134438	-2.00368057089546	2.6072275198446	0.0165792740227129	0.228958469802894	Csta1
ENSMUSG00000044313	2.72848897577875	1.1019012252656	2.48476854951304	0.0165854221067115	0.228958469802894	Mab21l3
ENSMUSG00000034911	-1.07271152851905	6.22606917655904	-2.41692054106124	0.0165899401160297	0.228958469802894	Ushbp1
ENSMUSG00000025779	1.57140342944971	1.16448400219147	2.42529316843096	0.0166145874998212	0.229088540902325	Ly96
ENSMUSG00000079014	2.83876750813808	1.20983509843871	2.48943005323565	0.0166282082253938	0.229088540902325	Serpina3i
ENSMUSG00000052516	-0.810711452461396	7.2784840076888	-2.40741187769368	0.0168626260647871	0.23211682412404	Robo2
ENSMUSG00000048503	-0.829683764617128	2.94031717008059	-2.40641312158066	0.0168931425793153	0.232237408364527	Tmem136
ENSMUSG00000032726	1.31116201416177	-0.287126698967477	2.40922559975084	0.0169006260037389	0.232237408364527	Bmp8a
ENSMUSG00000016386	-0.880534862263083	2.88623022910639	-2.40327720465532	0.0169895753206141	0.233257911813272	Mpped2
ENSMUSG00000003573	-1.08394928512861	5.45860899422334	-2.40307333872581	0.0170116804808693	0.233305438105008	Homer3
ENSMUSG00000026094	1.00320211654464	5.33404569922439	2.40239498116581	0.0170224112536169	0.233305438105008	Stk17b
ENSMUSG00000024011	1.2200268242919	3.21702184450449	2.40106974941924	0.0171098624264795	0.234301866072954	Pi16
ENSMUSG00000059022	-1.09621586942793	4.42502235710767	-2.39638626227825	0.0172204019763507	0.235275199383062	Kcp
ENSMUSG00000066235	-0.893961289669107	2.86691443578236	-2.39572596831695	0.0172226796424627	0.235275199383062	Pomgnt2
ENSMUSG00000057596	1.43046932546925	2.50533801207329	2.40131610984343	0.0172255424789105	0.235275199383062	Trim30d
ENSMUSG00000002897	1.02945733319903	6.43079989758698	2.39524211636578	0.0172460056193713	0.235275199383062	Il17ra
ENSMUSG00000045414	-0.954101693253289	6.88033445192802	-2.3947578390976	0.0172549957369385	0.235275199383062	1190002N15Rik
ENSMUSG00000025058	1.39794375911701	0.452163939925652	2.39805125137188	0.0173028600970961	0.235725499693286	5430427O19Rik
ENSMUSG00000003934	-0.975944506021783	2.11646760783403	-2.39045828760161	0.0173905326861532	0.236529842645654	Efnb3
ENSMUSG00000022353	-0.878922047630911	6.866794576771	-2.39029552701005	0.0173916812219153	0.236529842645654	Mtss1
ENSMUSG00000037466	-1.19963043930528	3.61664735968715	-2.389384350459	0.0174674357367554	0.237356900494748	4930427A07Rik
ENSMUSG00000042489	-1.21001615411998	4.77410932760497	-2.38887977759726	0.0174871869881533	0.237422192569927	Clspn
ENSMUSG00000054256	-1.06690271645824	3.33119160780968	-2.38610275071934	0.0175375930829404	0.237840213755403	Msi1
ENSMUSG00000031669	-1.00619374356976	2.71261712344662	-2.38553584873633	0.0175479213422305	0.237840213755403	Gins3
ENSMUSG00000027596	2.92471086075049	-3.11098504170118	2.4652626814638	0.0175681717413771	0.2379116863698	a
ENSMUSG00000046491	-0.944254435662061	3.29059964086293	-2.38362278493288	0.0176041204783779	0.238021686080308	C1qtnf2
ENSMUSG00000030922	1.1396627349526	1.66536596111915	2.38328328518354	0.0176421856781718	0.238021686080308	Lyrm1
ENSMUSG00000033970	-0.803567008205943	3.9326937591998	-2.382008681986	0.0176523178114754	0.238021686080308	Rfc3
ENSMUSG00000053825	0.956727054485521	1.90854203076611	2.382109807616	0.0176528164798702	0.238021686080308	Ppfia2
ENSMUSG00000030544	-1.27878909346994	0.0367321571220742	-2.38427071083694	0.0176643651188045	0.238021686080308	Mesp1
ENSMUSG00000062609	1.12883298431267	5.38872939562109	2.38219590200029	0.0176740561602185	0.238021686080308	Kcnj15
ENSMUSG00000032221	-1.19277329853593	2.60942326758762	-2.38257237996121	0.0176811828501582	0.238021686080308	Mns1
ENSMUSG00000031380	-0.96376872495262	5.47910712198189	-2.38005409163403	0.017718707194374	0.238324863490797	Vegfd
ENSMUSG00000000690	-1.29054387130818	2.8200924981605	-2.3798959630913	0.0178110405398833	0.239316438708609	Hoxb6
ENSMUSG00000020808	-1.35612388834794	4.67039791716616	-2.38080154400832	0.0178225588285984	0.239316438708609	Pimreg
ENSMUSG00000015316	1.68601546064457	0.683988407310987	2.39002406552757	0.0178644083619604	0.239675782795389	Slamf1
ENSMUSG00000043448	-1.31457271690486	1.89539272159475	-2.37517236623235	0.017977974810107	0.240995890175991	Gjc2
ENSMUSG00000022425	0.906224315430707	6.15791763668337	2.36733522236694	0.018126266365504	0.242778871177092	Enpp2
ENSMUSG00000048234	1.11310373696094	6.15387691906743	2.36734371537586	0.0181497430418231	0.242888515770311	Rnf149
ENSMUSG00000055003	1.00895336367889	1.58834657661397	2.36578924416255	0.0181833348287959	0.243133227066854	Lrtm2
ENSMUSG00000025930	1.71189884140848	-0.0166922872041681	2.38026279791011	0.0182242396239748	0.243475228281615	Msc
ENSMUSG00000020734	-1.52837213122917	1.3014892792961	-2.37134372849274	0.0182873427516967	0.243927928311199	Grin2c
ENSMUSG00000020877	-1.27050884772116	3.25753989249374	-2.36492016083846	0.0182888361736631	0.243927928311199	Scrn2
ENSMUSG00000058952	1.23385247759612	-0.299574850988837	2.36211724598006	0.0183632810513948	0.244688007297016	Cfi
ENSMUSG00000027961	1.15682678393996	1.19396203477493	2.3605359156175	0.0183858133342105	0.244688007297016	Lrrc39
ENSMUSG00000031610	1.74070795707733	-1.00149961112772	2.37654264307024	0.018392035298246	0.244688007297016	Scrg1
ENSMUSG00000009614	-1.09089552049467	5.55588914718661	-2.3567242492103	0.0184951256489024	0.245550659800355	Sardh
ENSMUSG00000001670	2.00568773318063	-1.81858995290043	2.38641620147969	0.0185030802910958	0.245550659800355	Tat
ENSMUSG00000023926	1.77531842670241	0.268261331407392	2.37439938304245	0.0185183334824047	0.245550659800355	Rhag
ENSMUSG00000020374	1.67113168285408	-1.29281892996298	2.36981042325842	0.0185187088725732	0.245550659800355	Rasgef1c
ENSMUSG00000060044	-0.888118379522822	3.50610692926576	-2.35464645063902	0.0185440372545899	0.245681427680702	Tmem26
ENSMUSG00000037990	-0.878254673001079	4.46421643127395	-2.3540693359195	0.0185630403442333	0.245692261921565	Sh3rf3
ENSMUSG00000063146	-1.13583327017721	6.76964187552086	-2.35463967087601	0.018575788893157	0.245692261921565	Clip2
ENSMUSG00000034648	1.15305372468808	2.49980097349525	2.35411094429045	0.0185986629364145	0.245790150370169	Lrrn1
ENSMUSG00000046828	1.89686368981933	3.37945274574309	2.37567753864939	0.0186776379229073	0.246628660353601	Mettl21e
ENSMUSG00000036395	-0.864062350105254	4.43484166360708	-2.34668938144394	0.0188105241817074	0.248177056998689	Glb1l2
ENSMUSG00000003469	1.82037148269635	-0.117982076350869	2.36741940997839	0.0188323097609555	0.248258290915168	Phyhip
ENSMUSG00000015484	-1.90814553684466	-0.648409959026784	-2.37025420188525	0.0188864987647624	0.24876619641646	Fam163a
ENSMUSG00000032359	0.799857198608803	8.09134477720184	2.34008042388223	0.01903438314901	0.250412666861168	Ctsh
ENSMUSG00000078963	1.23776737844407	-0.353618177315925	2.34202431938847	0.0190430281125774	0.250412666861168	Hsbp1l1
ENSMUSG00000000182	2.64590165888188	-2.42373899103757	2.40689946290983	0.0190646013981292	0.250488993556064	Fgf23
ENSMUSG00000036169	2.22181155984616	-1.29579178424728	2.38184764318763	0.0190860881072751	0.250564057507492	Sostdc1
ENSMUSG00000073412	1.07351718140907	2.12841311707401	2.33752910733958	0.0191411325503773	0.2510791829585	Lst1
ENSMUSG00000032841	-0.787011932080093	6.15587479308537	-2.33416466033568	0.0192375152702949	0.252004063240973	Prr5l
ENSMUSG00000049537	1.84705437030991	-0.26709920604711	2.35704353773589	0.0192433697646396	0.252004063240973	Tecrl
ENSMUSG00000026893	0.997283692525495	2.99981350834012	2.32981175487628	0.0193966466462258	0.253802085646868	Gca
ENSMUSG00000041889	-0.96433590861883	3.54411761968234	-2.32906122374584	0.0194197534350496	0.253895294910093	Shisa4
ENSMUSG00000090707	2.08881180753854	-2.31350013117617	2.36445352043851	0.0194410970014468	0.253965317325644	Gm8237
ENSMUSG00000020017	1.613702961442	-1.0059306133382	2.34023601849925	0.0194660052496985	0.254081752992161	Hal
ENSMUSG00000015702	1.09028453654907	2.15206247357614	2.32744462165998	0.0194947930177291	0.254248593667182	Anxa9
ENSMUSG00000028004	-1.06050266528175	1.06261095352486	-2.32673744169713	0.019513271320664	0.254280816184371	Npy2r
ENSMUSG00000054520	0.856355557214846	4.99408445272438	2.32457832776901	0.0195719137028102	0.254835941941919	Sh3bp2
ENSMUSG00000040405	-1.17863483841089	0.516723190150349	-2.32440289675833	0.0196296486928325	0.255378353387096	Havcr1
ENSMUSG00000042607	1.34434266146542	1.77328781994268	2.32583489171094	0.0196775956331644	0.255792640452387	Asb4
ENSMUSG00000026640	0.832989410429965	7.563486787631	2.31890640826209	0.0197716313169595	0.256804876099675	Plxna2
ENSMUSG00000015653	1.15816373815217	4.73907292735798	2.31944087022494	0.0197976084751866	0.256932198225767	Steap2
ENSMUSG00000039753	1.11727842261224	7.36128660757076	2.31736438841259	0.0198581039447916	0.257506923398379	Fbxl5
ENSMUSG00000020140	1.48814044873514	0.65621044385448	2.32384337987218	0.0198908448476539	0.257721101472253	Lgr5
ENSMUSG00000022123	1.63912513849279	3.81083289109267	2.32689809606311	0.0199843676933167	0.258721826249663	Scel
ENSMUSG00000096847	-1.39633296862253	0.453374513410981	-2.31797407087763	0.0200051666832805	0.258780189547159	Tmem151b
ENSMUSG00000102091	2.60738859889357	-0.0628449862036978	2.37803722217528	0.0200543494046391	0.259038108623372	Olfr1034
ENSMUSG00000047104	2.46074100612874	-1.1975716270643	2.36939736698556	0.0200577194590335	0.259038108623372	Pbp2
ENSMUSG00000036040	1.26722189442105	7.03519118609612	2.31259915576932	0.0200972260213831	0.259337477944492	Adamtsl2
ENSMUSG00000042246	0.889326551491357	3.10542084160139	2.30872713282953	0.0201368140157892	0.259637411234425	Tmc7
ENSMUSG00000029084	1.15075470872653	5.86820621090658	2.30942344694775	0.0201543947995886	0.259653334461853	Cd38
ENSMUSG00000041220	1.21103358716995	4.30101097149599	2.30801615073327	0.0202316193047628	0.260248985905925	Elovl6
ENSMUSG00000045502	1.46702913381619	1.57774999804697	2.31374501093941	0.0202340221368516	0.260248985905925	Hcar2
ENSMUSG00000040170	1.36156805234099	7.93605759097971	2.31022833210807	0.0202550339413038	0.260248985905925	Fmo2
ENSMUSG00000038067	2.86125969879752	-0.318956632648119	2.38696194667079	0.020266162767745	0.260248985905925	Csf3
ENSMUSG00000026701	0.921170106127908	8.12420728017436	2.30029902464535	0.0204444240553349	0.26232607117851	Prdx6
ENSMUSG00000028544	5.12750528747447	-1.22621573284332	2.47636302997712	0.020495053200349	0.262763454469366	Slc5a9
ENSMUSG00000029771	0.941091283428878	4.03313367716162	2.29745261856625	0.020550070604138	0.263137503958378	Irf5
ENSMUSG00000048779	0.966692934925094	3.29214681365083	2.29730912744858	0.0205573586661849	0.263137503958378	P2ry6
ENSMUSG00000015568	0.82749458991632	6.76099803636741	2.29571687050662	0.020610107804573	0.263600291848343	Lpl
ENSMUSG00000031519	1.27652101052739	0.626136156850323	2.29811487617904	0.0206345200885732	0.263671924337699	Asb5
ENSMUSG00000024440	-0.789514997506464	6.38360267904139	-2.29465733012001	0.0206489061300659	0.263671924337699	Pcdh12
ENSMUSG00000004035	-1.03308247425608	1.3303371036075	-2.2934106379773	0.0207099265686138	0.264238701640507	Gstm7
ENSMUSG00000024027	-0.790272526575166	5.95870362940871	-2.28642728059464	0.0209551684364647	0.26715317063663	Glp1r
ENSMUSG00000021798	1.27448858433699	4.12878269492847	2.28828714284241	0.0210012652467576	0.267526141495384	Ldb3
ENSMUSG00000022861	1.03959166855112	1.9197809941751	2.28488789632393	0.0210295510915228	0.267671810167339	Dgkg
ENSMUSG00000034330	0.841393220427315	5.13590006679307	2.28027958832923	0.0211873090634133	0.269463894693611	Plcg2
ENSMUSG00000033152	-1.27436152107936	4.6826983653055	-2.28287113710815	0.0212067562704294	0.269495458684616	Podxl2
ENSMUSG00000047230	1.52966986708865	-0.0434190205224688	2.28953066367201	0.0212258929817939	0.269523029588966	Cldn2
ENSMUSG00000070780	0.789200273276377	5.82915603283701	2.27675719143749	0.0213205637180708	0.270140261668166	Rbm47
ENSMUSG00000030483	0.877964711299407	3.00945539113075	2.276503607221	0.0213316457783807	0.270140261668166	Cyp2b10
ENSMUSG00000104318	-1.36470520317395	-1.48385361521398	-2.28101698064233	0.0213547661953679	0.270140261668166	Pcdha7
ENSMUSG00000019278	0.917743677640425	5.65766899544195	2.27553438886743	0.0213703184592944	0.270140261668166	Dpep1
ENSMUSG00000030830	0.932504862809711	6.6110595444443	2.2743474853749	0.0214165975024638	0.270140261668166	Itgal
ENSMUSG00000047714	0.866255226786576	7.51066320244793	2.27402109694878	0.0214261484531831	0.270140261668166	Ppp1r2
ENSMUSG00000073409	2.59454023346454	5.39722050570443	2.34232228332937	0.0214302390932072	0.270140261668166	H2-Q6
ENSMUSG00000030711	1.13339226478424	4.58285423285419	2.27482454284636	0.0214380023555964	0.270140261668166	Sult1a1
ENSMUSG00000028575	1.80293055035975	-1.00730777323557	2.29617896678836	0.021442059782425	0.270140261668166	Eqtn
ENSMUSG00000049699	2.17474137154946	-1.95257641301161	2.31696337202641	0.0214445621632709	0.270140261668166	Ucn2
ENSMUSG00000005547	3.29792962412511	-0.0600307797369496	2.37915323113262	0.0215077907798591	0.270554974771425	Cyp2a5
ENSMUSG00000059742	1.53108404776164	1.1721738957439	2.28222601696559	0.0215115475691728	0.270554974771425	Kcnh7
ENSMUSG00000014599	1.33152147274672	6.31419434455071	2.27357890094331	0.0216112800972474	0.271594291412006	Csf1
ENSMUSG00000031445	1.3546318379549	3.03160307164817	2.27348611758341	0.021636741736883	0.271699322126788	Proz
ENSMUSG00000001517	-1.05086457262407	5.57207242337149	-2.26783587596565	0.0216832584803671	0.272068373586597	Foxm1
ENSMUSG00000036743	1.25911509331042	-1.28246358556394	2.26743977503653	0.0217919502816936	0.27321636166117	Psma8
ENSMUSG00000028655	1.76986653346884	-0.494966543959289	2.28284925375756	0.0219066805969544	0.274438187131404	Mfsd2a
ENSMUSG00000028359	1.49127437140097	0.406293604411365	2.26993182821033	0.0219392985225399	0.274630226186404	Orm3
ENSMUSG00000028885	1.2814859522573	2.18665671701154	2.26181863355245	0.0220300595838178	0.275549209833815	Smpdl3b
ENSMUSG00000037653	-1.31627735545157	2.18672315759644	-2.25995303326288	0.0221337113703714	0.276500108342372	Kctd8
ENSMUSG00000040254	0.909550396508512	4.08100203551953	2.25568659016623	0.0221408963054137	0.276500108342372	Sema3d
ENSMUSG00000074259	0.795781830396226	7.28808228863481	2.25371589041662	0.0222159746537521	0.27721976227404	Gramd2
ENSMUSG00000074476	-1.37754615556781	3.93903357408342	-2.25746463190134	0.022294812453257	0.27798516155415	Spc24
ENSMUSG00000044786	1.04155813743097	5.65858671946807	2.25141689155923	0.0223266891846233	0.278164280547248	Zfp36
ENSMUSG00000020007	2.03078957812366	-1.49499119579008	2.28614373032039	0.0223581428168803	0.278337851603561	Il20ra
ENSMUSG00000031628	-0.751367156064072	5.18543912796852	-2.24717333547146	0.0224764792793699	0.279591913353791	Casp3
ENSMUSG00000071176	-0.893779407539186	6.12380348374165	-2.24428120981847	0.0225950933305404	0.280847462876083	Arhgef10
ENSMUSG00000025875	-1.02658737650487	4.38394314365091	-2.24002431788836	0.0227820571686978	0.282949943803569	Tspan17
ENSMUSG00000025172	2.09221564878446	-0.433960826742785	2.27799889774983	0.0228539529587689	0.283621127148472	Ankrd2
ENSMUSG00000032735	-0.855317432068336	6.62409361894151	-2.23352395555024	0.023030971807048	0.28559483774782	Ablim3
ENSMUSG00000026605	-1.12001382705282	6.65085754396699	-2.2326367833771	0.0231122566859103	0.286334364166383	Cenpf
ENSMUSG00000049532	-0.844795537010001	4.90918496962485	-2.23118938266182	0.0231266596931362	0.286334364166383	Sall2
ENSMUSG00000038132	1.26276641947424	2.54870173662783	2.23123941604636	0.0232567507040205	0.287720782658385	Rbm24
ENSMUSG00000026387	2.60895431604429	-2.1310361232662	2.29874965030823	0.0233149938093307	0.288216868997057	Sctr
ENSMUSG00000030156	1.74485147821543	0.711414028330493	2.24707027526787	0.0233395437514716	0.28829599727226	Cd69
ENSMUSG00000053965	-0.738197274214468	8.88899573020123	-2.22532408438689	0.0233683960532531	0.288428105132809	Pde5a
ENSMUSG00000029005	1.86998145636007	-0.136958539038737	2.24940836162094	0.0235282882101523	0.290176132157041	Draxin
ENSMUSG00000031257	1.77474779335406	1.28670910621469	2.2436028148924	0.0235555246360976	0.290286663184182	Nox1
ENSMUSG00000001228	-1.06594278725046	5.74805045291355	-2.2184682862275	0.0236843177208425	0.291647586818281	Uhrf1
ENSMUSG00000031877	1.33499390793883	2.18040658613633	2.22102955984155	0.0237563612899448	0.292308132525774	Ces2g
ENSMUSG00000038201	1.59209906248987	-1.15171733553136	2.22948853798984	0.0237821430157674	0.292398871366459	Kcna7
ENSMUSG00000047228	1.93456592030266	0.282139197957678	2.24609568443495	0.0238343893242	0.292814597381993	A2ml1
ENSMUSG00000022422	-1.14608671921378	2.34660390692074	-2.21483045042666	0.0238703683351233	0.2930299853195	Dscc1
ENSMUSG00000045094	1.20863913396319	2.55660029485795	2.21399114677154	0.0239436857700123	0.29370304900127	Arhgef37
ENSMUSG00000039452	-1.04766442597322	3.30816157654523	-2.21143273101166	0.0239776696858524	0.293721565329678	Snx22
ENSMUSG00000061535	-0.741405309518064	5.09745007430024	-2.21074544120445	0.0239821762815608	0.293721565329678	C1qtnf7
ENSMUSG00000055561	0.893597129445287	5.46756594476399	2.20752580406189	0.0241226666220127	0.29521460654135	Spink5
ENSMUSG00000000627	-1.07897621045358	4.44262988944672	-2.20723662753236	0.0241669723740955	0.295404664057496	Sema4f
ENSMUSG00000018171	1.41923620487127	6.85373510918104	2.21298043839687	0.0242096263672746	0.295404664057496	Vmp1
ENSMUSG00000026961	1.19561200529711	3.20115718908294	2.20752954204036	0.024212562783996	0.295404664057496	Lrrc26
ENSMUSG00000054409	-2.05496450271321	-0.671545029985197	-2.24476696958735	0.0242125824742121	0.295404664057496	Tmem74
ENSMUSG00000053916	1.36594719857801	-1.02507854882015	2.21034825337537	0.0242530520094192	0.295671320928338	Nanp
ENSMUSG00000006021	-0.918071449657553	3.62136341562492	-2.19925091862858	0.0244814793680568	0.298227223743544	Kptn
ENSMUSG00000030427	1.32819803898626	0.911930291020805	2.19673628427184	0.024806383111189	0.301953559939646	Lilra6
ENSMUSG00000028613	0.941902055967351	2.10596074878308	2.19097635268691	0.0248459548544815	0.302203669880122	Lrp8
ENSMUSG00000035829	-0.886659665641305	4.42958096851614	-2.18927840873556	0.0249166676995226	0.302831879423808	Ppp1r26
ENSMUSG00000032915	1.43906064389537	3.36750312738305	2.19713539281031	0.0249405077555557	0.302834627992073	Adgre4
ENSMUSG00000024235	1.18512675664918	4.65040112928573	2.19043079071283	0.0249550222248425	0.302834627992073	Map3k8
ENSMUSG00000027339	0.711252194203629	6.31957919771649	2.18706889871157	0.0250116905544388	0.303290614089512	Rassf2
ENSMUSG00000039004	-0.971532971730563	6.24891802038201	-2.18639221696215	0.0250526812357959	0.303555943120227	Bmp6
ENSMUSG00000028020	-1.28783673172436	0.118293831867887	-2.18917805086661	0.0250992287412858	0.303888146764729	Glrb
ENSMUSG00000009216	1.49129319330763	2.5932749335273	2.19506284263156	0.0251213410009272	0.30392422071571	Fam163b
ENSMUSG00000055541	1.43086216608581	2.72211654535479	2.19166106175218	0.0251745652539606	0.304336353926304	Lair1
ENSMUSG00000056498	0.960163922108163	3.77470540044871	2.18298952417684	0.0252027565500381	0.304445466005593	Tmem154
ENSMUSG00000074647	1.57575747867242	-0.244891064294352	2.19605798850841	0.0252373705536113	0.30462508955573	Fam83c
ENSMUSG00000025141	1.45539860508162	-1.70841174477009	2.19074204834798	0.0252559800405978	0.30462508955573	Myadml2
ENSMUSG00000022667	1.00601749194463	1.23594304898659	2.17900793066546	0.0253893243445508	0.306001075275562	Cd200r1
ENSMUSG00000038252	-1.06839289280984	6.93456657271019	-2.17837074578646	0.0254356433008745	0.30632690965458	Ncapd2
ENSMUSG00000066357	-0.970659308284537	6.85454656036397	-2.17734044340241	0.025458024055606	0.306364175850986	Wdr6
ENSMUSG00000032348	1.35001931782828	4.9788221672553	2.17813849545884	0.0256744090316113	0.308293416161564	Gsta4
ENSMUSG00000030543	-1.50374049406327	-1.52121280559447	-2.18329647980475	0.0256836717637215	0.308293416161564	Mesp2
ENSMUSG00000036353	1.60237773563704	0.965990970446825	2.18754264243183	0.0256871616744939	0.308293416161564	P2ry12
ENSMUSG00000025492	1.18187646026205	6.67229993147631	2.17365677071732	0.025709287952602	0.308293416161564	Ifitm3
ENSMUSG00000054128	-1.22974525318196	-0.408867538851474	-2.17435494053286	0.0257153778038446	0.308293416161564	H2-T3
ENSMUSG00000019214	-1.19940086169027	3.73735104879647	-2.17242562851769	0.0257787149703694	0.308808282215106	Chtf18
ENSMUSG00000033196	4.82096950026005	-2.09729013276146	2.3470815359846	0.0257972043122094	0.308808282215106	Myh2
ENSMUSG00000048756	0.869412205541324	8.35797279038628	2.1689041449345	0.0258320519577587	0.308992579329064	Foxo3
ENSMUSG00000049265	-0.996545092685913	6.26172615734717	-2.16795832356595	0.0258895823535343	0.309447716844163	Kcnk3
ENSMUSG00000028347	-0.741980957437013	5.32307197421115	-2.16444034135049	0.0260347974864048	0.310949442159053	Tmeff1
ENSMUSG00000050505	1.12658615065759	2.2507937732621	2.1652891214129	0.0260595331125278	0.311011031925247	Pcdh20
ENSMUSG00000074419	1.37081609013284	-1.05402425396815	2.16891411766797	0.0261313458656233	0.311633955762332	Gm15448
ENSMUSG00000029541	2.27183654057187	-1.2775094771153	2.21539806889602	0.0262342947536147	0.312532212234344	Cyp2w1
ENSMUSG00000028238	1.12734107499705	3.79208498694617	2.16128101396806	0.0262460164381879	0.312532212234344	Atp6v0d2
ENSMUSG00000041734	-0.785799617094313	6.7733662850321	-2.15748434660544	0.026357407359857	0.313623532517849	Kirrel
ENSMUSG00000022102	0.904269277192106	3.40955135060033	2.15497781934117	0.0264786740149362	0.31483064126292	Dok2
ENSMUSG00000034591	1.07892737639534	3.54686674606827	2.15415463234283	0.0265560326423588	0.315514269651361	Slc41a2
ENSMUSG00000034768	1.71747073424195	-1.80285496710489	2.17365555907626	0.0266256647354988	0.315954637309138	Asb16
ENSMUSG00000090957	1.71747274589073	-2.51700569881042	2.17350735980935	0.0266328775169617	0.315954637309138	Gm7535
ENSMUSG00000039257	-1.35204476139693	0.367721080344528	-2.15188818275337	0.0269122072720096	0.318992845132276	Vstm2b
ENSMUSG00000043430	1.63532616504665	1.84089167949497	2.16303930763636	0.0269344067431031	0.318992845132276	Psapl1
ENSMUSG00000062545	-1.00362523143574	2.65916543025555	-2.14513818857591	0.0269583788623438	0.318992845132276	Tlr12
ENSMUSG00000032021	1.5828494841522	-0.943982693809424	2.15976391067241	0.0269693038094206	0.318992845132276	Crtam
ENSMUSG00000053963	1.55171140582309	0.578369758689144	2.1551476737229	0.0271244852222956	0.320365205137731	Stum
ENSMUSG00000000732	1.27211498186556	4.47598141894264	2.14529464390168	0.027125665779682	0.320365205137731	Icosl
ENSMUSG00000035540	1.6723639573281	0.167039495417697	2.16038608052289	0.0271585759210131	0.320415184014131	Gc
ENSMUSG00000064360	1.8082804114907	0.166259721811773	2.16769548191417	0.0271702393998763	0.320415184014131	mt-Nd3
ENSMUSG00000033579	2.23817329424221	-2.18389905618924	2.19354787973451	0.0272212740179996	0.320496819731974	Fa2h
ENSMUSG00000034906	-0.885297423193419	5.6363234163372	-2.13890282382791	0.0272402682643844	0.320496819731974	Ncaph
ENSMUSG00000004939	1.28984248615342	0.405638589556026	2.14306978242771	0.0272545997496894	0.320496819731974	Nmrk2
ENSMUSG00000032508	0.915164008722798	5.09848816751613	2.13858620427157	0.0272578661289202	0.320496819731974	Myd88
ENSMUSG00000026773	1.08639293991154	7.13452456059026	2.13865928851151	0.0272981160652879	0.320732672852883	Pfkfb3
ENSMUSG00000035785	-1.91447204120597	-2.13646622874633	-2.1703299804439	0.0273569371622728	0.321186213468369	Cmtm2b
ENSMUSG00000027347	0.887844126755449	3.15268509216546	2.13576838779858	0.0273915888354651	0.321355530761716	Rasgrp1
ENSMUSG00000026938	1.43368507720621	0.499719442327972	2.14366793212896	0.0274472084157529	0.321770410099067	Fcna
ENSMUSG00000027215	0.749770472627963	5.86586670192681	2.1337897272753	0.0274838191446212	0.321961996395507	Cd82
ENSMUSG00000015243	0.744005925464336	8.02782235032065	2.13226904120204	0.0275576336406857	0.322588806471844	Abca1
ENSMUSG00000044201	-1.18343406830184	2.83857032072526	-2.13384974754355	0.0275942453800476	0.322779519780601	Cdc25c
ENSMUSG00000022533	0.740035553220423	8.27328314069877	2.12776223708256	0.0277775461475202	0.324684562585253	Atp13a3
ENSMUSG00000034923	1.34166998625312	-1.17542202907353	2.13255017680388	0.0278424770026575	0.325204225872952	Ly6g6f
ENSMUSG00000025265	-0.898326681578263	4.9100545183891	-2.12441620537257	0.0279464845324851	0.326179211461076	Fgd1
ENSMUSG00000000751	-0.941765294158407	6.2838448497982	-2.12190140436171	0.0280754709524788	0.327444094038271	Rpa1
ENSMUSG00000025887	1.475586529821	3.04723029360115	2.13051194277369	0.0281870611570948	0.328346751460791	Casp12
ENSMUSG00000052229	0.861106954442169	3.46147359338718	2.11936134881315	0.0281942064206811	0.328346751460791	Gpr17
ENSMUSG00000053644	-0.795349926296494	5.78429031428497	-2.11810227404816	0.0282549460625055	0.328813053628498	Aldh7a1
ENSMUSG00000022146	1.72324203355855	6.48787710780811	2.14032316143341	0.0283124941148784	0.32924155857602	Osmr
ENSMUSG00000037913	1.12849366733392	1.97097314764871	2.11801340072888	0.0283374495921916	0.329290699906337	Tmem156
ENSMUSG00000024842	1.09167234442608	0.109950700422282	2.11690410765245	0.0283711482253629	0.329441293537932	Cabp4
ENSMUSG00000024300	0.935507435385419	5.51378717814012	2.11434980326301	0.0284507667281375	0.330113397709748	Myo1f
ENSMUSG00000059668	7.76158686384742	2.36101734942885	2.36153018577183	0.0284705920593236	0.330113397709748	Krt4
ENSMUSG00000096210	-0.812030214833831	7.53921274717661	-2.11231904047514	0.0285444822459806	0.330728738495553	H1f0
ENSMUSG00000090799	1.17954266979475	-1.02946568760625	2.1142620436173	0.0285653241257626	0.330728989604766	Klhl33
ENSMUSG00000054034	1.28637191618468	-0.999610949459893	2.11567668815376	0.0286117620365327	0.331025375054859	Tceal5
ENSMUSG00000051341	1.17320417403732	2.74849728155432	2.11207638129826	0.0286705363110935	0.331463951456857	Zfp52
ENSMUSG00000022435	-1.04883633220603	1.62195487201767	-2.11012497094778	0.0286925307764192	0.331476982824305	Upk3a
ENSMUSG00000049001	-0.948460447463805	8.10068403755887	-2.1083688984366	0.0287540074664541	0.331945791137081	Ndnf
ENSMUSG00000035673	0.959141883396268	7.64531240775292	2.10791144018652	0.0287790235830382	0.331993311268382	Sbno2
ENSMUSG00000030796	-0.871316795874847	6.40464673762768	-2.10712178308074	0.0288090517436109	0.332098539148954	Tead2
ENSMUSG00000095576	1.84574197084411	-2.47154308923156	2.1366252713852	0.0288837653387601	0.332718355624514	Fmo6
ENSMUSG00000078721	2.15953829952461	-1.56006501229768	2.15282742355194	0.029095255250172	0.334551321621224	Fam205a1
ENSMUSG00000030732	1.78803517339075	-1.88697046612542	2.12878902693597	0.0291149244158407	0.334551321621224	Chrdl2
ENSMUSG00000025213	-1.03477944915247	2.75040651198705	-2.10156229277081	0.0291233176838264	0.334551321621224	Kazald1
ENSMUSG00000023031	1.86307560450276	-0.788962240707889	2.13310782774527	0.0291281990386264	0.334551321621224	Cela1
ENSMUSG00000022510	4.67789555495795	-0.316860746541705	2.27869685363572	0.0291481919498756	0.334551321621224	Trp63
ENSMUSG00000001227	1.00740035213712	4.62459988492677	2.10043022894047	0.0291722010131916	0.334585135808338	Sema6b
ENSMUSG00000037202	1.14061242148885	0.373911778688729	2.0993239706681	0.029297472872879	0.335710464477052	Prf1
ENSMUSG00000006651	-1.09259818220343	3.80770921787459	-2.09841483166456	0.0293125850947227	0.335710464477052	Aplp1
ENSMUSG00000023267	1.87199953543236	-1.60712797306518	2.12917768101026	0.0293694571470939	0.336023403791928	Gabrr2
ENSMUSG00000001508	1.34938195424969	-0.590571223658033	2.10260636399517	0.0293822164222215	0.336023403791928	Sgca
ENSMUSG00000038695	-1.06841779599051	5.46364919978339	-2.09354895832724	0.0295520093320775	0.337722063482051	Josd2
ENSMUSG00000044626	0.941168090519488	4.398031891121	2.09010195095565	0.0296918140102632	0.338958567366154	Liph
ENSMUSG00000046337	-1.07632229076838	0.967648239822088	-2.09073530346303	0.0297028848456837	0.338958567366154	Fam178b
ENSMUSG00000056486	-0.834452975037761	5.2690466488478	-2.08878248209972	0.0297513232805505	0.339158405587871	Chn1
ENSMUSG00000021596	0.925272876039551	4.19757213992811	2.08869212487526	0.0297630983562791	0.339158405587871	Mctp1
ENSMUSG00000051413	0.899944156860368	5.89749065452755	2.08776866103281	0.0298084744173073	0.339431982880951	Plagl2
ENSMUSG00000028289	-0.800746253313558	4.78480951862752	-2.08620083102828	0.0298856296155574	0.339856893563221	Epha7
ENSMUSG00000062960	-0.822022036891235	8.6990115033319	-2.0861539090775	0.0298885791821102	0.339856893563221	Kdr
ENSMUSG00000036832	0.998915334079585	2.4447539743785	2.08530602641203	0.0299561899832268	0.34014796391722	Lpar3
ENSMUSG00000036306	-0.8451841835139	4.0876176527244	-2.08486703231364	0.0299570035580857	0.34014796391722	Lzts1
ENSMUSG00000017057	1.04212072509788	5.46510479785182	2.08473691155231	0.0300016899721755	0.340412032291434	Il13ra1
ENSMUSG00000059674	-1.17419806357915	3.6318815677138	-2.08579461831884	0.0300345443872674	0.340541568587967	Cdh24
ENSMUSG00000001497	4.73524024650574	-0.665194573831959	2.26312285370837	0.0301419576772302	0.3413984798357	Pax9
ENSMUSG00000030518	-1.19319932160403	1.69529441136305	-2.08391922446839	0.0301531046401943	0.3413984798357	Fam189a1
ENSMUSG00000024176	1.36035090810045	-0.314827646798605	2.0878267016858	0.0301857004139404	0.341524110452595	Sox8
ENSMUSG00000027203	-1.01837442544631	4.66458986760627	-2.07979321751024	0.0302542180166754	0.34205569622412	Dut
ENSMUSG00000041594	-0.904568755713481	4.19459251056493	-2.07816343294851	0.0303158953074753	0.342509243925495	Tmtc4
ENSMUSG00000058975	1.4422803999348	-0.67595760772597	2.08722501615616	0.0303866501169115	0.343064631916944	Kcnc1
ENSMUSG00000038704	-1.1367046127357	-0.646578757695666	-2.07779725531077	0.0304279995477629	0.343287480693333	Aspdh
ENSMUSG00000073555	2.7916843716255	1.71200437844595	2.16724619452869	0.0305635138600243	0.34418996766677	Gm4951
ENSMUSG00000068105	1.22129267643833	1.81850141612592	2.07680889137466	0.0305660350032104	0.34418996766677	Tnfrsf13c
ENSMUSG00000045555	-1.15279774173274	3.1889424163679	-2.07502486012352	0.0305906457220498	0.34418996766677	Mettl24
ENSMUSG00000054146	4.07724590184565	3.26121156106417	2.23118578899869	0.0305946637926018	0.34418996766677	Krt15
ENSMUSG00000092083	-0.956583454661735	4.43753102751268	-2.07264971226168	0.0306186814878232	0.344216387426802	Kcnb2
ENSMUSG00000038725	0.908418839974633	3.76803825857311	2.0715565566186	0.03066972647523	0.344546396788563	Pkhd1l1
ENSMUSG00000014633	-0.914477182299737	2.90454771974833	-2.07110268584969	0.0306948922558358	0.344585415889719	Cmc2
ENSMUSG00000045053	1.57793395578732	-1.25006773071172	2.08703077445201	0.0307453787920055	0.344908433694214	Kcng3
ENSMUSG00000049539	-1.38359087255099	7.49733775918905	-2.07789119097087	0.0307701516238747	0.344942737152611	Hist1h1a
ENSMUSG00000074874	1.46363954814749	-0.857565956122372	2.07919990966651	0.0308764788775981	0.345382774947983	Ctla2b
ENSMUSG00000020333	1.55910014296214	-1.19292244677887	2.08315584230555	0.030907278675718	0.345382774947983	Acsl6
ENSMUSG00000045319	0.959634503341371	3.28013782542612	2.06706169003696	0.0309209015145826	0.345382774947983	Proser2
ENSMUSG00000046223	0.968430930227413	5.44855257564866	2.06662963899245	0.0309463548428825	0.345382774947983	Plaur
ENSMUSG00000017707	1.00730144622857	8.72384508242083	2.06678540359742	0.030949201906813	0.345382774947983	Serinc3
ENSMUSG00000024008	1.09674787650391	0.105543447742386	2.06750459052208	0.0309545020023362	0.345382774947983	Cpne5
ENSMUSG00000028011	1.71675717440442	0.963099331635139	2.09063305587203	0.0309749464513824	0.345382774947983	Tdo2
ENSMUSG00000004446	0.912886871882965	3.17279532890654	2.06576317923655	0.0309833461945783	0.345382774947983	Bid
ENSMUSG00000091243	-1.04892637496327	3.70561300413586	-2.06519693040083	0.031052797976622	0.34583534328105	Vgll3
ENSMUSG00000020086	-0.890860677508846	5.17391964683622	-2.06416999272781	0.0310674872434409	0.34583534328105	H2afy2
ENSMUSG00000038037	-0.981778588629072	3.6680461200751	-2.06302536514781	0.0311459992428765	0.346466525191241	Socs1
ENSMUSG00000043099	-1.14816777980746	6.02518390268179	-2.06397976579079	0.0311872953405916	0.346683125602028	Hic1
ENSMUSG00000005681	2.22655009274848	-0.584794545271329	2.118982978108	0.0312536827272237	0.347178146938426	Apoa2
ENSMUSG00000007039	-1.06309443083931	6.99868308082218	-2.06115740656836	0.0312810857253027	0.34723972518968	Ddah2
ENSMUSG00000062991	1.10690058465145	3.15284532931915	2.06118095002522	0.0313075356764123	0.347290645404895	Nrg1
ENSMUSG00000036902	-0.904814675867418	2.9532922560249	-2.05849265115898	0.0313794665502225	0.347845656769215	Neto2
ENSMUSG00000064141	-0.859109325442018	3.30152639445002	-2.05789449522106	0.0314082932540094	0.347922411673598	Zfp69
ENSMUSG00000067616	1.92406988528856	0.534435979298006	2.09405546846536	0.0315244074105651	0.348845853386262	Klk11
ENSMUSG00000027843	1.09818785502226	2.1787390293414	2.05693700257804	0.0315355773032843	0.348845853386262	Ptpn22
ENSMUSG00000053522	2.98073523475635	-0.65597872312092	2.15863818431525	0.0317362142244069	0.350820990225959	Lgals7
ENSMUSG00000003070	-1.26636467587594	2.50314241515644	-2.05516295852728	0.0318209880757401	0.351513487888131	Efna2
ENSMUSG00000029695	-1.17230906285103	0.967314975258922	-2.05193792721119	0.0318791813648226	0.351638969796175	Aass
ENSMUSG00000037418	1.16576194128591	1.98615869367656	2.05172667618354	0.0318841532301811	0.351638969796175	Best1
ENSMUSG00000039092	1.51125267005093	0.471718173690814	2.06288447276912	0.0319180179150048	0.351638969796175	Sptlc3
ENSMUSG00000038644	-1.12152103938722	5.56237759098031	-2.05033946456514	0.0319208935754538	0.351638969796175	Pold1
ENSMUSG00000047003	-0.803485040587625	4.66883549544707	-2.04749294031616	0.0319827616241173	0.352076346776925	Zfp41
ENSMUSG00000025991	2.14890695301223	-0.672140616727377	2.10056171408484	0.0320312550760338	0.352262061402642	Cps1
ENSMUSG00000038552	-1.01679370778253	3.88891799777469	-2.04701631486294	0.0320439835522076	0.352262061402642	Fndc4
ENSMUSG00000039384	-0.943004546191192	4.34320296395808	-2.0458016485853	0.0320902586633815	0.352526804196276	Dusp10
ENSMUSG00000032024	0.951311996046341	5.14100714289561	2.0440902715265	0.0321882065639058	0.353358439023942	Clmp
ENSMUSG00000024968	-1.25166028253612	2.49296735769213	-2.0459841624035	0.032318180310308	0.35454025844561	Rcor2
ENSMUSG00000071037	-0.986145199979177	1.69634345332198	-2.0403273685702	0.0324101019873961	0.355052529248527	Camkmt
ENSMUSG00000026955	-1.47694264950024	3.47015565648678	-2.05263775403	0.0324144073718424	0.355052529248527	Sapcd2
ENSMUSG00000050097	-1.24124332707851	-0.444677696528854	-2.04371899587596	0.0324319307484805	0.355052529248527	Ces2b
ENSMUSG00000002835	-1.08441949294474	4.75522960460872	-2.03987149061947	0.0324841898040141	0.3553797210997	Chaf1a
ENSMUSG00000055415	1.74237284195336	1.11144915843467	2.06442061358009	0.0325807914826282	0.355946809410171	Atp10b
ENSMUSG00000028024	-0.668932916856374	8.51368163267206	-2.03687204046719	0.0325808411005595	0.355946809410171	Enpep
ENSMUSG00000027971	1.626959921885	-0.901908772045118	2.05599819710698	0.0326733282543654	0.356472327299552	Ndst4
ENSMUSG00000074570	-1.3380987314308	3.65323663949643	-2.04233821468638	0.032681172825607	0.356472327299552	Cass4
ENSMUSG00000037370	-0.821876041376897	4.59123149708741	-2.03458639066902	0.0327126161888231	0.356472327299552	Enpp1
ENSMUSG00000037157	1.14460130188358	-0.592551271250288	2.03627445129877	0.032739933925807	0.356472327299552	Il22ra1
ENSMUSG00000006014	0.989816709479882	1.68887375769401	2.03430837744255	0.0327541627667682	0.356472327299552	Prg4
ENSMUSG00000029120	2.08703612961713	-2.96556108874097	2.08418663545857	0.0327635881559551	0.356472327299552	Ppp2r2c
ENSMUSG00000030323	-0.756695696460046	5.00071186327847	-2.03271501936515	0.0328183655022714	0.356823912391226	Ift122
ENSMUSG00000036960	1.93974168239339	-0.381391371437492	2.07245472474389	0.0328676423878222	0.35711525262008	Clca2
ENSMUSG00000030650	2.0874457088033	0.00114465980963829	2.0815864023551	0.03292391342063	0.357482135807729	Tmc5
ENSMUSG00000002324	-1.16325134918191	2.43673204501904	-2.03132691432999	0.0330450112815719	0.35828333262002	Rec8
ENSMUSG00000038354	1.63693302677672	0.798311366241052	2.05001706242862	0.0330624734738639	0.35828333262002	Ankrd35
ENSMUSG00000034675	-0.942052337569838	6.93532828258726	-2.0286666489057	0.0330653676815203	0.35828333262002	Dbn1
ENSMUSG00000044254	1.09672260394608	1.21128707714464	2.02639956709808	0.0332688236166299	0.360242169836514	Pcsk9
ENSMUSG00000029576	-0.945152609130417	5.10821765833138	-2.0242128818939	0.0333240556876104	0.360594430924858	Radil
ENSMUSG00000020826	1.17248054650103	4.93645108892385	2.0247430788542	0.0334396455384749	0.361598889978675	Nos2
ENSMUSG00000036565	-0.957668086728615	8.57323228418373	-2.02110833005447	0.0335080880195569	0.362002660757936	Ttyh3
ENSMUSG00000037318	0.891015368676273	3.35795385143	2.02065076847887	0.033522563045321	0.362002660757936	Traf3ip3
ENSMUSG00000032357	-0.959650457115255	3.95697368332949	-2.01975150214151	0.0335880097774634	0.362321201592415	Tinag
ENSMUSG00000047419	0.928489010543046	3.68162142968917	2.01946473218666	0.0335976789389756	0.362321201592415	Cmya5
ENSMUSG00000031803	0.826113295444386	4.12021644524395	2.01874620948396	0.0336291077748393	0.362414095660327	B3gnt3
ENSMUSG00000023015	-1.03160295128317	5.93448245525832	-2.01885816297956	0.033668069397163	0.362587988050125	Racgap1
ENSMUSG00000026308	1.12270084570012	0.823101091343362	2.01628421704732	0.0338856179428549	0.364683632128895	Klhl30
ENSMUSG00000020701	2.3844058055088	-1.26338318826526	2.08494168832636	0.0339870460527667	0.365527573830872	Tmem132e
ENSMUSG00000092277	1.70516262995933	-0.829092393938914	2.03849170590693	0.0340106171841277	0.365533595378802	Gm19684
ENSMUSG00000060459	1.75816422614755	-1.83049135343158	2.03934975356597	0.0341646972628814	0.36641895100547	Kng2
ENSMUSG00000091345	1.02907947719463	2.42985703488932	2.01011290553497	0.0341845059447227	0.36641895100547	Col6a5
ENSMUSG00000031980	-0.728366858336825	6.15755781363174	-2.00910858968879	0.0341964787785157	0.36641895100547	Agt
ENSMUSG00000026712	0.76720149702876	6.53626560977465	2.00893030423243	0.0342073811018743	0.36641895100547	Mrc1
ENSMUSG00000000794	0.86459742272939	3.96911930756817	2.00863126004726	0.0342291156255575	0.36641895100547	Kcnn3
ENSMUSG00000022367	1.1357559254381	3.27888907384774	2.01069933518925	0.0342313958635264	0.36641895100547	Has2
ENSMUSG00000047428	2.35465978938456	-0.206353905500389	2.07816493762149	0.0342918000191932	0.366818345659855	Dlk2
ENSMUSG00000019787	1.742516835527	1.32051288960175	2.03445593876873	0.0344075692205538	0.367765457504179	Trdn
ENSMUSG00000056394	-1.03341673558044	5.83951621659675	-2.00610423512072	0.0344266437084491	0.367765457504179	Lig1
ENSMUSG00000039405	0.989697160067895	3.53750201442536	2.00454494051578	0.0344999846526762	0.36811779194223	Prss23
ENSMUSG00000029683	1.18237756503176	1.27163323247057	2.00704952119576	0.0345059736985824	0.36811779194223	Lmod2
ENSMUSG00000018166	0.770070645134978	6.60380206080105	2.00316960951313	0.0345519495145401	0.368360884589577	Erbb3
ENSMUSG00000007080	-0.969326192964471	5.33197153645898	-2.00237529300011	0.0346233948056905	0.368871685641104	Pole
ENSMUSG00000066154	3.42948759099842	-2.48816495235432	2.136779066382	0.034655370553163	0.368871685641104	Mup3
ENSMUSG00000023800	-0.78212651270762	5.19436924430968	-2.00121906458051	0.0346695263872942	0.368871685641104	Tiam2
ENSMUSG00000022330	1.68667897372803	0.104354449545093	2.02515310507371	0.0347708654833675	0.36970227456713	Osr2
ENSMUSG00000026196	-0.849680939229741	4.17392928078941	-1.99901135640223	0.0348055433451991	0.369728301145796	Bard1
ENSMUSG00000021803	1.59129624732278	-1.74403533119374	2.01867782663125	0.0348198639291225	0.369728301145796	Cdhr1
ENSMUSG00000020062	4.56585979435361	-1.10626719216239	2.18161598845592	0.0348441461691827	0.369738985903452	Slc5a8
ENSMUSG00000025507	-0.887364518433756	3.37732171277552	-1.99766454658649	0.0348907324455005	0.369986171493174	Pidd1
ENSMUSG00000051314	1.06266245155392	0.00221186175704354	1.99725866415682	0.0349800414867346	0.370548568888361	Ffar2
ENSMUSG00000022598	10.103309648173	-1.01728479062975	2.28041229793784	0.0349904219913467	0.370548568888361	Psca
ENSMUSG00000042978	-0.908507068301997	5.27422971443652	-1.99249147483873	0.0352089462669633	0.372614331412866	Sbk1
ENSMUSG00000017146	-0.946906843153321	4.66076581385337	-1.99115215600278	0.035299280141918	0.373321614550178	Brca1
ENSMUSG00000039994	-1.01712361471399	5.24631944116133	-1.9910576145448	0.0353319908297353	0.373418944996902	Timeless
ENSMUSG00000015947	1.03639847049716	2.65234890993498	1.98860990760949	0.0354935896036024	0.374877440726878	Fcgr1
ENSMUSG00000044447	0.705497406490856	6.41117517642578	1.9866715535446	0.0355561404664861	0.375288565654573	Dock5
ENSMUSG00000050530	-0.813443468135588	7.09188139554137	-1.9858590309859	0.0356078437737037	0.375584726656894	Fam171a1
ENSMUSG00000020182	-1.0114493451351	3.31031216912022	-1.98498624370732	0.0357041312694891	0.376283365290505	Ddc
ENSMUSG00000028072	1.14906393306442	0.254988647694044	1.98656756788191	0.0357214551374304	0.376283365290505	Ntrk1
ENSMUSG00000056966	1.80708656817626	-0.798800270688884	2.01591723322801	0.0358658363253424	0.377553883385066	Gjc3
ENSMUSG00000024730	1.3446464330904	1.17731852141972	1.98480432427746	0.0361967112615826	0.380706517511849	Ms4a8a
ENSMUSG00000034482	-1.42037853136441	-1.20128862253626	-1.98780045718668	0.0362132545143472	0.380706517511849	Ly6g5c
ENSMUSG00000024778	1.22310350608003	4.71421041859259	1.97907785477426	0.0363022341910789	0.381389543733656	Fas
ENSMUSG00000001313	-0.888596794723682	3.31508990595888	-1.97341995146398	0.036390582642994	0.382065039843992	Rnd2
ENSMUSG00000035352	1.7093635599672	0.833902588725365	2.00099564223998	0.0364213868842069	0.382135885505697	Ccl12
ENSMUSG00000032491	-0.871955633330467	3.56898837253634	-1.97242035439329	0.0364515611768595	0.382200032537566	Nradd
ENSMUSG00000068246	2.77573855197031	-1.7152821406554	2.07193741258995	0.0365567288192626	0.382829094769758	Apol9b
ENSMUSG00000031170	-0.814340196288367	5.50622177743645	-1.97064259263142	0.0365597567998566	0.382829094769758	Slc38a5
ENSMUSG00000000942	-1.0837769702361	2.65555058958339	-1.97085043172207	0.0366430331924643	0.383448341411262	Hoxa4
ENSMUSG00000039652	0.85980660283767	3.8784621083254	1.96795666353882	0.0367332394068808	0.384139241592035	Cpeb3
ENSMUSG00000020122	0.835639965961455	6.42270986545326	1.96518534838384	0.0369079860498224	0.385712735790413	Egfr
ENSMUSG00000037411	1.55133137853822	5.23149561173289	1.98255712453618	0.0369997161989274	0.386361972377155	Serpine1
ENSMUSG00000000901	-0.782933843648649	5.79746457836047	-1.96334028162904	0.0370238668119012	0.386361972377155	Mmp11
ENSMUSG00000031983	-0.901083452015228	7.16417747967235	-1.96284109239579	0.0370655420221837	0.386361972377155	2310022B05Rik
ENSMUSG00000028702	-0.822009281623923	3.76627649367376	-1.96268267175568	0.0370673998050226	0.386361972377155	Rad54l
ENSMUSG00000014786	-0.89828286572171	5.29546171948781	-1.96213357750345	0.0371104757769944	0.386441112801576	Slc9a5
ENSMUSG00000073125	-2.4033234054956	1.3095846861298	-2.03924155559028	0.0371236473487696	0.386441112801576	Xlr3b
ENSMUSG00000028766	1.02779564719935	1.43504037276283	1.96211478086246	0.037160009037287	0.386566302264115	Alpl
ENSMUSG00000023947	1.13420764737767	4.04384248390513	1.96313991077164	0.0371919472522372	0.386645341689652	Nfkbie
ENSMUSG00000020572	1.11189525871629	5.45104618875344	1.9611698264923	0.0372934156528147	0.387281353526338	Nampt
ENSMUSG00000024810	1.18869907299236	5.62309007011547	1.96215536529004	0.0373334002567926	0.387281353526338	Il33
ENSMUSG00000025225	1.02151796006718	6.31542573666911	1.95929839463158	0.0373380007357162	0.387281353526338	Nfkb2
ENSMUSG00000010362	-0.970843734916028	3.50905930419814	-1.95871347121272	0.0373506473781776	0.387281353526338	Rdm1
ENSMUSG00000059049	-0.650056392562039	9.06456298684073	-1.95764924295899	0.0373893020843876	0.387429265238419	Frem1
ENSMUSG00000069171	-0.882806978064399	3.97342878560806	-1.95602235771454	0.0375024836205102	0.388348730320603	Nr2f1
ENSMUSG00000025401	-1.2857900581399	-0.70029130935071	-1.95831844319052	0.037776575920551	0.390932187946549	Myo1a
ENSMUSG00000001761	-0.874926106471972	6.74540678710397	-1.95126783735631	0.0378109139918691	0.391032792162006	Smo
ENSMUSG00000022512	1.01853275061029	3.24664671518392	1.95147378767466	0.0378457686673792	0.391056962343387	Cldn1
ENSMUSG00000030319	-1.00827127520148	5.18440626139918	-1.95112609938911	0.0378624871315158	0.391056962343387	Cand2
ENSMUSG00000075705	0.789065539934911	5.56023523064555	1.94926247721498	0.0379361283354614	0.391562962059002	Msrb1
ENSMUSG00000026815	1.76456179898722	-1.14304489044882	1.9814136193411	0.0379917962654158	0.391882911478007	Gfi1b
ENSMUSG00000033544	0.894136968392786	1.74127877689632	1.94678771532235	0.0381076344171003	0.392822694818714	Angptl1
ENSMUSG00000034311	-0.944173612474781	5.08634592912443	-1.9457845714677	0.0381858000747596	0.393373173921891	Kif4
ENSMUSG00000032899	1.50059228115739	-0.0482129046086782	1.9612710387082	0.0382378865569951	0.393654457522921	Styk1
ENSMUSG00000000037	-0.906118954269152	2.10157638118196	-1.94372227739201	0.0383121950494715	0.394164001529051	Scml2
ENSMUSG00000033498	2.0110612606656	-2.25785162875782	1.99379190325354	0.0383507781052065	0.394305572945764	Strc
ENSMUSG00000038393	0.84364342274311	9.01831396295528	1.94204212938099	0.0384148189555826	0.394370233214688	Txnip
ENSMUSG00000021814	0.932112864833491	6.10892665233111	1.94204004956515	0.0384299760998562	0.394370233214688	Anxa7
ENSMUSG00000053914	1.35299563009616	-1.30232697052582	1.95115495565193	0.0384315468061906	0.394370233214688	Kdm4d
ENSMUSG00000032936	-1.19487317371956	-0.140870449805492	-1.9452194067589	0.0384627203731227	0.394435321579763	Camkv
ENSMUSG00000022824	1.69199950595196	-1.60969036412348	1.96909543299007	0.0385066599825603	0.394631157305142	Muc13
ENSMUSG00000026536	1.84349235970381	0.848892881717911	1.97837767101818	0.0385875820108074	0.3952055062809	Ifi211
ENSMUSG00000031111	1.14519025422545	0.734207936252625	1.94145685978999	0.0386358687236497	0.395445086775242	Igsf1
ENSMUSG00000047810	1.04668284634534	4.97602612729954	1.9394381583814	0.0386625387471805	0.395463250482268	Ccdc88b
ENSMUSG00000025876	-0.899092058662171	3.5665202066885	-1.93771284272237	0.0387102568303621	0.395696544240864	Unc5a
ENSMUSG00000055447	1.06097095723845	7.89964533243942	1.93784647271769	0.0387812592738283	0.396167397790844	Cd47
ENSMUSG00000023885	-0.823387545047741	6.12653093128455	-1.93603799325472	0.0388133062093706	0.396239954457488	Thbs2
ENSMUSG00000060216	0.816468358127572	5.37835745863252	1.93519166717794	0.0388695941014465	0.39655973172863	Arrb2
ENSMUSG00000025509	0.75499072896775	5.99263135557991	1.93424977613112	0.0389309455665465	0.396778366094492	Pnpla2
ENSMUSG00000021396	-1.0977854672602	0.270152441591479	-1.93602365313615	0.0389409803425441	0.396778366094492	Nxnl2
ENSMUSG00000019890	1.86318710801328	-1.46430184023664	1.9742663753583	0.0389785462398463	0.396905515902653	Nts
ENSMUSG00000066877	-0.720071350508438	6.31216139478194	-1.93305112186064	0.0390111684919209	0.396905515902653	Nck2
ENSMUSG00000051456	1.91655425651855	-2.48924367948745	1.97709270687066	0.0390515106138519	0.396905515902653	Hspb3
ENSMUSG00000026023	-2.07834400069623	-2.11670236002171	-1.98887651064213	0.0390534039254546	0.396905515902653	Cdk15
ENSMUSG00000027375	1.4727505894901	4.84368284766061	1.94718577049852	0.0391019486088055	0.397144791336877	Mal
ENSMUSG00000054321	0.976024723934906	3.13776923611409	1.92972824536934	0.0392718247449655	0.398481297999277	Taf4b
ENSMUSG00000023232	0.911966549957017	3.57808317874825	1.92922646865232	0.0392837086979457	0.398481297999277	Serinc2
ENSMUSG00000105504	2.61909492479997	4.07198642909536	2.02326194993608	0.039325482181487	0.398650468700013	Gbp5
ENSMUSG00000027603	-0.84946300991108	2.2170502501409	-1.92640740370035	0.0394648596834954	0.399808224535921	Ggt7
ENSMUSG00000041827	2.18268870933729	2.07838357745226	1.99044239532356	0.0394951671162072	0.399860248337126	Oasl1
ENSMUSG00000031255	-0.822249022137463	3.2866486667894	-1.92453500888141	0.0395901341111789	0.400318259274713	Sytl4
ENSMUSG00000026959	1.30986222146588	0.739491896508846	1.93245969001733	0.0395908080151447	0.400318259274713	Grin1
ENSMUSG00000045672	-1.00564881779564	7.24552203288231	-1.92385819543439	0.0396877457110655	0.400761926455355	Col27a1
ENSMUSG00000033249	-1.11034773906268	1.6125376126217	-1.925187906455	0.0396938333824872	0.400761926455355	Hsf4
ENSMUSG00000030110	0.787968313981342	3.344956999614	1.92275054080609	0.0397103728196871	0.400761926455355	Ret
ENSMUSG00000018924	4.54480655975432	0.598407732868668	2.11058126478434	0.0398450761157796	0.401866053396291	Alox15
ENSMUSG00000029516	-0.907232192311293	6.21309915067539	-1.91946359651111	0.0399487623480693	0.402518621203738	Cit
ENSMUSG00000034413	-0.952991154267824	6.38594270878191	-1.91949885847085	0.0399604573898832	0.402518621203738	Neurl1b
ENSMUSG00000030748	0.997365528873753	7.70613477107313	1.91914189597583	0.0400067569283987	0.402616105476873	Il4ra
ENSMUSG00000029377	1.42305259985584	0.205315050359123	1.93146117714543	0.0400208266004396	0.402616105476873	Ereg
ENSMUSG00000031891	-0.912295907439336	3.13151294200229	-1.91720204385462	0.0401057846395487	0.403107479363016	Hsd11b2
ENSMUSG00000061517	2.41583225516796	-0.0740187814352297	1.99875641919469	0.0401204233473672	0.403107479363016	Sox21
ENSMUSG00000035875	1.15981168262853	0.97062194120813	1.91786155871506	0.0402738581593542	0.404393322921202	AI182371
ENSMUSG00000030035	-0.809388320826546	5.1688901365426	-1.91181347203433	0.0404652313975074	0.405981657030491	Wbp1
ENSMUSG00000024677	0.932202101701693	3.18161685889036	1.91184069473912	0.0404831567350518	0.405981657030491	Ms4a6b
ENSMUSG00000031028	-0.928211315090768	2.77977127775108	-1.91143680710116	0.0405100179650052	0.405994722633506	Tub
ENSMUSG00000021040	1.55620388667804	-0.393695057551404	1.93016052057655	0.0406541537099155	0.407105964786007	Slirp
ENSMUSG00000019933	1.42145681800073	-1.53460545486378	1.92223858731125	0.040672153989008	0.407105964786007	Mrln
ENSMUSG00000038665	0.859116819967006	1.41039684923149	1.90793494813404	0.0407400257998172	0.40727424073886	Dgki
ENSMUSG00000007950	-1.03531884850446	4.70240203054603	-1.90861715520602	0.0407662709566943	0.40727424073886	Abhd8
ENSMUSG00000055421	1.14578424014279	2.40104529590037	1.9099923738679	0.0408033757487253	0.40727424073886	Pcdh9
ENSMUSG00000027540	0.940392345974477	7.53673115314714	1.90720484947283	0.0408099849760367	0.40727424073886	Ptpn1
ENSMUSG00000062510	-1.09620162861693	3.92364989219542	-1.90879207368446	0.0408171602931234	0.40727424073886	Nsl1
ENSMUSG00000058290	-1.01147089141485	5.49533552570337	-1.90495045229437	0.0410059685343288	0.408872003933872	Espl1
ENSMUSG00000016496	1.40989870170881	3.98564372476737	1.91669782962606	0.0410287676594644	0.408872003933872	Cd274
ENSMUSG00000026357	1.47237694716354	0.408999534228992	1.9191111708428	0.0410970812817435	0.409296010131972	Rgs18
ENSMUSG00000028262	1.83133849372279	1.44525622337542	1.94158040734634	0.0412017241672132	0.410081070423673	Clca3a2
ENSMUSG00000036211	-1.65471044435484	-0.484879644290087	-1.92825281983266	0.0412632496785847	0.410436268719046	Hist1h1t
ENSMUSG00000041237	1.80375421681805	-1.92041230547184	1.93727140846821	0.041374460871496	0.411284925496692	Pklr
ENSMUSG00000050377	1.69761176832423	-1.14703954521906	1.92803868629462	0.0414990791543946	0.411930121242153	Il31ra
ENSMUSG00000019845	-0.927332476733321	2.85535647406871	-1.89724828279697	0.0415094049340873	0.411930121242153	Tube1
ENSMUSG00000032089	0.796932251354989	3.98774086275409	1.89660971894474	0.0415346518019014	0.411930121242153	Il10ra
ENSMUSG00000041117	-0.93595545409422	5.97102298838486	-1.89681747233791	0.0415430943802285	0.411930121242153	Ccdc8
ENSMUSG00000028111	1.07399503309023	4.03764683534919	1.89675557040961	0.0416464999416116	0.412697848766376	Ctsk
ENSMUSG00000032053	1.03756106087754	1.94957066686946	1.89576587137072	0.041680262830088	0.412774922104706	Pou2af1
ENSMUSG00000103800	-1.4960816532434	-1.58987515885184	-1.91088731287434	0.0418019704018571	0.413722305192212	Pcdha8
ENSMUSG00000028167	-1.20090639790337	0.0344948594481889	-1.89475035999469	0.0420006065968954	0.415429412074522	Bdh2
ENSMUSG00000057914	-0.934366935713729	5.59832856491792	-1.88954311687815	0.0420642273574269	0.415780789093804	Cacnb2
ENSMUSG00000033618	-0.802561390556336	2.46694173808095	-1.88888454553739	0.0420884802557656	0.415780789093804	Map3k13
ENSMUSG00000021025	1.19485236203178	7.17954294218417	1.89262520926961	0.042142408659008	0.416054792758447	Nfkbia
ENSMUSG00000025479	1.28457960161268	1.10106189613974	1.89311228991991	0.0423346078522899	0.417587132607736	Cyp2e1
ENSMUSG00000041782	1.72102018820193	2.64780474354923	1.91844830419983	0.0423501964514361	0.417587132607736	Lad1
ENSMUSG00000039396	-1.00129969516244	4.80030235600812	-1.88527824876283	0.0424086411598826	0.41790401043718	Neil3
ENSMUSG00000041523	1.82243280424075	-1.18479271708612	1.92366271178568	0.0425178676530675	0.418366731345342	Upk2
ENSMUSG00000030091	-0.69173524061034	6.50590002722017	-1.88270710805973	0.0425339860213609	0.418366731345342	Nup210
ENSMUSG00000013236	-0.765660874051624	8.9552877526924	-1.88270807262865	0.0425346094505966	0.418366731345342	Ptprs
ENSMUSG00000034634	2.16434685426844	1.91742919687473	1.94798302195494	0.0426305607421593	0.418840959634871	Ly6d
ENSMUSG00000048480	1.99236014482977	-1.79493872478999	1.93493380861485	0.0426355575530114	0.418840959634871	Cxcr1
ENSMUSG00000063522	1.38270673312206	-1.50890308129848	1.89174953486042	0.0427659629972373	0.419862374666943	2010109I03Rik
ENSMUSG00000041859	-0.930615460093764	6.14395461964792	-1.87908695138376	0.0428232508053452	0.420165126030209	Mcm3
ENSMUSG00000028259	1.08896034541369	1.50904125655585	1.87813947308565	0.0430214872044006	0.421679032190957	Fhl5
ENSMUSG00000026107	0.842489418179455	4.97283197866062	1.87599197133821	0.0430306396714851	0.421679032190957	Nabp1
ENSMUSG00000010529	1.3370619457595	-0.471257415475139	1.88561453453812	0.043061459583931	0.421720891178018	Gm266
ENSMUSG00000021811	-0.951185801836373	4.32544650362577	-1.87540230063016	0.0431028892076892	0.421866540396884	Dnajc9
ENSMUSG00000024736	-1.03881524901953	5.41144666132176	-1.87389601084072	0.043277125650498	0.42331104738803	Tmem132a
ENSMUSG00000054958	1.48903862468068	-1.64316330185861	1.88881986272043	0.0434372836092829	0.424156641115047	Nt5c1a
ENSMUSG00000046997	-1.21083811100347	1.31487565707661	-1.87553987590642	0.0434448366085009	0.424156641115047	Spsb4
ENSMUSG00000024665	-0.742555092702126	4.9438922764365	-1.87029254231957	0.0434467349632442	0.424156641115047	Fads2
ENSMUSG00000013158	1.48156770774904	-0.996229152640372	1.88794110136807	0.0434703816012148	0.424156641115047	4933405L10Rik
ENSMUSG00000032268	1.25420318154003	-1.03365210787576	1.87505131567087	0.0435962904017032	0.425124047287327	Tmprss5
ENSMUSG00000056155	-1.01988895618761	1.22086583812087	-1.86893895439372	0.0436285505490459	0.425177622988708	Nanos3
ENSMUSG00000067642	1.293069329735	-0.963841204822063	1.87489622217922	0.0437257191643077	0.425863304061943	Adgrf3
ENSMUSG00000033949	-0.899365214958352	3.37064118377375	-1.86465724276023	0.0438828873533176	0.427132148043781	Trim36
ENSMUSG00000037129	2.04577028000001	0.258900968861084	1.92261015970485	0.0439430856242759	0.427203200565572	Tmprss13
ENSMUSG00000061972	1.31973716514824	-1.80234247284228	1.87320444409338	0.0439439741721212	0.427203200565572	Olfr99
ENSMUSG00000028967	0.994841211777164	7.40523652803947	1.86370125942468	0.0440010412685949	0.427215361964608	Errfi1
ENSMUSG00000075122	1.43000127258475	0.534176337418046	1.87761356051079	0.0440369074598108	0.427215361964608	Cd80
ENSMUSG00000071856	-0.720299275740736	7.04817230519821	-1.86237297437376	0.0440378973821295	0.427215361964608	Mcc
ENSMUSG00000032204	1.25176444743015	0.263810690195718	1.86895538080376	0.0440528021969171	0.427215361964608	Aqp9
ENSMUSG00000024883	0.770869981626452	2.8783740153239	1.85846016737158	0.0443335883715933	0.429629607520011	Rin1
ENSMUSG00000063130	4.08418489921826	1.41597848219866	2.03697436567377	0.0443558423879646	0.429629607520011	Calml3
ENSMUSG00000079553	-1.10497743544579	4.94071943050329	-1.8598084565079	0.0444221021885949	0.430009197602578	Kifc1
ENSMUSG00000029090	-0.684181727415782	6.83493073704387	-1.85491001813321	0.0446017437635444	0.431485200781914	Adgra3
ENSMUSG00000039238	1.2586743825736	2.55497466379481	1.86146430049033	0.0446493665252758	0.431683011110168	Zfp750
ENSMUSG00000022229	2.30933488911148	-2.5718179634522	1.93251817955524	0.0447674990851528	0.43256187528446	Atp12a
ENSMUSG00000030760	1.06915873131202	5.05739304905677	1.85370740854988	0.0448365937574068	0.432966134854959	Acer3
ENSMUSG00000098112	0.816304450055074	4.22885481098913	1.8512590537796	0.044883409418211	0.433154895873804	Bin2
ENSMUSG00000049241	-1.19857274573999	-0.610655839089178	-1.85374350142079	0.0450811605506663	0.43479917143129	Hcar1
ENSMUSG00000024052	0.837083207889689	7.28415678487952	1.84825771843133	0.0451154923042408	0.434866259255379	Lpin2
ENSMUSG00000020520	-0.824042329298718	4.69603404492758	-1.84758781459354	0.0451655977228321	0.434997441786169	Galnt10
ENSMUSG00000063975	1.71421153280176	-0.860297515244163	1.88173851764231	0.0452110736366958	0.434997441786169	Slco1a5
ENSMUSG00000029659	0.891365368014391	1.82077634789879	1.84714458708276	0.0452112544154211	0.434997441786169	Medag
ENSMUSG00000032363	-0.902833827798879	5.53501562695399	-1.84532678241391	0.0453547956299347	0.435913821854884	Adamts7
ENSMUSG00000027505	1.19703312261656	-0.695420113438478	1.84997724978084	0.0453710001708095	0.435913821854884	Fam209
ENSMUSG00000033174	-0.823297465252517	6.49622824412849	-1.84429752475071	0.0454191996907463	0.435913821854884	Mgll
ENSMUSG00000041984	2.19259918929177	-0.70078176758054	1.91581885896017	0.0454337166343657	0.435913821854884	Rptn
ENSMUSG00000041025	-0.810987766482646	5.61660133360273	-1.84396701191883	0.0454437072075346	0.435913821854884	Iffo2
ENSMUSG00000071637	1.4986206486182	6.6006099542929	1.86352106556215	0.0454742703865379	0.435943744773781	Cebpd
ENSMUSG00000049946	1.64349851917037	-2.40892840933971	1.872024389718	0.0455826598211558	0.436719270964451	BC030500
ENSMUSG00000028602	1.43436615013405	-0.734078360737312	1.85524779645811	0.045824543827378	0.438772078781133	Tnfrsf8
ENSMUSG00000020963	1.98709251209157	-1.66242047866727	1.89378874183947	0.0459518419365868	0.439483454308091	Tshr
ENSMUSG00000079243	1.04489770236207	2.28172511771825	1.83863375571788	0.0459762071514092	0.439483454308091	Xirp1
ENSMUSG00000029811	1.19905813525675	-0.219272201153332	1.84228431609933	0.0459818382788825	0.439483454308091	Aoc1
ENSMUSG00000029254	0.994833576284471	1.58545661777565	1.83617272744998	0.0461185166717201	0.440524736819166	Stap1
ENSMUSG00000020151	0.986518791748156	-0.0592497322504604	1.83489032179407	0.0462126317094725	0.440861706910694	Ptprr
ENSMUSG00000032494	2.14376768595162	-1.191935460469	1.90264147955682	0.0462356547522769	0.440861706910694	Tdgf1
ENSMUSG00000014158	0.91125183524427	2.68308717732151	1.83404268982048	0.0462370540581188	0.440861706910694	Trpv4
ENSMUSG00000029875	1.31220500871063	-0.455056364574242	1.84224536948822	0.0463493741536307	0.441667551547945	Ccdc184
ENSMUSG00000021675	1.05936645223484	0.597448883780006	1.83348057519955	0.046401170665678	0.441896040781951	F2rl2
ENSMUSG00000038295	1.72325615861679	0.571252691184124	1.86595092720403	0.0465733196259278	0.442828535714165	Atg9b
ENSMUSG00000037053	1.28065399724497	-1.68428752740019	1.83779941036249	0.0465922802363924	0.442828535714165	Azgp1
ENSMUSG00000040140	1.28352951914981	-0.207004588090625	1.83775867146988	0.046605770767709	0.442828535714165	Tdrd6
ENSMUSG00000032369	0.870802879617105	5.24509565507832	1.82915881326985	0.0466105956382804	0.442828535714165	Plscr1
ENSMUSG00000031026	1.03452608294006	-0.4523387221163	1.8299509270682	0.0466499638273129	0.442937642197767	Trim66
ENSMUSG00000051817	-0.968198749520298	5.43343958876124	-1.82747419349351	0.0467860345644969	0.443964252722242	Sox12
ENSMUSG00000039959	-0.750414715411555	7.66295149599154	-1.82533693871188	0.0469024785603379	0.444803505630428	Hip1
ENSMUSG00000049723	2.90703215592208	0.77249294719925	1.94784382838182	0.0469601045292734	0.445084284276556	Mmp12
ENSMUSG00000030693	1.83657194877156	1.12262316583675	1.86894035509845	0.0470609030364724	0.445758067832142	Klk10
ENSMUSG00000062074	-1.31856103772932	-0.520581580213967	-1.8334587122658	0.0470873174581261	0.445758067832142	Wisp3
ENSMUSG00000057378	0.791087442985363	4.76248394273584	1.8215108390826	0.0472093123445263	0.446523498868585	Ryr3
ENSMUSG00000045871	-1.38640079320394	3.07169035306931	-1.83533760442782	0.0472243927037597	0.446523498868585	Slitrk6
ENSMUSG00000057967	-0.773411338152001	3.90320016510984	-1.8198383921886	0.0473425328191886	0.4473742616495	Fgf18
ENSMUSG00000034795	1.23982299841487	1.93343029489118	1.82508920405045	0.0474869425715	0.44847210627127	Ccdc122
ENSMUSG00000061540	1.07432861157221	1.39970627505886	1.81868748190956	0.0476095117488937	0.448675583273559	Orm2
ENSMUSG00000074637	1.10761900815804	2.63001592525706	1.81895782291177	0.0476457720023824	0.448675583273559	Sox2
ENSMUSG00000007888	-0.836725666182364	5.72283945876347	-1.81587073483357	0.0476670745255237	0.448675583273559	Crlf1
ENSMUSG00000048582	1.3513915227624	-0.24921702448927	1.82798326783311	0.0476757690132779	0.448675583273559	Gja3
ENSMUSG00000009772	0.889228435576999	5.00625917385561	1.8158635949113	0.0476789149644013	0.448675583273559	Nuak2
ENSMUSG00000047501	1.12585140534099	4.11765593168017	1.81868314451002	0.0477047690232929	0.448675583273559	Cldn4
ENSMUSG00000019467	-0.867866069290615	6.03391059098836	-1.81545611017446	0.0477062046049129	0.448675583273559	Arhgef25
ENSMUSG00000064215	-0.780070523473026	5.21454626698967	-1.81323825296768	0.0478751860689849	0.449998420535991	Ifi27
ENSMUSG00000052373	0.913417336206478	3.63945897165889	1.81285875051022	0.0479310848956089	0.45025741192593	Mpp3
ENSMUSG00000027524	-0.772983934584818	4.01699149717343	-1.81159641310449	0.048008155782771	0.450654820529049	Edn3
ENSMUSG00000055994	1.24635463417319	4.10293958914105	1.8187582679683	0.0480301297548429	0.450654820529049	Nod2
ENSMUSG00000041064	-1.09581355563828	3.61131797792365	-1.81313268573879	0.0480995893255925	0.451040127766846	Pif1
ENSMUSG00000029591	-1.05103064162652	2.67513269989033	-1.81141608069713	0.048167635798095	0.451369892603685	Ung
ENSMUSG00000025064	2.0774131069943	3.44772157791522	1.87484961079291	0.0482088562767726	0.451369892603685	Col17a1
ENSMUSG00000073411	1.02795218975322	8.677989433922	1.81040763584424	0.0482200004877842	0.451369892603685	H2-D1
ENSMUSG00000032218	-0.894323806451646	4.66455670514962	-1.80800713639702	0.048319447103622	0.451836891468422	Ccnb2
ENSMUSG00000072845	7.07890158360547	-3.13124785822324	2.06970698679172	0.048341509345925	0.451836891468422	Tmprss11a
ENSMUSG00000030346	-0.953672061457408	3.43836414047556	-1.80792300581987	0.0483552228829914	0.451836891468422	Rad51ap1
ENSMUSG00000020848	1.2959336116376	1.35545337593827	1.81539425344801	0.0484941197772714	0.452868367232191	Doc2b
ENSMUSG00000029380	2.36168862580526	0.419316514061045	1.89182304482053	0.0486522823065559	0.454078439741269	Cxcl1
ENSMUSG00000020546	-0.820357828354917	4.20260156933036	-1.80063293902609	0.0489101912224962	0.456081237640026	Stxbp4
ENSMUSG00000040016	-0.898722994951974	4.06204667209041	-1.80067529112894	0.048924295180271	0.456081237640026	Ptger3
ENSMUSG00000045545	5.16192075616434	0.387455628943904	2.01991520261384	0.0490835080455722	0.457297082289686	Krt14
ENSMUSG00000075224	1.21521878289835	0.0917617712772548	1.80169395532286	0.0493556404361178	0.459344348094615	Lrrc55
ENSMUSG00000030994	1.47460137773408	-1.24263855984664	1.8154871413295	0.0493610829208378	0.459344348094615	D7Ertd443e
ENSMUSG00000040133	1.34618942523811	0.1427570615893	1.80690992711121	0.0494317901872485	0.459733013538901	Gpr176
ENSMUSG00000074505	-0.759526047266601	7.57135050818446	-1.79294354402946	0.0495455069859246	0.460520993839329	Fat3
ENSMUSG00000068122	1.3650134798531	2.0382924214054	1.8055550263344	0.0496382041722549	0.460963245676783	Agtr2
ENSMUSG00000063415	-0.930497323837969	5.2079097342988	-1.79207410533621	0.0496556546189259	0.460963245676783	Cyp26b1
ENSMUSG00000046275	0.804870565024316	3.32815014153737	1.79136593476415	0.0496801433175104	0.460963245676783	Tusc5
ENSMUSG00000043384	-0.685357482007326	5.8397081255837	-1.7909618109193	0.0497105162405074	0.460975802965826	Gprasp1
ENSMUSG00000034685	-0.963786087804614	5.37575313672782	-1.79106625384395	0.0497625174801978	0.461043887633911	Fam171a2
ENSMUSG00000026355	-0.869270209814772	6.45948022355288	-1.79005860497897	0.0498004916179043	0.461043887633911	Mcm6
ENSMUSG00000046352	2.19931120794067	1.05100439060479	1.86683303173359	0.0498049298822658	0.461043887633911	Gjb2
ENSMUSG00000020892	1.07767221172127	-1.00279649295432	1.79139979926381	0.0498785940718793	0.461456882254981	Aloxe3
ENSMUSG00000069910	-1.03361122514311	3.27491554745377	-1.78982611705913	0.0499416496398842	0.461771306478207	Spdl1
ENSMUSG00000012123	1.26368638663594	2.70957214877566	1.79411009908882	0.0501791233978169	0.463697135063596	Crybg2
ENSMUSG00000051076	1.23276784090458	0.757485794282305	1.79222737022967	0.0502252051267616	0.463853129906167	Vtcn1
ENSMUSG00000021411	0.795424350063643	6.0415025369717	1.78440183372694	0.0502663294874515	0.463890638927925	Pxdc1
ENSMUSG00000062380	2.24126547048292	-0.201236319279624	1.86478647788097	0.0502986375810945	0.463890638927925	Tubb3
ENSMUSG00000010825	1.52671978322874	-0.727178982133516	1.80817605822684	0.0503168757238159	0.463890638927925	Grid2ip
ENSMUSG00000094626	-1.12930709026021	2.69285746214243	-1.78713764560326	0.050351154413039	0.463937405946128	Cecr6
ENSMUSG00000031374	2.17695265111961	-1.7591371860453	1.85714605444859	0.0505423043180775	0.465428698024731	Zfp92
ENSMUSG00000055745	-0.794527828991874	3.32163121798496	-1.77902011585231	0.05072411870239	0.466698119056872	Ldoc1l
ENSMUSG00000000325	-0.802567598394162	5.16866111552088	-1.77885474357461	0.0507389141713074	0.466698119056872	Arvcf
ENSMUSG00000090141	1.61332013352252	-1.71948132635983	1.8091498019113	0.0508000618883498	0.46687488743971	Gm614
ENSMUSG00000055980	-0.772003735176116	6.68768617899765	-1.77791879360849	0.0508169140940044	0.46687488743971	Irs1
ENSMUSG00000043383	-1.09911386812964	1.18852279974523	-1.78023536515905	0.0508762709855992	0.467150037344649	Olfr1342
ENSMUSG00000032849	0.845547239825587	4.51253130311003	1.7761301282584	0.0509782075118901	0.467562525931654	Abcc4
ENSMUSG00000078773	-0.917834544742015	3.11810834231746	-1.77626902370784	0.0509910920144981	0.467562525931654	Rad54b
ENSMUSG00000037577	1.35766846194336	-0.457650388831922	1.78946093606801	0.0510094968485714	0.467562525931654	Ephx3
ENSMUSG00000040514	-1.91753169498145	-1.62026091353997	-1.83007573298896	0.0511149670178387	0.468140531050492	Tex47
ENSMUSG00000027560	1.30971477338574	-1.74658025474754	1.78545866512677	0.0511314964666417	0.468140531050492	Dok5
ENSMUSG00000070471	1.14341885022206	-0.6408840707334	1.77758621039175	0.0512132022902773	0.468477775444079	Erich6
ENSMUSG00000050069	-0.794916034052557	4.14734757512666	-1.77315612135763	0.0512273148219304	0.468477775444079	Grem2
ENSMUSG00000026418	1.4510863320397	2.69816344881688	1.79036988421934	0.0514461349968702	0.470208201625595	Tnni1
ENSMUSG00000030844	-0.945141418884703	3.49269000716787	-1.76960894648211	0.0515835240399896	0.471004014782346	Rgs10
ENSMUSG00000045968	1.06005852624498	1.60299165540937	1.77056674447721	0.0516397649192751	0.471004014782346	Teddm2
ENSMUSG00000044674	-0.732109014565807	7.29959597881484	-1.76831785398609	0.0516431598176411	0.471004014782346	Fzd1
ENSMUSG00000024190	0.916859139276186	7.57924320919293	1.76855444079658	0.0516574672424653	0.471004014782346	Dusp1
ENSMUSG00000027469	-1.00492372584741	5.75559771434005	-1.76865543525374	0.051724103261841	0.471004014782346	Tpx2
ENSMUSG00000026683	-1.01590436329848	4.28545892267354	-1.7687895824796	0.0517264356184836	0.471004014782346	Nuf2
ENSMUSG00000035606	1.13963188312489	1.7274319172986	1.77144685240612	0.0517407620897195	0.471004014782346	Ky
ENSMUSG00000047139	0.928602764375737	6.44488256939292	1.76638527969456	0.0518531959488241	0.471757169328219	Cd24a
ENSMUSG00000017817	-1.03859474696401	5.62739426005129	-1.7663038918401	0.0519771089316061	0.472553890072113	Jph2
ENSMUSG00000038963	1.34838313737027	0.300267871997704	1.77752588188184	0.0520285776796006	0.472553890072113	Slco4a1
ENSMUSG00000073434	-0.886771923037572	5.51287155859656	-1.76379582936083	0.0520588475086715	0.472553890072113	Wdr90
ENSMUSG00000002020	-0.806407290306582	9.71330063197754	-1.76335480010383	0.0520794573405329	0.472553890072113	Ltbp2
ENSMUSG00000066510	1.24029337185259	-0.83463759117113	1.77131236555021	0.0520895096957047	0.472553890072113	Ankdd1a
ENSMUSG00000042367	1.34323136338957	-0.277522424562462	1.77602657780737	0.052137277575651	0.472717268429918	Gjb3
ENSMUSG00000044337	0.807817611083685	5.64070419166639	1.76146821603592	0.0522448879416768	0.473422729579884	Ackr3
ENSMUSG00000037206	-0.797755083202666	5.36528294215531	-1.76004481241409	0.0523688951606269	0.474275883481504	Islr
ENSMUSG00000060586	-1.01259667220239	5.27950512431525	-1.76015234227006	0.0524812427687414	0.474841561422138	H2-Eb1
ENSMUSG00000019768	1.11629324651404	0.782310381210238	1.7620572037929	0.0525108949689635	0.474841561422138	Esr1
ENSMUSG00000026832	0.804840692567442	5.2844462257833	1.75832444602478	0.0525210338947873	0.474841561422138	Cytip
ENSMUSG00000032355	1.28566954546896	1.61082106849408	1.76755130759208	0.0526226478161178	0.475269358291359	Mlip
ENSMUSG00000033610	-0.868939794140815	4.61654831504207	-1.75725145689003	0.0526281901941769	0.475269358291359	Pank1
ENSMUSG00000051517	-1.06749971248471	3.17059471134509	-1.75909457611409	0.0526654974531201	0.475336038092507	Arhgef39
ENSMUSG00000037251	-0.872530723359587	3.75133158800925	-1.7555942805713	0.0527759430792306	0.47606238263122	Pomk
ENSMUSG00000041075	-0.907833456342368	6.54597652895743	-1.75414347954566	0.0529194217458979	0.477085706261969	Fzd7
ENSMUSG00000034773	-1.05188754199996	2.43940803891153	-1.75443130292508	0.0530523453840937	0.478012765982035	BC030867
ENSMUSG00000030218	1.16299076763029	7.27098369373829	1.75651334526843	0.0531412536196836	0.478542411422151	Mgp
ENSMUSG00000009292	0.941355948738373	2.39890222888415	1.74565663264998	0.0537003068158252	0.483302761342427	Trpm2
ENSMUSG00000034023	-0.892046869165671	3.77836059552588	-1.74476486669041	0.0537508556444521	0.48348377231717	Fancd2
ENSMUSG00000020143	0.805462779482449	5.62758072915717	1.7438323635511	0.0538126109791304	0.483765322808991	Dock2
ENSMUSG00000050014	2.23904623522093	-0.560963398393699	1.82768324289673	0.0538667155486572	0.483949435729201	Apol10b
ENSMUSG00000015981	-1.15238676801462	0.688806309195765	-1.74786386386056	0.0538940227765159	0.483949435729201	Stk32c
ENSMUSG00000039748	-0.906752933274822	3.29658389872009	-1.74132547871837	0.0540688310561224	0.485244848207065	Exo1
ENSMUSG00000013338	1.29844003229028	-0.313845881845383	1.75076587710032	0.0542271422662887	0.486390827159794	Fer1l4
ENSMUSG00000028434	0.670554751366205	5.64654116036657	1.73837313503055	0.0543016538489531	0.486784295367167	Epb41l4b
ENSMUSG00000045868	2.16038654291035	-1.15267601459312	1.815881497384	0.0544179785950122	0.487551940204043	Gvin1
ENSMUSG00000028186	2.38076272666262	-1.55922475540465	1.83097507772572	0.0546453394484961	0.489312974712153	Uox
ENSMUSG00000031790	-0.853399830419644	7.19521025759464	-1.73375776676304	0.0547363631157076	0.489851903150995	Mmp15
ENSMUSG00000039109	1.02158744613292	4.45713830565674	1.73494605408505	0.0547689861383016	0.489867874328221	F13a1
ENSMUSG00000001864	-0.841407252686267	3.70989443338833	-1.73280928512238	0.0548201730253299	0.490049774061545	Aif1l
ENSMUSG00000032281	1.88086822692518	-0.274087594085321	1.78730068678861	0.0549506731382772	0.490929773550154	Acsbg1
ENSMUSG00000037463	-0.913210905958726	2.0245470949576	-1.73137933391149	0.0549804260085442	0.490929773550154	Fbxo27
ENSMUSG00000047976	1.14998089946425	-0.55416307349266	1.73506261690186	0.0550687954030116	0.491442592683617	Kcna1
ENSMUSG00000040841	-0.850390869540255	4.95580350146841	-1.72924475052175	0.055149928387241	0.491867181843897	Six5
ENSMUSG00000028327	1.63873503573278	-0.454969597651901	1.76474175026036	0.0551783014193154	0.491867181843897	Stra6l
ENSMUSG00000048022	1.37936744698712	-0.488174401578888	1.74397037962614	0.0553248576067289	0.492885830798221	Tmem229a
ENSMUSG00000027559	2.04838772656222	1.6615812895533	1.7974050742986	0.0553546315482547	0.492885830798221	Car3
ENSMUSG00000029368	1.8556527194234	3.53902787519243	1.78068606474325	0.0553991667220411	0.493006029904551	Alb
ENSMUSG00000058354	9.4593863076294	-1.57765075571603	2.02614333384614	0.0554687456980182	0.493348838417144	Krt6a
ENSMUSG00000049580	0.78399324248908	4.26631574020831	1.72504114746906	0.0555274245611836	0.493594369980079	Tsku
ENSMUSG00000002055	-0.976011766072272	5.01112753822997	-1.72469478443963	0.0556545214497709	0.494447468249223	Spag5
ENSMUSG00000050423	-1.2363603882631	-1.00024591007593	-1.7320680887348	0.0556887854557771	0.494453813360958	Ppp1r3g
ENSMUSG00000021886	1.34012163281433	0.693636671705394	1.73742409724589	0.0557174898278952	0.494453813360958	Gpr65
ENSMUSG00000040860	-1.14434761437217	5.26726606488553	-1.72617628161265	0.0558846308251566	0.495660167871363	Crocc
ENSMUSG00000025997	1.19574397666794	3.63122726754457	1.72727531396761	0.0559697079632938	0.49605916253409	Ikzf2
ENSMUSG00000031821	-1.03383189448743	3.50197126149341	-1.72201841042987	0.0559920729256294	0.49605916253409	Gins2
ENSMUSG00000001270	-0.901033705966971	6.11284288555824	-1.71941139396443	0.0560836421901006	0.496274972408332	Ckb
ENSMUSG00000021255	1.20483923926188	-1.65167366816421	1.72614983902998	0.0561143892276294	0.496274972408332	Esrrb
ENSMUSG00000039269	8.59894446923901	-1.94903976008073	2.01057206509216	0.0561235809258323	0.496274972408332	2300002M23Rik
ENSMUSG00000050022	-0.900378853942404	2.98852207270692	-1.71879065585567	0.0561413991449652	0.496274972408332	Amz1
ENSMUSG00000030785	1.29874195537359	1.16110311285624	1.73004097364654	0.0561948357159439	0.496471059703987	Cox6a2
ENSMUSG00000037705	1.27560694992027	-1.26110563309966	1.72525280996532	0.0565340356332518	0.498582702542314	Tecta
ENSMUSG00000031390	1.11892511824158	-0.87227240381175	1.71817495370092	0.0565632567301628	0.498582702542314	Avpr2
ENSMUSG00000029417	3.26454319721993	-1.50491734034459	1.8701161694684	0.0565673673971079	0.498582702542314	Cxcl9
ENSMUSG00000021749	1.85871931452624	0.181059040064624	1.76926475454646	0.0565858451001782	0.498582702542314	Oit1
ENSMUSG00000020814	-1.01286346919315	5.7968818630049	-1.71528187608158	0.0565907845567386	0.498582702542314	Mxra7
ENSMUSG00000058070	-0.761233622260161	6.67684137640605	-1.71288138148156	0.0566627679589981	0.498940171301932	Eml1
ENSMUSG00000093910	-1.01264553677051	0.981984664171452	-1.71316815516804	0.05679099112369	0.499792185041449	Zfp853
ENSMUSG00000052430	0.864315739738466	2.6435576027129	1.70994609755125	0.0569584191086656	0.500988088339509	Bmpr1b
ENSMUSG00000069805	1.66667723100816	-1.52336947243549	1.74704063107151	0.0571826344332909	0.502681874915787	Fbp1
ENSMUSG00000025902	-0.832668122767067	6.52021694877213	-1.70637146375614	0.057288904882151	0.502826511960169	Sox17
ENSMUSG00000027318	-0.88348703805277	4.11368631281551	-1.70646931208206	0.0572972580049715	0.502826511960169	Adam33
ENSMUSG00000071531	-1.31479164607809	-0.666345642089344	-1.71950618316126	0.0573123406123495	0.502826511960169	Gprin2
ENSMUSG00000047343	1.08889666682282	1.9320552949524	1.709314281155	0.0573257043223083	0.502826511960169	Mettl21c
ENSMUSG00000037966	0.791484913326349	4.17823673763063	1.70491324855893	0.057421274407039	0.502979385646744	Ninj1
ENSMUSG00000035861	8.31448936386213	-2.65397783245423	1.99462282619789	0.057437207841931	0.502979385646744	Tmprss11b
ENSMUSG00000051378	-1.022841389684	4.40371207975609	-1.70658284177782	0.0574381243665845	0.502979385646744	Kif18b
ENSMUSG00000061742	1.94235720344073	-1.56783352679705	1.76731873155613	0.0575342877145165	0.503543889997297	Slc22a12
ENSMUSG00000070436	-0.803597739717729	8.9999097485351	-1.7031110409167	0.0575950506709647	0.503798116689579	Serpinh1
ENSMUSG00000024014	0.939512395033945	5.88253265468399	1.70272032265911	0.0576952168659106	0.504396543706654	Pim1
ENSMUSG00000026581	0.977588875301237	3.46321260695288	1.70217311308312	0.0577908421858596	0.504954635930902	Sell
ENSMUSG00000070858	-1.19475731665013	1.5875183568326	-1.70600136229025	0.0580226133412861	0.506701051636245	Gm1673
ENSMUSG00000071708	0.697369412657546	5.36350862172582	1.69705803519265	0.0581714537843791	0.507521130538774	Sms
ENSMUSG00000036655	-1.07392240618703	0.0704409384773279	-1.69997147254597	0.0581913117654362	0.507521130538774	Colec11
ENSMUSG00000032028	-0.751017726299876	3.14041231108927	-1.69617950476808	0.0582575148492038	0.507521130538774	Nxpe2
ENSMUSG00000022272	-0.776428285808503	8.53113849063228	-1.69588691003983	0.0582873591013446	0.507521130538774	Myo10
ENSMUSG00000034570	0.947019979416542	0.961841076448599	1.69658556910275	0.0582950304687811	0.507521130538774	Inpp5j
ENSMUSG00000027761	1.60286318147171	-1.91154651520514	1.73074661451164	0.0583082192781405	0.507521130538774	Aadac
ENSMUSG00000038721	-0.853539813951284	1.05741915240195	-1.69149111077858	0.0587289431359428	0.510865181130343	Hoxb7
ENSMUSG00000058207	2.57337499361573	-1.06448318727277	1.8061500161854	0.0587842643474611	0.510865181130343	Serpina3k
ENSMUSG00000029861	-0.970013755618189	0.814302128491776	-1.69179332958783	0.0587888921061546	0.510865181130343	Fam131b
ENSMUSG00000034792	0.922813088431745	2.22855027776904	1.68956724440316	0.0589564464247569	0.512041088822998	Gna15
ENSMUSG00000041126	-0.905661837714177	5.767302924783	-1.6881048566359	0.0590865746273981	0.512890840413234	H2afv
ENSMUSG00000029602	1.41069673075057	-0.15919278435598	1.70680617787844	0.0592257357499619	0.513818029704066	Rasal1
ENSMUSG00000022057	0.973787403267839	2.45848229150731	1.68637110712007	0.0593267634095362	0.514107162589432	Adamdec1
ENSMUSG00000033214	1.65360260111072	-2.02409694617729	1.7246100847928	0.0593976206641486	0.514107162589432	Slitrk5
ENSMUSG00000036062	0.926510937662021	1.15505182275734	1.68510668791687	0.0593979787080107	0.514107162589432	Phf24
ENSMUSG00000078771	0.780853247117034	3.33466059452649	1.68446741858685	0.0594019101012868	0.514107162589432	Evi2a
ENSMUSG00000033044	1.19226259157651	0.869847876694041	1.69182106489834	0.0594208845145859	0.514107162589432	Dhrs7c
ENSMUSG00000014725	1.42451360887401	3.22153385543255	1.70456790689609	0.0595599193243257	0.514635699499023	Adam28
ENSMUSG00000006398	-0.87129015596186	5.35648410900808	-1.68293021232817	0.0595758854480412	0.514635699499023	Cdc20
ENSMUSG00000096606	1.06498378544354	0.522734673773163	1.6856515794072	0.0595791659665535	0.514635699499023	Tpbgl
ENSMUSG00000029182	1.25713077299141	-0.238310519051638	1.69290544903508	0.0596413037131796	0.514892450806444	1700001C02Rik
ENSMUSG00000048120	0.83889640215981	6.98757586717768	1.67930066194264	0.0599228880783975	0.517042410171289	Entpd1
ENSMUSG00000075296	2.78531660978388	-0.877162176660757	1.80922866344203	0.0600749581330436	0.518073132433984	Aldh3b2
ENSMUSG00000038583	1.11975713409415	1.85918214309683	1.67933700573363	0.0603833367032497	0.520449974786284	Pln
ENSMUSG00000054459	-0.860356489837846	3.33492912920056	-1.6739464856026	0.0604638206465006	0.520861058009578	Vsnl1
ENSMUSG00000026080	-1.05674967670415	0.373213623803108	-1.67522314176993	0.0606037342782422	0.521783370737061	Chst10
ENSMUSG00000021360	0.761118694807224	5.79598716151956	1.67127529900329	0.0607109097998939	0.522154656181558	Gcnt2
ENSMUSG00000016756	0.881717569049931	3.57610881291485	1.67156899220159	0.0607125999349914	0.522154656181558	Cmah
ENSMUSG00000062075	-1.03710706668411	5.49805332564709	-1.67318314865718	0.0607611296128273	0.522289255357014	Lmnb2
ENSMUSG00000045257	-0.99428332395897	1.2448717332285	-1.67101684667235	0.0608924822893452	0.523135252118036	Morn2
ENSMUSG00000014782	-0.915473388783219	2.20248402315327	-1.66846547037585	0.0610490928492167	0.524197210762058	Plekhg4
ENSMUSG00000074785	-0.716486044634971	6.6255071773814	-1.66733148955451	0.0611059106612889	0.52440161580474	Plxnc1
ENSMUSG00000028381	1.08135531171021	6.66452495312401	1.66990057707762	0.0612149343160356	0.525053580783059	Ugcg
ENSMUSG00000078794	-1.16578467793477	5.74234428786498	-1.67208311674744	0.061310346846115	0.525588159552367	Dact3
ENSMUSG00000048249	0.874808374867372	6.58108469251469	1.66519749717956	0.0613516022552412	0.525658145536412	Crebrf
ENSMUSG00000027171	0.930423827581782	2.19321833694029	1.66446321718768	0.0614687998801905	0.526095967870613	Prrg4
ENSMUSG00000015355	1.16924242244265	2.26003101444112	1.67069931760194	0.0614689402812627	0.526095967870613	Cd48
ENSMUSG00000039376	1.15683624176486	2.51933185571053	1.66969673461633	0.0615171201816657	0.526224800261583	Synpo2l
ENSMUSG00000025329	4.76379980405449	-0.80180868959411	1.88709538943022	0.061608401631136	0.526721991340471	Padi1
ENSMUSG00000047986	-1.0520823489996	1.51213224051001	-1.66464623381447	0.0616686989278309	0.526953890515651	Palm3
ENSMUSG00000085139	1.52255754279128	-1.98725507770899	1.68949132450167	0.061974453029327	0.529175654007287	A730046J19Rik
ENSMUSG00000026249	-0.700863504221028	7.77616586414516	-1.65785960176087	0.0620677793282221	0.529175654007287	Serpine2
ENSMUSG00000075217	1.6483663416574	0.357010441873313	1.69931338948144	0.0620813796950696	0.529175654007287	4833423E24Rik
ENSMUSG00000038305	-0.76824934270644	5.72273270044362	-1.65749742350768	0.0621074451168021	0.529175654007287	Spats2l
ENSMUSG00000063594	-1.0193877580823	1.67079240097887	-1.65945200478866	0.0621229794193711	0.529175654007287	Gng8
ENSMUSG00000010461	1.02026144953162	0.9245450568116	1.65941650529511	0.0621285863848655	0.529175654007287	Eya4
ENSMUSG00000026692	1.25410455444905	1.5039933150585	1.66812446001926	0.0621895873074574	0.529411358188082	Fmo4
ENSMUSG00000079003	-0.889441927822967	5.07196143970579	-1.65531680191529	0.0623694105168251	0.530657785784556	Samd1
ENSMUSG00000041078	1.09394916841838	-0.577223777070747	1.65782458895819	0.0625026948427645	0.530954127455658	Grid1
ENSMUSG00000038843	0.842710249155039	3.48069198087326	1.65364768560954	0.0625174338243226	0.530954127455658	Gcnt1
ENSMUSG00000024331	3.99714670378926	1.21875478448868	1.85165749455597	0.0625294995484837	0.530954127455658	Dsc2
ENSMUSG00000026039	-0.943473444409153	3.27666493570605	-1.6541747238395	0.0625379397210913	0.530954127455658	Sgo2a
ENSMUSG00000030560	0.893944471519995	7.37895176367626	1.65308766457618	0.0626022961471174	0.531216599517607	Ctsc
ENSMUSG00000026065	1.59912682781971	-0.77762916990622	1.68892015205172	0.062753804906494	0.532055385568334	Slc9a4
ENSMUSG00000038807	0.737673890285863	4.52497236314915	1.6508867719023	0.0627854267334712	0.532055385568334	Rap1gap2
ENSMUSG00000033268	2.59732627016397	0.033300099792956	1.77248822791932	0.0628016271917297	0.532055385568334	Duox1
ENSMUSG00000035528	1.9629839479282	-2.63925097671499	1.71922954884945	0.0630133839461021	0.533454544278443	Npffr2
ENSMUSG00000004040	0.919482618189028	8.11276623986288	1.64905944700921	0.0630413930220515	0.533454544278443	Stat3
ENSMUSG00000031504	0.940980814703635	2.51049428984758	1.64892287224722	0.0630794509801974	0.533454544278443	Rab20
ENSMUSG00000060550	1.83215150303596	5.49194808468431	1.70671127255634	0.0631011072520739	0.533454544278443	H2-Q7
ENSMUSG00000025271	0.895794781312286	2.27238028728243	1.64719276135204	0.0632148497217225	0.534131855228491	Pfkfb1
ENSMUSG00000030209	-0.915743966878614	0.0693573027770242	-1.64640514000406	0.0633141623460453	0.534506926537624	Grin2b
ENSMUSG00000029122	-0.962086951871668	4.85944993046469	-1.64683127991043	0.0633265367166388	0.534506926537624	Evc
ENSMUSG00000050199	0.794419983246247	4.20140858942901	1.6450145097811	0.0633998805224311	0.53484179612258	Lgr4
ENSMUSG00000028804	1.14889793998809	-1.17424156729529	1.65089695788599	0.0634522251248796	0.534999254834773	Csmd2
ENSMUSG00000062007	1.01496009790999	0.0932759707541085	1.64589853563833	0.0635241902051178	0.535321889341271	Hsh2d
ENSMUSG00000056888	1.42900162450256	0.662862093640479	1.66682245373557	0.0636274943257005	0.535908137520547	Glipr1
ENSMUSG00000022203	-0.834830619649294	4.90921213667898	-1.64219741339112	0.0637039035936225	0.536267360140272	Efs
ENSMUSG00000045917	0.774234373503145	4.79545478871574	1.63876679729842	0.0640513668074868	0.538906759394559	Tmem268
ENSMUSG00000038530	1.17746023681127	3.93797532279868	1.64464398229876	0.0642613438115024	0.540387213576345	Rgs4
ENSMUSG00000078240	-1.38230268181461	0.145556563109343	-1.65642014073745	0.0643807275900062	0.540883338305549	Gm3550
ENSMUSG00000036086	-0.774524536731264	3.37375994525306	-1.63556943953586	0.0643884414690458	0.540883338305549	Zranb3
ENSMUSG00000046591	-0.971197111460923	4.23199473163912	-1.63520477846991	0.0645676316770094	0.541921375046132	Ticrr
ENSMUSG00000032942	1.46130790471512	-0.403948548434156	1.66085053467506	0.0645802431830235	0.541921375046132	Ucp3
ENSMUSG00000034780	-0.936878501969378	1.92781698104149	-1.63385696183757	0.0646597316552344	0.542301920455859	B3galt1
ENSMUSG00000051490	1.15990924981008	-0.825617881518305	1.63970604060498	0.0647055837621356	0.542400104517954	Foxd4
ENSMUSG00000018893	-1.42511225878459	2.08936344509417	-1.65607211349896	0.0647885638092451	0.54280924900309	Mb
ENSMUSG00000025481	1.34342431834009	0.141391707923738	1.64922061464023	0.064862728745032	0.543144146607714	Urah
ENSMUSG00000032766	-0.70568964149758	5.48819984493055	-1.62986205195767	0.0649902835291178	0.543925528904129	Gng11
ENSMUSG00000057561	0.940146353953381	5.65376102869079	1.62933859684225	0.0651463331125166	0.544850380404555	Eif1a
ENSMUSG00000000028	-0.839966124065914	3.79469108311459	-1.62836098696697	0.065169387646752	0.544850380404555	Cdc45
ENSMUSG00000027702	0.896587408903031	0.627810118008836	1.62768623327448	0.0652758583812612	0.545453451018587	Lrrc34
ENSMUSG00000038943	-0.915666700135639	5.8708449686574	-1.62699599467124	0.0653681081981913	0.545856123498745	Prc1
ENSMUSG00000029910	-0.866927912105472	4.65907283049212	-1.62639677659969	0.0653927732463401	0.545856123498745	Mad2l1
ENSMUSG00000039911	1.01396870602004	5.42828826802842	1.62691836292802	0.0655459242744798	0.546847167594597	Spsb1
ENSMUSG00000030677	-0.888544716942104	5.07575106194335	-1.62240299735066	0.0658373007956458	0.548989775925897	Kif22
ENSMUSG00000028076	-0.767626211448351	3.62064544080497	-1.62040212206943	0.0660078594139102	0.550123214475322	Cd1d1
ENSMUSG00000007783	-0.751896542357964	3.48723976303359	-1.61992492499391	0.0660580670137544	0.550252959891709	Cpt1c
ENSMUSG00000025747	-0.832510717276588	4.52457692921314	-1.61901559243273	0.066171762369932	0.550911134825142	Tyms
ENSMUSG00000061462	1.23714199344581	4.98252433575946	1.62924596111186	0.0663070540477067	0.551329367900036	Obscn
ENSMUSG00000047117	1.31038565361017	-0.798217517167407	1.63359661036149	0.0663516038146914	0.551329367900036	Ankdd1b
ENSMUSG00000014592	0.728497989424122	4.80381502247235	1.61692642062514	0.0663815348181287	0.551329367900036	Camta1
ENSMUSG00000041907	-1.09240733034911	-0.162239555973223	-1.62132705701518	0.0664089183934172	0.551329367900036	Gpr45
ENSMUSG00000026011	1.73083436586036	-1.66044032619091	1.66897707747393	0.066410920036105	0.551329367900036	Ctla4
ENSMUSG00000032010	0.761463583258117	3.54077021039614	1.61641248048446	0.0664393216997036	0.551329367900036	Usp2
ENSMUSG00000039648	0.999424761614637	4.34078720512953	1.61814745413992	0.0664649505526326	0.551329367900036	Kyat1
ENSMUSG00000064179	1.22615035879984	2.50306641869329	1.62593394269651	0.0666052771420047	0.551754934014806	Tnnt1
ENSMUSG00000027654	-1.06104782895324	4.49985739746612	-1.61835680429539	0.0666191696317127	0.551754934014806	Fam83d
ENSMUSG00000033006	1.31118230500436	0.156409017520701	1.63127758447298	0.0666204572515202	0.551754934014806	Sox10
ENSMUSG00000038570	1.09437786390461	2.3084430852021	1.6176744255079	0.066820449905751	0.552732861494459	Saxo2
ENSMUSG00000071317	0.944394440160737	1.32254347392439	1.61380591977466	0.0668353021124209	0.552732861494459	Bves
ENSMUSG00000026365	1.00586908125756	5.90051684172413	1.61478056777171	0.066849768234624	0.552732861494459	Cfh
ENSMUSG00000026064	0.876190990887734	6.12640394896423	1.61274124159826	0.066877718589383	0.552732861494459	Ptp4a1
ENSMUSG00000010307	-0.898410567437709	4.34991263101196	-1.60968121561262	0.0672318423721396	0.555035253819764	Tmem86a
ENSMUSG00000039701	0.82693907006554	5.19167816241925	1.60920777755184	0.0672392087076242	0.555035253819764	Usp53
ENSMUSG00000047342	-0.804605139903914	2.43901464517067	-1.6086089951226	0.0672984074227939	0.555035253819764	Zfp286
ENSMUSG00000038319	-1.0246924452038	4.3463002232854	-1.61093694994917	0.0673244095355466	0.555035253819764	Kcnh2
ENSMUSG00000102030	1.74537311359842	-2.01296704136077	1.66264345768416	0.0673309999440154	0.555035253819764	Gm29106
ENSMUSG00000021294	-0.864326759601253	6.30761281079387	-1.60763683292585	0.0674300356308335	0.55556333817209	Kif26a
ENSMUSG00000003779	-0.914050708429683	5.06159939572633	-1.60404344887395	0.0678711667105181	0.558907974700146	Kif20a
ENSMUSG00000039577	-0.940061439752747	2.89313691438253	-1.60332199281287	0.067986287032967	0.559565890942322	Nphp4
ENSMUSG00000031494	-1.94664483022964	-2.33843148364909	-1.67547472233204	0.0680538024897466	0.559831513490225	Cd209a
ENSMUSG00000030877	-1.41107772472356	-1.52515341261991	-1.62441476134195	0.068295592814457	0.561277055936817	Mfsd13b
ENSMUSG00000035355	1.4354495493819	0.0998086061488561	1.62636806504647	0.0683043440586144	0.561277055936817	Kcnh4
ENSMUSG00000067916	1.01254727202324	1.75540608909823	1.6015670641006	0.0683355257275293	0.561277055936817	Zfp991
ENSMUSG00000048922	-0.955780242110679	4.92294608886413	-1.59963608026907	0.0684236802217057	0.561710677168887	Cdca2
ENSMUSG00000004791	0.9572119476246	3.74600685864439	1.59890451370205	0.0685082224622592	0.562114211680262	Pgf
ENSMUSG00000032224	-0.856401243681719	2.87093227093413	-1.59719721107519	0.0685836225026461	0.562371139096427	Fam81a
ENSMUSG00000073975	1.26856003515237	-1.02126194317766	1.6110111726521	0.0686103410493469	0.562371139096427	Olfr550
ENSMUSG00000054999	-0.937387080370812	1.10771857488496	-1.5962219602856	0.0687759783085411	0.56342235201401	Naaladl1
ENSMUSG00000031898	1.79371408325469	-1.75842707613612	1.65508267645146	0.0688095286690072	0.56342235201401	Dpep3
ENSMUSG00000090173	0.985658190844187	0.720014289321498	1.59637162159584	0.0688518355042652	0.563478313748198	Fbxw10
ENSMUSG00000021835	-0.674773536615506	5.87090065740901	-1.59374375369462	0.0689381785074564	0.563688464759847	Bmp4
ENSMUSG00000037613	0.800224290054993	1.45044225808408	1.59373450551152	0.0689489450159977	0.563688464759847	Tnfrsf23
ENSMUSG00000073413	-0.858222929624998	1.35887560852195	-1.59363488071947	0.0689839707581456	0.563688464759847	Ly6g6d
ENSMUSG00000024524	0.949154311345253	3.26560810742317	1.59342883653107	0.0691098950999736	0.563932201221979	Gnal
ENSMUSG00000020577	-0.692035804718764	6.64819330871516	-1.59203445632872	0.0691302692308143	0.563932201221979	Tspan13
ENSMUSG00000021356	0.932528832085128	2.15304976361511	1.59255084818853	0.0691821315721227	0.563932201221979	Irf4
ENSMUSG00000021403	1.7271224311036	-1.23154266921682	1.64569915229098	0.0691891793888351	0.563932201221979	Serpinb9b
ENSMUSG00000051457	0.822969011219994	4.00830078918522	1.59163880188463	0.0691913037571065	0.563932201221979	Spn
ENSMUSG00000026896	1.11839888242768	5.34855125515647	1.59541787571536	0.0694429004414107	0.565692550518876	Ifih1
ENSMUSG00000019876	1.10180270417462	0.614216710094022	1.59422041905044	0.0694997923743146	0.565759498314564	Pkib
ENSMUSG00000032875	-0.792070168616048	8.78278231837571	-1.58862657623887	0.0695223506899609	0.565759498314564	Arhgef17
ENSMUSG00000020255	0.933088038511358	6.23008966797255	1.58605331085766	0.0699201808964913	0.568705618812475	D10Wsu102e
ENSMUSG00000054836	-0.919912599496757	3.03639923340827	-1.58527044700894	0.06999018372829	0.568983658405265	Elp6
ENSMUSG00000042529	1.07492128925311	0.305019779042525	1.58777435300381	0.0701223658592284	0.569766640242375	Kcnj12
ENSMUSG00000026888	-0.853965593080867	4.3901086496819	-1.58274178255776	0.0702147497404694	0.570225613306419	Grb14
ENSMUSG00000028047	-0.74843886900303	6.61681293134459	-1.58139282876328	0.0703379595249714	0.570934331657727	Thbs3
ENSMUSG00000058835	0.932049649568722	6.61178470181344	1.58201166974964	0.0703805935961349	0.570988625778653	Abi1
ENSMUSG00000029177	-0.883104890834151	5.48504890609041	-1.58063359786415	0.070478154883642	0.571488254378077	Cenpa
ENSMUSG00000074364	-0.735313012258512	8.73009133884301	-1.57883154056441	0.0706299555315984	0.572426961030327	Ehd2
ENSMUSG00000020649	-0.914290202712169	5.52604189339841	-1.57917818040677	0.0706801755666311	0.572541860722048	Rrm2
ENSMUSG00000070031	0.884525141729479	3.15206048819062	1.5781265508387	0.0707672338698897	0.572688312266284	Sp140
ENSMUSG00000036875	-0.730309826699903	4.29374092379545	-1.5775364437584	0.0707781860313003	0.572688312266284	Dna2
ENSMUSG00000047586	5.83573317866946	-0.833034148774393	1.84037807210893	0.0708093564133673	0.572688312266284	Nccrp1
ENSMUSG00000024922	1.00490152489977	1.3426220785916	1.57939464695136	0.0708424635570191	0.572688312266284	Ovol1
ENSMUSG00000068323	-0.727109058966993	4.94282938754779	-1.5765260332439	0.0708940756824617	0.572814034697815	Slc4a5
ENSMUSG00000021118	1.17249460057132	0.426266824117318	1.5843017929452	0.0710507774068818	0.573788306613278	Plek2
ENSMUSG00000061232	1.16829613726414	8.27429000347378	1.58317078836824	0.0711574875270896	0.574358073865761	H2-K1
ENSMUSG00000031756	-0.887706433799223	3.07946553816681	-1.57283070443836	0.0713816464352107	0.575278951789449	Cenpn
ENSMUSG00000047146	-0.847805212692743	5.12081621653522	-1.57235391925024	0.071404942990923	0.575278951789449	Tet1
ENSMUSG00000058152	-0.802895359777493	4.8945749927185	-1.57207285406223	0.0714181403809635	0.575278951789449	Chsy3
ENSMUSG00000000202	1.98052197074455	-1.20033973481439	1.65207023062968	0.0714184511009109	0.575278951789449	Btbd17
ENSMUSG00000030545	0.872352861561514	3.44850943655351	1.57209458374661	0.071452651676461	0.575278951789449	Pex11a
ENSMUSG00000027748	1.65288528612835	-1.8317924274728	1.61843342360814	0.0717155991117448	0.577103491332354	Trpc4
ENSMUSG00000042388	-1.24355031245706	0.170804156569318	-1.58268293365061	0.0717620652413319	0.577162536148348	Dlgap3
ENSMUSG00000023206	0.922127368233483	3.06226811688644	1.56964191604001	0.0717956041189258	0.577162536148348	Il15ra
ENSMUSG00000026109	-1.05353769874151	2.44362150140532	-1.57192190846994	0.0718837234350898	0.577578627600608	Tmeff2
ENSMUSG00000102543	-0.711805763290114	4.18472107536886	-1.56670659589086	0.0720298506205814	0.578460150206237	Pcdhgc5
ENSMUSG00000066150	0.831221551486505	6.19565295092309	1.56609047689755	0.0721241835827864	0.578719463938473	Slc31a1
ENSMUSG00000010476	1.49713372978863	-0.46614537819534	1.60035132555728	0.0721350040036624	0.578719463938473	Ebf3
ENSMUSG00000003051	1.00076749980942	4.65406169611184	1.56753946271808	0.072215319215433	0.579071350700229	Elf3
ENSMUSG00000049872	-0.888366376432268	2.67279611932203	-1.56410911582996	0.0723991922823633	0.580252860446691	Fam26e
ENSMUSG00000021133	0.867209181727706	7.95016674715093	1.56273817797639	0.0725399852062872	0.58108808119106	Susd6
ENSMUSG00000094475	1.47558049140091	-1.63211171494765	1.594829272329	0.0725804277960824	0.581118999768533	Gm11007
ENSMUSG00000029829	1.04197235791437	1.0431771156125	1.56495127380861	0.0726629465278356	0.581486602314695	Tmem213
ENSMUSG00000023048	0.775161257937403	4.49489728353806	1.55987250535768	0.0728355608941418	0.582574463647252	Prr13
ENSMUSG00000059908	2.1554204619667	-1.90120442835864	1.6554270548961	0.0730694531815429	0.584151114136291	Mug1
ENSMUSG00000054889	1.03506989592201	7.10331216078582	1.5606843052624	0.0731449099770314	0.584460208745042	Dsp
ENSMUSG00000047496	-0.730852493784683	5.02856421351483	-1.55629901482595	0.0732523011077131	0.585024033733545	Rnf152
ENSMUSG00000068699	0.803366397175993	6.19786972857155	1.55489280548215	0.0734304917009732	0.586152442547718	Flnc
ENSMUSG00000041959	0.840605393663719	5.71160104883354	1.5541490808127	0.0735354052459911	0.586695084044485	S100a10
ENSMUSG00000048138	1.9051718098071	-1.52400224950496	1.62764694279194	0.0736986061913354	0.587587190219447	Dmrt2
ENSMUSG00000031596	0.823862092579862	5.7532034539908	1.55220391626945	0.0737578344188965	0.587587190219447	Slc7a2
ENSMUSG00000025352	-0.749512116036537	3.53704140372612	-1.55204546204323	0.0737581905758626	0.587587190219447	Gdf11
ENSMUSG00000094651	-1.12394494161704	-1.01008925595485	-1.55772016660594	0.0739386220675555	0.588729329094295	Gal3st2
ENSMUSG00000044244	0.822192295993838	3.38834770517443	1.55013583474654	0.0740035973204622	0.588759150331385	Il20rb
ENSMUSG00000037474	-0.940029804233123	4.43843481425243	-1.55046787540691	0.0740950741756566	0.588759150331385	Dtl
ENSMUSG00000049109	-1.17946501153508	-0.0385203430047601	-1.55944911238576	0.0740973911447561	0.588759150331385	Themis
ENSMUSG00000010601	2.06960628991757	-1.60027274439132	1.63980186272783	0.0741359027727438	0.588759150331385	Apol7a
[truncated: 13,886 more rows]
