# Supplementary material for: Leveraging Integrated RNA Sequencing to Decipher Adrenomedullin’s Protective Mechanisms in Experimental Bronchopulmonary Dysplasia
Source: Genes (Basel). 2024 Jun 19;15(6):806. doi: 10.3390/genes15060806 (PMC11202456; doi:10.3390/genes15060806)
Supplement: Supplementary file 1 [file genes-15-00806-s001.zip › Table_S2_DEA_LPSvsPBS_AMKO.csv]

	logFC	AveExpr	t	P.Value	adj.P.Val	gene
ENSMUSG00000018459	5.34870939213465	3.1046155636844	13.5992066223512	9.92981341375872e-09	0.000133458645729072	Slc13a3
ENSMUSG00000020901	3.19776964892076	4.96766944886379	12.4885727521023	2.30258769911754e-08	0.000133458645729072	Pik3r5
ENSMUSG00000002847	4.86566587405876	0.51924167016185	11.872562290674	4.26614768148539e-08	0.000133458645729072	Pla1a
ENSMUSG00000026822	5.41866563201398	7.42907605632263	11.8891089983854	4.30770621276603e-08	0.000133458645729072	Lcn2
ENSMUSG00000051439	4.64393925184308	5.17657222725043	11.6911753202015	4.98716373901393e-08	0.000133458645729072	Cd14
ENSMUSG00000015950	2.3414603682886	5.21249706517836	11.5905936043911	5.04093090572512e-08	0.000133458645729072	Ncf1
ENSMUSG00000017002	2.91586149686093	3.93496484434521	11.2219192974773	7.22798491774143e-08	0.000154954883260949	Slpi
ENSMUSG00000032484	5.69532815212947	5.44536354167483	11.1783370598629	8.46530400959736e-08	0.000154954883260949	Ngp
ENSMUSG00000021922	3.17052210524995	4.28776398494939	10.9703795509007	9.28369546574281e-08	0.000154954883260949	Itih4
ENSMUSG00000052212	5.08650998645191	4.09021779969307	10.9496591518336	1.02754835617819e-07	0.000154954883260949	Cd177
ENSMUSG00000032496	4.50811654704199	6.0683412260303	10.8197040048518	1.13682561927343e-07	0.000154954883260949	Ltf
ENSMUSG00000000204	5.92883131737295	3.8946956580869	10.7855201930464	1.25336831418397e-07	0.000154954883260949	Slfn4
ENSMUSG00000056071	5.57936919729816	6.52977025768466	10.677269182449	1.37412188587756e-07	0.000154954883260949	S100a9
ENSMUSG00000024222	3.58566567647876	6.92385469991442	10.5353879722107	1.44951989409112e-07	0.000154954883260949	Fkbp5
ENSMUSG00000071714	2.76091450704845	4.116400504559	10.4851091007056	1.48191123728589e-07	0.000154954883260949	Csf2rb2
ENSMUSG00000020427	3.28610192934806	5.22238529025483	10.4506714992114	1.56076684430291e-07	0.000154954883260949	Igfbp3
ENSMUSG00000022902	5.87888229637242	4.59490376904054	10.2720168703113	2.09871979872121e-07	0.000196106847074626	Stfa2
ENSMUSG00000056054	5.85985954603268	6.06996568750594	10.1846709493896	2.29486189586212e-07	0.000198330260537344	S100a8
ENSMUSG00000021322	2.99605149664829	3.17358086577959	9.98896570821093	2.48683533570208e-07	0.000198330260537344	Aoah
ENSMUSG00000049988	3.42749269364044	3.59649795564496	9.9998703248907	2.49707599039778e-07	0.000198330260537344	Lrrc25
ENSMUSG00000018920	1.66194146929328	4.75604961987828	9.86907614142698	2.75152573480683e-07	0.000208133268082888	Cxcl16
ENSMUSG00000058818	3.22037855490401	4.67710175952226	9.72346279606968	3.3222131688087e-07	0.000226411288378534	Pirb
ENSMUSG00000028859	2.82713448192076	4.78777911134991	9.70342534662493	3.35006268086101e-07	0.000226411288378534	Csf3r
ENSMUSG00000054905	5.69779614843218	3.99607213251015	9.79856524368459	3.42075600949626e-07	0.000226411288378534	Stfa3
ENSMUSG00000024600	-2.70222941592707	7.06826182536125	-9.60683747704057	3.70456337876624e-07	0.000233794325958326	Slc27a6
ENSMUSG00000079597	5.44937057835141	4.76695704757492	9.67757786904777	3.85221829132803e-07	0.000233794325958326	Gm5483
ENSMUSG00000031636	-1.8970798388209	6.0867492268327	-9.52383715847589	3.9935263436653e-07	0.000233794325958326	Pdlim3
ENSMUSG00000026417	4.96398425515348	1.9142094222974	9.57356089536169	4.21681812131869e-07	0.000233794325958326	Pigr
ENSMUSG00000051748	5.79673790497104	1.46130871743593	9.57926044403272	4.35325029841041e-07	0.000233794325958326	Wfdc21
ENSMUSG00000004668	4.15907353513168	2.63393632695665	9.4973040327504	4.4153791493546e-07	0.000233794325958326	Abca13
ENSMUSG00000059657	5.51602600821722	3.78290377819919	9.47174670625566	4.83499433917582e-07	0.000240211545867694	Stfa2l1
ENSMUSG00000026285	4.15049157135564	-0.429246506477764	9.40469083555681	4.88665830819511e-07	0.000240211545867694	Pdcd1
ENSMUSG00000071561	6.24793508500146	3.8589668969978	9.47248928474613	4.99023041462632e-07	0.000240211545867694	BC100530
ENSMUSG00000025491	3.83553549345536	4.9081649563151	9.31123544999655	5.34375845491423e-07	0.000246226894112113	Ifitm1
ENSMUSG00000031825	2.14143832199176	4.6130944189595	9.23682487025692	5.49718516300769e-07	0.000246226894112113	Crispld2
ENSMUSG00000090231	3.50348586026193	1.68679165483316	9.25969715319475	5.58021289772495e-07	0.000246226894112113	Cfb
ENSMUSG00000031722	3.16324746673467	8.65898173988356	9.22128145890602	5.74846027555698e-07	0.000246795382370872	Hp
ENSMUSG00000033066	1.4056595085009	6.78779993727527	9.14324361225772	6.06981821558599e-07	0.000253734374617325	Gas7
ENSMUSG00000028599	2.10084518026449	6.63873272276801	9.06010753432865	6.7018089269215e-07	0.000261954001334654	Tnfrsf1b
ENSMUSG00000074923	3.19290467524053	2.7746654519053	9.05064355110642	6.97562094864795e-07	0.000261954001334654	Pak6
ENSMUSG00000038094	-2.2258172988067	2.18383454447646	-9.02329057841924	7.0018757006185e-07	0.000261954001334654	Atp13a4
ENSMUSG00000019122	4.07593358344727	3.76606532935653	9.07322538069668	7.05739288817106e-07	0.000261954001334654	Ccl9
ENSMUSG00000002111	2.09284225477075	5.02871102236023	9.01029657762317	7.09098020610017e-07	0.000261954001334654	Spi1
ENSMUSG00000020363	2.49352951975432	3.45487221525101	8.98950206358385	7.31720343012936e-07	0.000263645631665925	Gfpt2
ENSMUSG00000014773	2.12085093064164	5.3003777749494	8.95979609960718	7.51448163031939e-07	0.000263645631665925	Dll1
ENSMUSG00000030413	2.88827741211108	3.98876421205381	8.96209949203501	7.63468621758423e-07	0.000263645631665925	Pglyrp1
ENSMUSG00000042349	2.52915390519806	5.71384446567411	8.88389864794654	8.26555034488834e-07	0.000276960707668562	Ikbke
ENSMUSG00000017737	3.92430981496334	4.54177324600024	8.91801579117656	8.36897322511234e-07	0.000276960707668562	Mmp9
ENSMUSG00000036053	2.74629095577843	6.82335444428929	8.8493466795071	8.65279191514839e-07	0.000280509386881902	Fmnl2
ENSMUSG00000071713	2.52839850752381	6.01388662661279	8.8076586582613	9.02609729901403e-07	0.000286353534450972	Csf2rb
ENSMUSG00000079055	-2.82874028338675	1.78737841515909	-8.79914958508824	9.19359789549864e-07	0.000286353534450972	Slc8a3
ENSMUSG00000022026	5.65811473218175	3.40376179263555	8.88189069132299	9.45952822094928e-07	0.000286628118841603	Olfm4
ENSMUSG00000000628	2.4592536598256	5.01984927456474	8.75642096878438	9.56329260220646e-07	0.000286628118841603	Hk2
ENSMUSG00000101389	3.68406833712725	2.37171263368949	8.74644446131348	1.01010417864264e-06	0.000297138979217376	Ms4a4a
ENSMUSG00000095620	6.48516584531106	3.05902898964644	8.79400576023033	1.0863006725219e-06	0.000310218686209834	2010005H15Rik
ENSMUSG00000031765	4.21492700768317	5.24340658978581	8.68474661543814	1.11227052984825e-06	0.000310218686209834	Mt1
ENSMUSG00000023886	2.40230576493956	4.2909010312997	8.60820139288898	1.13612799871088e-06	0.000310218686209834	Smoc2
ENSMUSG00000046688	3.08650329992166	3.84089708534969	8.61541183670359	1.14982361985976e-06	0.000310218686209834	Tifa
ENSMUSG00000028862	3.65000715948412	5.67298721581571	8.62141743356272	1.16797920582905e-06	0.000310218686209834	Map3k6
ENSMUSG00000060548	-2.06445698136977	6.44920554850478	-8.57677716437721	1.17174196868682e-06	0.000310218686209834	Tnfrsf19
ENSMUSG00000020227	3.9795081381071	4.23500753724131	8.56780801581895	1.2629806912205e-06	0.000328892594754716	Irak3
ENSMUSG00000064246	2.22290169584255	8.2609705755379	8.46358807976681	1.34377751481905e-06	0.000344288803595172	Chil1
ENSMUSG00000047798	2.72618048341696	5.16439974143984	8.45423719996588	1.3756458117169e-06	0.000345660184354134	Cd300lf
ENSMUSG00000031497	2.513940090583	1.74676549442104	8.4390315564028	1.39265041225462e-06	0.000345660184354134	Tnfsf13b
ENSMUSG00000049130	2.64729129080854	4.24823516985021	8.42000865429078	1.42987712722721e-06	0.00034943997178468	C5ar1
ENSMUSG00000026177	2.63302658298574	4.42317079709705	8.38639964265152	1.4881541746911e-06	0.000358171652499517	Slc11a1
ENSMUSG00000027995	2.74488162858276	4.4052474835959	8.34665214514382	1.56630190805199e-06	0.000371353818050833	Tlr2
ENSMUSG00000069792	5.82767997629066	1.5914556776483	8.43980242061014	1.60512232804166e-06	0.000374961296778555	Wfdc17
ENSMUSG00000026981	4.80649185866885	4.20449254769613	8.37742817004087	1.64956915359262e-06	0.000375630484243398	Il1rn
ENSMUSG00000059108	4.53951125793195	2.61752295361289	8.3288953877102	1.72706506481107e-06	0.000375630484243398	Ifitm6
ENSMUSG00000002699	2.23542003757012	4.97647832993854	8.25521254693798	1.72757760396238e-06	0.000375630484243398	Lcp2
ENSMUSG00000042265	3.87453789891684	2.51377664364709	8.2806006072793	1.77471736318834e-06	0.000375630484243398	Trem1
ENSMUSG00000033220	2.1950601722059	5.34707475968654	8.21528304652596	1.81230854026998e-06	0.000375630484243398	Rac2
ENSMUSG00000027737	5.46110788939028	3.0315532927773	8.31815377829718	1.82824316853889e-06	0.000375630484243398	Slc7a11
ENSMUSG00000026656	3.29041249171257	3.97292697870322	8.23328212059392	1.83288031559077e-06	0.000375630484243398	Fcgr2b
ENSMUSG00000008496	2.52243013654511	4.28962797211271	8.20626519753416	1.84568639786456e-06	0.000375630484243398	Pou2f2
ENSMUSG00000032860	2.20254750991282	4.42003403913546	8.19374934742546	1.86085164162784e-06	0.000375630484243398	P2ry2
ENSMUSG00000071715	2.46744375598753	3.94866286016215	8.19066853087124	1.87858176329776e-06	0.000375630484243398	Ncf4
ENSMUSG00000027398	4.78571676614283	3.78952445511934	8.26747677805711	1.88316171438537e-06	0.000375630484243398	Il1b
ENSMUSG00000006345	4.50194751255018	0.89887909052119	8.23810592535518	1.92542547740521e-06	0.000375630484243398	Ggt1
ENSMUSG00000032688	2.20088402749189	5.72669654011204	8.1611651050158	1.93651850744237e-06	0.000375630484243398	Malt1
ENSMUSG00000028874	2.38163864593924	5.45430878892151	8.16313310818268	1.93904310405783e-06	0.000375630484243398	Fgr
ENSMUSG00000023903	3.64688209060655	1.75386100045172	8.17425725620571	2.00032544363898e-06	0.000379781134171194	Mmp25
ENSMUSG00000037095	4.69593732651316	4.82412974810837	8.21132259195168	2.00828550647657e-06	0.000379781134171194	Lrg1
ENSMUSG00000054477	-2.04036289927569	1.6878954068891	-8.07070419739855	2.15890559617738e-06	0.000401055085195656	Kcnn2
ENSMUSG00000053338	4.77627680859398	0.980613302489413	8.15098616811812	2.17127713735136e-06	0.000401055085195656	Tarm1
ENSMUSG00000021281	2.59462989535313	5.76500870987177	8.06373471411259	2.20351258083442e-06	0.000402331003983388	Tnfaip2
ENSMUSG00000024164	1.93630560715191	8.67666011769865	8.04187844419095	2.23421684707243e-06	0.000403301529724381	C3
ENSMUSG00000030350	3.61197815903226	0.274284654362206	8.0702273811782	2.27068137191265e-06	0.000405278354975645	Prmt8
ENSMUSG00000042677	3.0357213695776	4.81727862112068	8.03113532386929	2.32778616297403e-06	0.000410854257764917	Zc3h12a
ENSMUSG00000030474	3.87373160884151	3.84934983970841	8.03247346875894	2.40816130034186e-06	0.000420369695120115	Siglece
ENSMUSG00000024066	2.72178303892101	7.28760860497543	7.94598789519313	2.56081977608422e-06	0.00044215893633802	Xdh
ENSMUSG00000028645	1.74630941016509	4.67666380071248	7.89923419617159	2.66400155667537e-06	0.000451290078724642	Slc2a1
ENSMUSG00000071562	5.4738273450173	4.43593467113219	8.01104295146899	2.67052360088866e-06	0.000451290078724642	Stfa1
ENSMUSG00000026068	3.01883368578019	3.44590079556494	7.90855140094117	2.71126628165969e-06	0.000453352261938571	Il18rap
ENSMUSG00000027215	1.40732564424973	5.86586670192681	7.813161894074	2.96408471117411e-06	0.00049046339205209	Cd82
ENSMUSG00000034591	2.4987960322996	3.54686674606827	7.78490963839434	3.11689229963581e-06	0.00050103789665223	Slc41a2
ENSMUSG00000004709	2.82610178671518	3.60379199866554	7.7876317013673	3.13703229370397e-06	0.00050103789665223	Cd244
ENSMUSG00000024661	2.19231615365457	9.04494854461256	7.77297375921854	3.14253704506584e-06	0.00050103789665223	Fth1
ENSMUSG00000002265	1.21134116811227	9.45489990337443	7.76387312798154	3.15415736010217e-06	0.00050103789665223	Peg3
ENSMUSG00000038600	3.11630552449256	3.90284128527174	7.77043202537774	3.24049073145707e-06	0.000509655398704907	Atp6v0a4
ENSMUSG00000022419	1.8244488685164	5.71164499570651	7.7202118047407	3.34322115668281e-06	0.000517936017622153	Deptor
ENSMUSG00000045658	1.71572848076545	5.53275795357068	7.71593974832189	3.35835126314647e-06	0.000517936017622153	Pid1
ENSMUSG00000027238	4.40456144546518	3.89255569336516	7.76690512884343	3.45171728699731e-06	0.000527216625999542	Frmd5
ENSMUSG00000012428	6.0406946506731	5.42665410423363	7.81631585713288	3.50361835477284e-06	0.000530047405386349	Steap4
ENSMUSG00000006818	2.94239567150685	6.79622954196317	7.665989683059	3.67905422847045e-06	0.000551337513389179	Sod2
ENSMUSG00000023067	2.19093190436164	5.91000453253391	7.6360291857092	3.74326240785645e-06	0.000555717040642988	Cdkn1a
ENSMUSG00000061878	2.16254244629594	5.31077627094537	7.61424520415061	3.84763186386109e-06	0.000561339431296387	Sphk1
ENSMUSG00000048572	2.53563940117238	4.83172150717425	7.62010894282544	3.85180975834474e-06	0.000561339431296387	Tmem252
ENSMUSG00000030069	8.01920794717336	0.525623554442129	7.78364920897743	3.95421898926838e-06	0.000568084724587093	Prok2
ENSMUSG00000032691	2.41871164667644	3.37527027362703	7.59435286613735	3.96961941637818e-06	0.000568084724587093	Nlrp3
ENSMUSG00000023913	2.84969876472613	4.48874745592434	7.5773793738967	4.11066529180374e-06	0.000581667837854336	Pla2g7
ENSMUSG00000018916	3.35213221293712	1.61447913789302	7.58750271095714	4.13776932184702e-06	0.000581667837854336	Csf2
ENSMUSG00000037035	2.92256924170683	5.20630475230473	7.5475617443916	4.28373285979567e-06	0.000596238523424415	Inhbb
ENSMUSG00000041757	-1.97107460771509	6.27850099777202	-7.52296893665071	4.31648915289945e-06	0.000596238523424415	Plekha6
ENSMUSG00000005125	1.99241043256754	4.66329510479344	7.50285592659517	4.4321283073525e-06	0.000600584872553593	Ndrg1
ENSMUSG00000059498	2.19003739644043	4.32970184114935	7.49950632837333	4.46624835654597e-06	0.000600584872553593	Fcgr3
ENSMUSG00000030854	-2.86205845519091	3.44166640155679	-7.5107104756111	4.48424453580728e-06	0.000600584872553593	Ptpn5
ENSMUSG00000025473	1.95157008881619	4.51914464580784	7.49088951409612	4.49918790266777e-06	0.000600584872553593	Adam8
ENSMUSG00000036912	2.56624152240335	3.06264272212755	7.49061745763183	4.5595857550261e-06	0.000601630095254112	Piwil4
ENSMUSG00000035673	2.11837332691613	7.64531240775292	7.47872647629253	4.58276622762025e-06	0.000601630095254112	Sbno2
ENSMUSG00000039903	1.99657572457341	2.60782321099297	7.47007936599577	4.62577364023028e-06	0.000601677759554086	Eva1c
ENSMUSG00000024087	3.55825036652842	3.97689854387229	7.50325209096365	4.6588835017408e-06	0.000601677759554086	Cyp1b1
ENSMUSG00000044461	-3.57249960769531	4.27037580978739	-7.49286054273218	4.7255968749927e-06	0.000605371825477895	Shisa2
ENSMUSG00000020310	3.57892297423486	-2.55173144298406	7.47409377287046	4.84442401061644e-06	0.000611704722046453	Madcam1
ENSMUSG00000020010	2.70909876412302	3.21114321451769	7.44638514482094	4.85204878677073e-06	0.000611704722046453	Vnn3
ENSMUSG00000060188	2.5419588220092	1.94626445304796	7.43600878892041	4.89351483193039e-06	0.000612074670119797	Cxcl17
ENSMUSG00000031504	2.47727654171325	2.51049428984758	7.42095775246907	4.98210399682583e-06	0.000618286890543581	Rab20
ENSMUSG00000040026	10.3842361190519	5.56877547812302	7.63769241167679	5.12602791626148e-06	0.000628362197272708	Saa3
ENSMUSG00000020387	2.25365317385245	6.4202455776934	7.38846622285188	5.17135555896163e-06	0.000628362197272708	Jade2
ENSMUSG00000058624	3.12499942435782	5.49306407831052	7.40782638606326	5.18196083366224e-06	0.000628362197272708	Gda
ENSMUSG00000037820	1.66472224520832	7.74665318958115	7.36627905274885	5.28174244230316e-06	0.000635609687090801	Tgm2
ENSMUSG00000021573	-2.18362866831458	4.34166488707273	-7.36492274404558	5.3265574239671e-06	0.000636183193080582	Tppp
ENSMUSG00000043079	1.45953185367496	7.14208972916572	7.34308037938555	5.4402886971201e-06	0.000642131244220169	Synpo
ENSMUSG00000094733	4.94750751269001	1.25579126545478	7.43413645702138	5.45720604153118e-06	0.000642131244220169	Gm5416
ENSMUSG00000024679	3.64238588874029	2.68384544901475	7.36237537818114	5.62798534863543e-06	0.000657356965169661	Ms4a6d
ENSMUSG00000055172	1.99554538827496	4.23173811221588	7.30908361492051	5.71600052606106e-06	0.000662764002602043	C1ra
ENSMUSG00000040809	3.93313492082724	4.4178945986304	7.3504609915018	5.79710164475701e-06	0.000667296808891052	Chil3
ENSMUSG00000032000	2.85889654087917	6.17891667233794	7.24209971811069	6.38941658374048e-06	0.000729498857060758	Birc3
ENSMUSG00000025044	3.74698722455882	3.6822989950963	7.26590916769856	6.42932577831326e-06	0.000729498857060758	Msr1
ENSMUSG00000039232	1.70956588980276	4.16362635450356	7.19748155248052	6.61019711927081e-06	0.000737379343754024	Stx11
ENSMUSG00000029082	2.22306138669669	3.92809322414721	7.19675103735976	6.66511181509605e-06	0.000737379343754024	Bst1
ENSMUSG00000031558	-1.36115284838637	8.88532008997412	-7.18930444796879	6.67203184635762e-06	0.000737379343754024	Slit2
ENSMUSG00000020623	-2.54409287280045	2.89579217420083	-7.19300636061804	6.75301040763938e-06	0.000737379343754024	Map2k6
ENSMUSG00000032350	2.80204249857383	7.30219570392535	7.19691567436227	6.7738404027517e-06	0.000737379343754024	Gclc
ENSMUSG00000034116	1.94729744510316	5.11249320850275	7.18073062316637	6.77729834360009e-06	0.000737379343754024	Vav1
ENSMUSG00000053175	3.74609676017518	4.74327120486489	7.21956349464261	6.84033365040627e-06	0.000739174830181657	Bcl3
ENSMUSG00000070524	4.55265954052492	-0.72249272850071	7.2395250389499	6.93029142439697e-06	0.000743835670787472	Fcrlb
ENSMUSG00000020651	5.73068871463103	0.629163929966344	7.25721636383402	7.16836286612865e-06	0.000760946039108685	Slc26a4
ENSMUSG00000049037	2.69340763158681	3.23595196592398	7.15024393683471	7.18551500574773e-06	0.000760946039108685	Clec4a1
ENSMUSG00000040035	1.64582859188489	4.06303889150808	7.11942997244291	7.33698986260053e-06	0.000761317132816169	Disp2
ENSMUSG00000024774	6.31782824226841	-0.735606114687239	7.25957234530876	7.33868295832315e-06	0.000761317132816169	Ankrd22
ENSMUSG00000052353	-1.76390546904371	4.34014921264875	-7.1196653564161	7.34150703349697e-06	0.000761317132816169	Cemip
ENSMUSG00000030103	1.74481325910675	5.37237274605267	7.11456258079697	7.39089768364757e-06	0.000761317132816169	Bhlhe40
ENSMUSG00000025314	1.21807849537322	6.93727073981188	7.10918175143304	7.42865316880744e-06	0.000761317132816169	Ptprj
ENSMUSG00000018339	2.13456274208055	6.40969394937304	7.10551012222257	7.52162542345039e-06	0.0007625576162461	Gpx3
ENSMUSG00000090957	4.96380170078824	-2.51700569881042	7.19236582878664	7.53676712311222e-06	0.0007625576162461	Gm7535
ENSMUSG00000052270	3.67384797261976	3.72056908355584	7.13228292585348	7.66681146883619e-06	0.000766981739916801	Fpr2
ENSMUSG00000041220	2.56854230520716	4.30101097149599	7.09591348553981	7.70161490250111e-06	0.000766981739916801	Elovl6
ENSMUSG00000005686	1.53637706198552	4.51726163699573	7.07796056781827	7.75462309890427e-06	0.000766981739916801	Ampd3
ENSMUSG00000038264	2.56856621460365	7.30377079967931	7.08903472360213	7.77362669981775e-06	0.000766981739916801	Sema7a
ENSMUSG00000030402	4.49535465227385	-2.77556280429253	7.14608871353165	7.83676338528561e-06	0.000768438187501617	Ppm1n
ENSMUSG00000005800	4.98932372853703	3.30422451378204	7.13735824749718	8.12841512886641e-06	0.000792146468233392	Mmp8
ENSMUSG00000020101	1.55853969449141	6.58569692717655	7.03753791154195	8.19204596153068e-06	0.000793479573773871	Vsir
ENSMUSG00000061100	3.17447797346019	6.01395089223342	7.05974965808877	8.27036646351908e-06	0.000796210734987882	Retnla
ENSMUSG00000033192	1.98463323815134	4.05825210170774	7.02391863202291	8.37955884603166e-06	0.000797886435739949	Lpcat2
ENSMUSG00000026576	1.82705073105952	7.53031690423084	7.02166349487767	8.38823007671209e-06	0.000797886435739949	Atp1b1
ENSMUSG00000069873	4.1003467514388	0.153798875242235	7.07131538451571	8.50311630703736e-06	0.000804000015102907	4930438A08Rik
ENSMUSG00000026390	3.82965264828916	4.48169915291932	7.05265828433954	8.60600397643431e-06	0.000808913450684373	Marco
ENSMUSG00000037798	2.00674535013988	3.32303139320509	6.99742566066719	8.69026997175777e-06	0.000810094334857187	Mat1a
ENSMUSG00000000157	1.59416766948971	4.01984772511675	6.99171985672742	8.72056224492156e-06	0.000810094334857187	Itgb2l
ENSMUSG00000053113	3.71478877683062	6.32488941344218	7.02589476638495	8.87639310291369e-06	0.00081918745622614	Socs3
ENSMUSG00000024059	1.60659930369996	5.09324127698089	6.97467360258182	8.92640415248911e-06	0.00081918745622614	Clip4
ENSMUSG00000028970	2.47387423893162	1.88978534352776	6.98148108811453	8.97315816073959e-06	0.00081918745622614	Abcb1b
ENSMUSG00000021123	2.86950901879437	1.22136275590931	6.97867505320547	9.12576402402653e-06	0.000828358637266637	Rdh12
ENSMUSG00000001131	3.40363173268203	3.43570424969979	6.98601538496999	9.2381094987213e-06	0.000833791871518113	Timp1
ENSMUSG00000056529	1.80799108872085	3.38243301147097	6.93559457820696	9.4321916583735e-06	0.000837978888267164	Ptafr
ENSMUSG00000042750	-1.57251530966115	4.38550409004472	-6.93327072614519	9.44475206688724e-06	0.000837978888267164	Bex2
ENSMUSG00000029135	2.31721667028828	7.650970931348	6.937412900109	9.49210099002468e-06	0.000837978888267164	Fosl2
ENSMUSG00000031444	3.11290173140965	3.87440790382169	6.95671098326247	9.49551148178089e-06	0.000837978888267164	F10
ENSMUSG00000072620	2.87802341970968	5.1846710648222	6.93331136919343	9.71462128835133e-06	0.000851850460783146	Slfn2
ENSMUSG00000028064	1.54111822377663	4.76867654763932	6.90922905782855	9.75994862212984e-06	0.000851850460783146	Sema4a
ENSMUSG00000030786	3.59711980506316	2.99560991289042	6.8631049400818	1.10421950298378e-05	0.000955206685247143	Itgam
ENSMUSG00000000416	-1.39712648281069	4.27912944793654	-6.81790219758464	1.10644022716698e-05	0.000955206685247143	Cttnbp2
ENSMUSG00000037580	1.93118175127712	3.66495348537664	6.81480018337491	1.11580412462451e-05	0.000958083703765423	Gch1
ENSMUSG00000003206	3.17452774205345	1.56339017845133	6.82600109750204	1.14035147579847e-05	0.000973582269215836	Ebi3
ENSMUSG00000040552	2.56460667236526	3.32677976680211	6.80438688202577	1.14845909180849e-05	0.000973582269215836	C3ar1
ENSMUSG00000004609	2.76358838229063	4.94099585667979	6.8068162356291	1.15224089778141e-05	0.000973582269215836	Cd33
ENSMUSG00000031445	2.98155267137112	3.03160307164817	6.79793535467685	1.17626092455665e-05	0.000988619300877378	Proz
ENSMUSG00000022148	2.03762537363508	4.81325430346206	6.76556425095622	1.19680473795989e-05	0.000989933458566794	Fyb
ENSMUSG00000051920	-4.60233490490479	1.99682691816927	-6.84102428919314	1.19751373382428e-05	0.000989933458566794	Rspo2
ENSMUSG00000000562	3.55561520798911	0.744837324891198	6.80151335021037	1.20055727286185e-05	0.000989933458566794	Adora3
ENSMUSG00000011034	3.29957374041132	2.82469145502629	6.79027108129951	1.20512709000205e-05	0.000989933458566794	Slc5a1
ENSMUSG00000021990	1.63808856384913	6.78095108518088	6.75492128451468	1.20898389022322e-05	0.000989933458566794	Spata13
ENSMUSG00000040473	2.71681433526874	4.80150955712113	6.75883896128818	1.2298696212169e-05	0.000999176155707301	Cfap69
ENSMUSG00000037379	-2.05248911862705	6.13605843710869	-6.7444691881218	1.2328519138724e-05	0.000999176155707301	Spon2
ENSMUSG00000025330	2.29502714414847	2.53626980374052	6.73315209779632	1.25887982517752e-05	0.00101030087046918	Padi4
ENSMUSG00000031605	1.62196569647607	5.9873754151693	6.71992696432393	1.26937103313122e-05	0.00101030087046918	Klhl2
ENSMUSG00000028289	-1.46654802147181	4.78480951862752	-6.71731291797489	1.27300054196441e-05	0.00101030087046918	Epha7
ENSMUSG00000025789	-2.73972753075256	4.61459327337938	-6.7340435978389	1.27428129342558e-05	0.00101030087046918	St8sia2
ENSMUSG00000112023	3.85124016239229	4.0282971305693	6.76377345093738	1.28398147452741e-05	0.00101030087046918	Lilr4b
ENSMUSG00000038357	4.26059172400822	3.41889408021849	6.7781538134126	1.28473890988211e-05	0.00101030087046918	Camp
ENSMUSG00000038301	2.30625279840383	4.74777662161209	6.71111318501131	1.298675506301e-05	0.00101622957722125	Snx10
ENSMUSG00000020676	3.7105182060919	1.80590251839431	6.71369543021452	1.36789421168095e-05	0.0010651470368898	Ccl11
ENSMUSG00000038233	-2.48431835237386	2.67567313857126	-6.66563437792943	1.39106351646577e-05	0.00107790458336872	Fam198a
ENSMUSG00000030077	3.40739334890896	1.26727715001816	6.67491268494315	1.42380228163656e-05	0.0010952789238262	Chl1
ENSMUSG00000074207	-1.85622797878151	7.91019859733548	-6.63324976555142	1.43681816160263e-05	0.0010952789238262	Adh1
ENSMUSG00000030748	2.20867496288436	7.70613477107313	6.63578112112983	1.44045693115014e-05	0.0010952789238262	Il4ra
ENSMUSG00000021125	3.51789503550765	2.2814758066598	6.67007457304698	1.44106575435742e-05	0.0010952789238262	Arg2
ENSMUSG00000020120	2.75597299207944	5.92500885088226	6.63473389668029	1.46614778480636e-05	0.00110903607436424	Plek
ENSMUSG00000032561	2.86653813603266	2.17908708390181	6.63038880303149	1.48130586118306e-05	0.00111519164004232	Acpp
ENSMUSG00000024737	2.13755725243166	4.85034168852579	6.60235820375965	1.50781812174539e-05	0.00112979673886441	Slc15a3
ENSMUSG00000042808	1.94419723300333	2.01103556369617	6.59001824412107	1.52916068362957e-05	0.00114040927039698	Gpx2
ENSMUSG00000015854	3.02666899446268	1.14599216223949	6.60788182106343	1.53914819881128e-05	0.00114243350135476	Cd5l
ENSMUSG00000032796	2.57177097946208	5.55219478987643	6.59268689242841	1.54625875222709e-05	0.00114243350135476	Lama1
ENSMUSG00000028148	4.79995713705658	-2.41162248251259	6.66187437293473	1.55574474388894e-05	0.00114412061373499	Them5
ENSMUSG00000020400	2.64140506681863	6.44903815552651	6.58621949906805	1.56410568298031e-05	0.00114496860710333	Tnip1
ENSMUSG00000035004	1.70280203372321	4.45657592532029	6.55229759531661	1.60862445072575e-05	0.00117173531273754	Igsf6
ENSMUSG00000025225	2.23630659084569	6.31542573666911	6.55527506073728	1.61542356619151e-05	0.00117173531273754	Nfkb2
ENSMUSG00000023045	3.86698872066282	1.04892365786267	6.58546555852379	1.65299800364898e-05	0.00119314572083806	Soat2
ENSMUSG00000020627	1.44893936347237	3.93287697282083	6.52699579235555	1.66500503327192e-05	0.00119314572083806	Klhl29
ENSMUSG00000031673	-1.27858853488438	8.48836216568595	-6.52565398518371	1.66747466179446e-05	0.00119314572083806	Cdh11
ENSMUSG00000070780	1.32262793624974	5.82915603283701	6.51241376578314	1.69935259388018e-05	0.00120630309035676	Rbm47
ENSMUSG00000025017	1.7340006426048	5.88449849862391	6.51323937253999	1.70105062788741e-05	0.00120630309035676	Pik3ap1
ENSMUSG00000047878	2.75853606902744	4.62674811486485	6.51683486282573	1.73371221780919e-05	0.00122400082577329	A4galt
ENSMUSG00000019850	3.29263789866616	6.15414426551601	6.52335076585659	1.75646800531307e-05	0.00123457939223	Tnfaip3
ENSMUSG00000031842	2.99769245777889	1.70851875235845	6.48745261883621	1.8253030883377e-05	0.00127731011269799	Pde4c
ENSMUSG00000066687	5.31572116023326	6.63135361173662	6.55767610689157	1.85220809665313e-05	0.00129045287786557	Zbtb16
ENSMUSG00000037411	3.79772535008606	5.23149561173289	6.49166644125988	1.88379007980187e-05	0.00130672512740842	Serpine1
ENSMUSG00000036144	-2.35837480331632	5.64988991028441	-6.44059728441247	1.90906492496074e-05	0.00131849984056528	Meox2
ENSMUSG00000022218	3.1496481187712	4.24635927174864	6.45149270476012	1.93472006720057e-05	0.00133043412413338	Tgm1
ENSMUSG00000022372	2.1538532847436	5.1787925525733	6.42318699101039	1.94773130553965e-05	0.00133360826674558	Sla
ENSMUSG00000033581	1.41979187774834	5.27903878039814	6.40918215252782	1.97063043470507e-05	0.00133769813876686	Igf2bp2
ENSMUSG00000030351	1.70050760460095	6.07426893065174	6.40818250495564	1.97674132207396e-05	0.00133769813876686	Tspan11
ENSMUSG00000024014	2.12636781691715	5.88253265468399	6.41173311388192	1.97896797362425e-05	0.00133769813876686	Pim1
ENSMUSG00000036469	2.39455390189969	3.73651307708131	6.40452695868756	2.01286674325979e-05	0.00135484695833397	1-Mar
ENSMUSG00000047344	-1.76030050032884	1.97806689565314	-6.38425372147797	2.04729493582335e-05	0.00137220590951704	Lancl3
ENSMUSG00000033508	5.00273916488435	3.38497423884437	6.46375676580428	2.08702961232875e-05	0.00139296073074967	Asprv1
ENSMUSG00000020407	2.61418041293111	4.06359508365443	6.36574098961565	2.14368180948637e-05	0.00141509574456732	Upp1
ENSMUSG00000000182	5.60673326202293	-2.42373899103757	6.46418984168562	2.14931531987034e-05	0.00141509574456732	Fgf23
ENSMUSG00000021070	2.19611940615258	3.2198793438207	6.35499458015327	2.15125643322452e-05	0.00141509574456732	Bdkrb2
ENSMUSG00000073418	2.58481019596301	4.99664123430161	6.35324658430347	2.18068581655249e-05	0.00141509574456732	C4b
ENSMUSG00000029915	3.37956726706542	2.1675876051628	6.37518540969607	2.183362932032e-05	0.00141509574456732	Clec5a
ENSMUSG00000035407	-1.92501167676956	4.37957746119778	-6.33971004342213	2.1881150408327e-05	0.00141509574456732	Kank4
ENSMUSG00000032501	1.36417470831708	5.89113582138415	6.33574213356084	2.19075092537866e-05	0.00141509574456732	Trib1
ENSMUSG00000021457	1.46482263812558	6.67153628053679	6.33574906765137	2.19146083200227e-05	0.00141509574456732	Syk
ENSMUSG00000024798	4.48400887399708	-0.676133178294539	6.40015864636918	2.22784373275589e-05	0.0014327650888594	Htr7
ENSMUSG00000032508	1.70300747275158	5.09848816751613	6.31257726308783	2.26989142642778e-05	0.00145392037535505	Myd88
ENSMUSG00000020255	2.15522382431854	6.23008966797255	6.31224252379298	2.28685161163111e-05	0.00145890111850442	D10Wsu102e
ENSMUSG00000045551	4.37755389939696	3.44097136399797	6.37443216426831	2.2998893726375e-05	0.00146134970737387	Fpr1
ENSMUSG00000003746	1.29860417692939	5.92779445063632	6.28613330308469	2.35408050774895e-05	0.0014858573007028	Man1a
ENSMUSG00000030930	1.57758183749674	6.53769309130566	6.2859690933992	2.3571673892169e-05	0.0014858573007028	Chst15
ENSMUSG00000040329	1.99495404491677	2.08211303861263	6.28129430565735	2.38473051828213e-05	0.00149729028786212	Il7
ENSMUSG00000030895	2.32604389305892	1.39907374105292	6.27895219092298	2.41055278210396e-05	0.00150466178566178	Hpx
ENSMUSG00000037754	-1.73773312323057	6.7559962626807	-6.26884855346249	2.41988616443008e-05	0.00150466178566178	Ppp1r16b
ENSMUSG00000042607	2.58760560157277	1.77328781994268	6.28037795676844	2.42488773767337e-05	0.00150466178566178	Asb4
ENSMUSG00000042581	-2.87751755641567	2.68355096897397	-6.2803441522166	2.45145135773699e-05	0.00151077907657597	Thsd7b
ENSMUSG00000002897	1.87499714038137	6.43079989758698	6.25860528410405	2.46038605812062e-05	0.00151077907657597	Il17ra
ENSMUSG00000021253	-1.43288626489897	5.16807250713583	-6.25527880143651	2.46327844402377e-05	0.00151077907657597	Tgfb3
ENSMUSG00000046694	2.88542991698121	4.35094008267324	6.26597883676557	2.5043195539075e-05	0.00152289804706639	Fam46b
ENSMUSG00000030087	2.97196504888174	4.98169134994002	6.26660626044124	2.51103885357047e-05	0.00152289804706639	Klf15
ENSMUSG00000026582	5.51203355659167	0.296768009381453	6.35211299108431	2.51792503357672e-05	0.00152289804706639	Sele
ENSMUSG00000039519	3.05896439118683	2.76465902450301	6.2636369396601	2.53146875213071e-05	0.00152289804706639	Cyp7b1
ENSMUSG00000026073	6.95231618705508	1.74347546974128	6.38657536925782	2.55515832868898e-05	0.00152289804706639	Il1r2
ENSMUSG00000026473	1.54647209755911	8.80860394610989	6.23046359112543	2.55562741200956e-05	0.00152289804706639	Glul
ENSMUSG00000024678	3.50227948228718	0.00128456025173869	6.26992084553141	2.56100509564886e-05	0.00152289804706639	Ms4a4d
ENSMUSG00000066361	4.7221563423425	3.89713635117081	6.31312725890298	2.56104193702191e-05	0.00152289804706639	Serpina3c
ENSMUSG00000004328	3.58993528975811	5.91727280732517	6.27068853072442	2.56932122514192e-05	0.00152289804706639	Hif3a
ENSMUSG00000021133	1.95301291999055	7.95016674715093	6.22028521603861	2.60534115965321e-05	0.00153850722383239	Susd6
ENSMUSG00000031431	2.17274474301533	7.59876555518785	6.21261559491616	2.646172336606e-05	0.00155354083737121	Tsc22d3
ENSMUSG00000018654	1.72648757302578	5.40766325779851	6.20658260244199	2.65035925040981e-05	0.00155354083737121	Ikzf1
ENSMUSG00000022094	2.85109855239228	6.02905375076228	6.21950815876356	2.67727957190246e-05	0.00156355095587024	Slc39a14
ENSMUSG00000025804	2.84138346865171	3.38934985293728	6.21287069841979	2.70248485661658e-05	0.00157248981492141	Ccr1
ENSMUSG00000060703	2.22951500601309	4.81095990993641	6.18161422788368	2.77329882794659e-05	0.00160780481320918	Cd302
ENSMUSG00000046908	1.98887249182545	2.83159672083307	6.17530270074966	2.78500851943148e-05	0.00160872219386069	Ltb4r1
ENSMUSG00000041688	-1.22163608860935	4.81944597996966	-6.1685472909565	2.79587855922027e-05	0.00160895795348595	Amot
ENSMUSG00000020546	-1.63170994068212	4.20260156933036	-6.16726358878586	2.80567424057669e-05	0.00160895795348595	Stxbp4
ENSMUSG00000032369	1.69865424165687	5.24509565507832	6.14713932417969	2.89179193394593e-05	0.00165237823276011	Plscr1
ENSMUSG00000071226	1.72550074406622	5.3489736033789	6.14007628932706	2.92285855475296e-05	0.00166414366101257	Cecr2
ENSMUSG00000040298	5.68747155977138	-2.06398399738284	6.25035347256604	2.94884147186212e-05	0.00167294095644749	Btbd16
ENSMUSG00000028028	2.07835894279933	4.86143761776745	6.13462921490081	2.96223854407973e-05	0.0016745608282102	Alpk1
ENSMUSG00000037126	1.67743247335195	4.32600612287048	6.12722559811768	2.97750484425608e-05	0.00167722214365276	Psd
ENSMUSG00000001156	1.3924976909348	6.28842367291331	6.12087720012443	3.0006069349141e-05	0.00168354192643376	Mxd1
ENSMUSG00000016024	1.7819416082607	5.24464218719752	6.11854907436155	3.01919811205937e-05	0.00168354192643376	Lbp
ENSMUSG00000058715	2.10957118006931	4.12201392444382	6.1205678940382	3.02646645230653e-05	0.00168354192643376	Fcer1g
ENSMUSG00000052749	3.20517737511705	2.32778028943717	6.14397477083308	3.03983634529683e-05	0.00168354192643376	Trim30b
ENSMUSG00000078763	2.89496710227245	2.48670630989935	6.13427961640757	3.04171566186017e-05	0.00168354192643376	Slfn1
ENSMUSG00000039942	1.85599043565091	4.18343113590785	6.11018351304753	3.05970064144701e-05	0.00168761613504811	Ptger4
ENSMUSG00000023030	1.22848566965359	5.96088975683632	6.09717161128314	3.10666347163343e-05	0.001707589939339	Slc11a2
ENSMUSG00000022651	4.77463264580489	3.29629905869421	6.17746809569036	3.13684371081614e-05	0.00171823318435567	Retnlg
ENSMUSG00000033863	2.42552697589265	6.40368884439052	6.0944423110992	3.17207877000302e-05	0.00173156258630577	Klf9
ENSMUSG00000055994	2.91790408838781	4.10293958914105	6.102704235943	3.19077390697204e-05	0.00173580286000859	Nod2
ENSMUSG00000060985	-2.3842471181276	0.721917045613566	-6.08632577436138	3.20656651988199e-05	0.00173844058594967	Tdrd5
ENSMUSG00000035042	3.54910781284692	1.43724344997914	6.11575152670705	3.22369647892058e-05	0.00174178294447801	Ccl5
ENSMUSG00000027831	-2.52426118049858	3.61013241608286	-6.05805966891738	3.35922168782376e-05	0.00180885547495188	Veph1
ENSMUSG00000035095	1.04195052488761	4.56675528172589	6.03882253252689	3.38753465231649e-05	0.00181695319217477	Fam167a
ENSMUSG00000033538	3.78883474816768	3.49883209943115	6.08888868253763	3.39713627998682e-05	0.00181695319217477	Casp4
ENSMUSG00000079419	2.6097917413976	2.83885289102981	6.04087657846458	3.45674300243058e-05	0.00182842659813436	Ms4a6c
ENSMUSG00000068587	3.07876330529759	1.50895492960765	6.05284729658956	3.4613318069675e-05	0.00182842659813436	Mgam
ENSMUSG00000030787	1.64333535565167	7.59740306797418	6.02527309658746	3.46316593803376e-05	0.00182842659813436	Lyve1
ENSMUSG00000043635	1.59547566441939	3.78827498331649	6.02264103843407	3.47550615472892e-05	0.00182842659813436	Adamts3
ENSMUSG00000031147	-1.59859890395631	2.07757612740248	-6.02134171904559	3.48233005502316e-05	0.00182842659813436	Magix
ENSMUSG00000021750	4.00738725617385	2.20199268263907	6.07901081215701	3.48765035715903e-05	0.00182842659813436	Fam107a
ENSMUSG00000067279	-1.83574913357048	5.7066284683481	-6.01663557702302	3.51543719920739e-05	0.00183093995405868	Ppp1r3c
ENSMUSG00000005413	1.87240015642639	5.50973820447189	6.01696918162217	3.51549692154799e-05	0.00183093995405868	Hmox1
ENSMUSG00000058427	10.2763735575482	0.204898919053828	6.22664809583421	3.60534289612013e-05	0.00187159712107413	Cxcl2
ENSMUSG00000089774	-1.70709246888262	5.61059935526144	-5.99248150966217	3.63920997371685e-05	0.00188302444405512	Slc5a3
ENSMUSG00000051527	1.81212987057121	2.82416870357095	5.98524149546775	3.68330517265747e-05	0.00189965268401506	Usp29
ENSMUSG00000004791	2.23517303742314	3.74600685864439	5.98365601801272	3.72237454778541e-05	0.00191036812848753	Pgf
ENSMUSG00000060206	-1.16489563679803	5.85567466147714	-5.97473624186852	3.72813421360486e-05	0.00191036812848753	Zfp462
ENSMUSG00000022508	1.74010996948815	4.61848010862613	5.97120008090532	3.75840946170688e-05	0.0019196892057625	Bcl6
ENSMUSG00000099974	2.84989288328463	1.8521879324417	5.98312071863613	3.80460915719232e-05	0.0019370582199359	Bcl2a1d
ENSMUSG00000030142	5.40829594371603	2.52943310158917	6.06625124998065	3.82597241234112e-05	0.0019417115581482	Clec4e
ENSMUSG00000055980	-1.42011652773425	6.68768617899765	-5.95499032647877	3.84223039456924e-05	0.001943752541966	Irs1
ENSMUSG00000074607	1.83979651592938	4.18987478456569	5.94297374527777	3.92600643192547e-05	0.00197982895781385	Tox2
ENSMUSG00000038388	1.44023274413711	5.18168740428097	5.93304137682349	3.9714011545202e-05	0.00198633736946036	Mpp6
ENSMUSG00000045589	-2.52016438813193	0.636018444818282	-5.9456562152486	3.9751150968798e-05	0.00198633736946036	Frrs1l
ENSMUSG00000000290	1.55511645840626	6.32678109675919	5.93260109903328	3.97642608428326e-05	0.00198633736946036	Itgb2
ENSMUSG00000021765	1.68476772680843	1.95681005825875	5.92435266441334	4.03027010666663e-05	0.00200692290421315	Fst
ENSMUSG00000031762	5.93227875172057	0.338922666479323	6.03477022544968	4.11516470409427e-05	0.0020427934788918	Mt2
ENSMUSG00000032852	-1.97243801335768	2.48121856775083	-5.90702191645803	4.15330948765995e-05	0.00205530595674387	Rspo4
ENSMUSG00000015340	1.9576221008644	6.43138996480543	5.89431480918272	4.23267029713762e-05	0.00208807353012519	Cybb
ENSMUSG00000040017	5.9647460022459	-2.20468334603781	6.01209503096222	4.26494287455381e-05	0.0020927577545225	Saa4
ENSMUSG00000032735	-1.44503331408164	6.62409361894151	-5.88410568883263	4.27560541568043e-05	0.0020927577545225	Ablim3
ENSMUSG00000030495	-1.77724050606237	4.48851652303592	-5.88491772169026	4.28168882732019e-05	0.0020927577545225	Slc7a10
ENSMUSG00000040138	-2.49388457687951	0.429949078966997	-5.88798112204843	4.33317113123926e-05	0.00211142403128024	Ndp
ENSMUSG00000044827	2.2635990158338	2.10924877715011	5.8776550491823	4.37062570633112e-05	0.00211990334150138	Tlr1
ENSMUSG00000027540	1.84956375128364	7.53673115314714	5.87096336953994	4.37726343098807e-05	0.00211990334150138	Ptpn1
ENSMUSG00000059089	2.74553095903767	2.83956901333492	5.87914782870557	4.43269712915179e-05	0.0021391840200971	Fcgr4
ENSMUSG00000004359	5.30475477179607	0.945097355783623	5.96358640333466	4.4440083514765e-05	0.0021391840200971	Spic
ENSMUSG00000021025	2.65104921902541	7.17954294218417	5.8682660915898	4.48995548969251e-05	0.00214864007228229	Nfkbia
ENSMUSG00000059921	-1.74237574112083	6.75103564794241	-5.85316541856677	4.49070509284055e-05	0.00214864007228229	Unc5c
ENSMUSG00000036040	2.4892724180829	7.03519118609612	5.85336077955277	4.56616383016576e-05	0.00217818355682231	Adamtsl2
ENSMUSG00000023349	1.73208177113103	2.93528031362022	5.83735285307681	4.59921815839627e-05	0.00218137272422521	Clec4n
ENSMUSG00000022367	2.26794724649978	3.27888907384774	5.84397938411109	4.60031389748471e-05	0.00218137272422521	Has2
ENSMUSG00000022500	2.21548979775695	6.34862189827469	5.83914450775684	4.62774985724367e-05	0.00218785138340225	Litaf
ENSMUSG00000037405	2.22177755801416	8.55035815274005	5.82341315939137	4.74061683211149e-05	0.00222557616908802	Icam1
ENSMUSG00000054855	2.63439139522396	2.80562501316523	5.82729841876771	4.77572118414403e-05	0.00222557616908802	Rnd1
ENSMUSG00000043740	2.6156569079248	2.68061769215504	5.82629509182949	4.77966710203034e-05	0.00222557616908802	B430306N03Rik
ENSMUSG00000026773	2.07067503844477	7.13452456059026	5.81495728257162	4.78474333514672e-05	0.00222557616908802	Pfkfb3
ENSMUSG00000033763	-1.74959279456863	7.7472294865444	-5.81084477602006	4.78930632976355e-05	0.00222557616908802	Mtss1l
ENSMUSG00000030226	-3.85835484225583	-0.709857979353043	-5.86355021559745	4.79160874931133e-05	0.00222557616908802	Lmo3
ENSMUSG00000039911	2.35610851272657	5.42828826802842	5.80350913049091	4.90527472534709e-05	0.00227172854262794	Spsb1
ENSMUSG00000036095	-1.26669468319036	4.75081346517715	-5.78692233128074	4.95264478692302e-05	0.00228699890814745	Dgkb
ENSMUSG00000057729	3.39722515470453	0.334334682179316	5.82273033769766	4.97805415147138e-05	0.00228906560961978	Prtn3
ENSMUSG00000001348	2.30305137582393	3.63297608914912	5.79131567970889	4.98959493898503e-05	0.00228906560961978	Acp5
ENSMUSG00000057706	-1.47868784205916	4.95299165147584	-5.78109074986957	5.00035106413637e-05	0.00228906560961978	Mex3b
ENSMUSG00000037151	-1.48898494905469	3.70989564174153	-5.76816392403949	5.10028288809783e-05	0.00232810326659293	Lrrc20
ENSMUSG00000039196	6.05093059784262	0.513462084453772	5.89197421058212	5.13978527917979e-05	0.00233941229684157	Orm1
ENSMUSG00000056025	4.31883905864674	3.80704977476782	5.82555081746433	5.20690838992406e-05	0.00235934620596646	Clca3a1
ENSMUSG00000018008	1.69252453973185	5.33593250203958	5.75484863266121	5.21328623414686e-05	0.00235934620596646	Cyth4
ENSMUSG00000024810	2.41979534346631	5.62309007011547	5.76028310978623	5.251011702017e-05	0.00236966820700398	Il33
ENSMUSG00000013846	1.65174546261618	6.84562580358156	5.74682325611789	5.27561862878175e-05	0.00237402838295179	St3gal1
ENSMUSG00000079278	-4.23802652134935	-0.164314649341139	-5.80470222340561	5.35266983307913e-05	0.00240189718357237	Tmem233
ENSMUSG00000079018	1.90827916055077	5.12602513211187	5.73510375900845	5.38894984719839e-05	0.0024113653048661	Ly6c1
ENSMUSG00000014599	2.55580055838158	6.31419434455071	5.73395188876077	5.49328320115426e-05	0.00244732798841137	Csf1
ENSMUSG00000000532	1.5352941958705	6.96054401433724	5.71904303449335	5.50013277848826e-05	0.00244732798841137	Acvr1b
ENSMUSG00000078721	5.6832447037594	-1.56006501229768	5.83428011676199	5.51705655068888e-05	0.00244800120971209	Fam205a1
ENSMUSG00000049580	1.42498118822077	4.26631574020831	5.71161499861236	5.55999518434196e-05	0.00245353948120688	Tsku
ENSMUSG00000046223	1.76671245466794	5.44855257564866	5.71334500203427	5.56042941916574e-05	0.00245353948120688	Plaur
ENSMUSG00000044350	1.55723090072274	4.79144708136917	5.70048922045068	5.65994662054354e-05	0.00248426313231559	Lacc1
ENSMUSG00000009585	2.27601026100134	6.45186626443036	5.70843418036447	5.66133619073493e-05	0.00248426313231559	Apobec3
ENSMUSG00000031584	1.65713825159061	6.30431893720735	5.69584747256592	5.70514349878507e-05	0.00249658965504686	Gsr
ENSMUSG00000027399	3.6459945273839	1.45266336527212	5.73612320651428	5.76110292734686e-05	0.00251415164837651	Il1a
ENSMUSG00000044103	5.21147187174993	1.00142814190053	5.78248711176027	5.83496371208219e-05	0.00253486925989453	Il1f9
ENSMUSG00000006586	-1.37301977650893	4.64666469371329	-5.6794804808897	5.84049196802894e-05	0.00253486925989453	Runx1t1
ENSMUSG00000019577	3.77969422271794	4.64371715687865	5.71711837637159	5.97564967762544e-05	0.00258646308253624	Pdk4
ENSMUSG00000048756	1.46437788585535	8.35797279038628	5.65747031967288	6.04431719284201e-05	0.0026090755056602	Foxo3
ENSMUSG00000021795	1.54230621613889	8.04834957717513	5.64279995497346	6.1856130463596e-05	0.00265837068014407	Sftpd
ENSMUSG00000022340	2.49625500857264	2.74006297277307	5.65495856531854	6.19198710515143e-05	0.00265837068014407	Sybu
ENSMUSG00000021411	1.4203119806493	6.0415025369717	5.63930815368813	6.21499965297862e-05	0.00266105847675379	Pxdc1
ENSMUSG00000001227	1.88262857879358	4.62459988492677	5.63576866923109	6.27731446808736e-05	0.00268051452488085	Sema6b
ENSMUSG00000000732	2.38788100348787	4.47598141894264	5.63988006897485	6.3150894665675e-05	0.00268941544708913	Icosl
ENSMUSG00000021756	1.66688095693	8.79551430487529	5.62198275205418	6.39463824502168e-05	0.0027104988661664	Il6st
ENSMUSG00000074115	6.52322650997304	-1.44287299525094	5.7630951287821	6.4024959556201e-05	0.0027104988661664	Saa1
ENSMUSG00000018076	1.20756256906679	8.06691829693941	5.61840195648568	6.41578579589907e-05	0.0027104988661664	Med13l
ENSMUSG00000025509	1.23498518519922	5.99263135557991	5.60917317993002	6.50841334020035e-05	0.00274233808777407	Pnpla2
ENSMUSG00000056296	3.36468522818081	1.28673930493441	5.62534250810989	6.74081392956022e-05	0.00283274680611281	Synpr
ENSMUSG00000063234	4.61495942383572	1.43065103444287	5.66187977456743	6.81614899853051e-05	0.00285684767392235	Gpr84
ENSMUSG00000072966	-1.80745986139748	2.14349431881263	-5.57687738873099	6.86994973606713e-05	0.00287129394798814	Gprasp2
ENSMUSG00000014329	1.43269022833241	6.54253607657819	5.57313692519491	6.88676735400366e-05	0.00287129394798814	Bicc1
ENSMUSG00000052837	2.20041225860946	6.27018145932334	5.56919741992038	7.00914073032143e-05	0.00291466493458523	Junb
ENSMUSG00000023947	2.19351634882444	4.04384248390513	5.55793803768001	7.13196470481682e-05	0.00295030647086867	Nfkbie
ENSMUSG00000029553	1.59387369999188	2.77901523140744	5.55130654576064	7.13199675677412e-05	0.00295030647086867	Tfec
ENSMUSG00000112148	2.91309276654854	3.90531378765523	5.56476310349394	7.24729739036142e-05	0.00299021607911406	Lilrb4a
ENSMUSG00000060969	1.59716076283822	6.46584212048546	5.53927810323097	7.26721627736018e-05	0.00299066659497063	Irx1
ENSMUSG00000025511	1.27255292474333	5.42115022039279	5.53436204159995	7.31180114562587e-05	0.00300123930744876	Tspan4
ENSMUSG00000028420	1.70641786347858	5.1707463895212	5.5335130600092	7.34074863762085e-05	0.0030025708346103	Tmem38b
ENSMUSG00000015652	2.78143543071747	0.572470414455686	5.5507679357781	7.3645593734861e-05	0.0030025708346103	Steap1
ENSMUSG00000022952	1.18381531522331	6.65979946842218	5.52859648552682	7.37687578877413e-05	0.0030025708346103	Runx1
ENSMUSG00000030144	3.7982077624469	1.94150833994228	5.58132891133088	7.39065279403606e-05	0.0030025708346103	Clec4d
ENSMUSG00000012350	2.46674563115931	4.58497435479439	5.53434433166856	7.46321783680978e-05	0.00302431671779906	Ehf
ENSMUSG00000053846	1.533363885394	6.06790295990606	5.51809303791272	7.5080337807179e-05	0.00303473579151918	Lipg
ENSMUSG00000047330	1.55562070073279	4.06403430390379	5.51345773388322	7.56382154029115e-05	0.00304952551186612	Kcne4
ENSMUSG00000028259	2.26828704965809	1.50904125655585	5.51990573520113	7.58479268023156e-05	0.00305023877786021	Fhl5
ENSMUSG00000026358	2.58776412616787	0.681801852112086	5.5181768299585	7.68914051303445e-05	0.00308439386488768	Rgs1
ENSMUSG00000022831	1.81714210820964	5.40805608110732	5.49780891120926	7.77357560628748e-05	0.00311040928226389	Hcls1
ENSMUSG00000086040	1.38920792676585	5.20746863159651	5.49310653166001	7.80148549696012e-05	0.00311373359596009	Wipf3
ENSMUSG00000032776	2.07728005452693	4.93810119300275	5.4937584554658	7.8621550383671e-05	0.00313008352843262	Mctp2
ENSMUSG00000031594	3.33161075614854	-0.576186813183594	5.51385398261668	8.01353856722232e-05	0.00318237650350816	Fgl1
ENSMUSG00000091243	-2.04087238701012	3.70561300413586	-5.47260949324363	8.12081792765429e-05	0.00321693747583013	Vgll3
ENSMUSG00000042510	2.15808566638206	5.81003787180768	5.47100728249571	8.16455997601742e-05	0.00322621978156808	AA986860
ENSMUSG00000050896	4.48498616992302	2.75870802541066	5.53946458335413	8.20025157452397e-05	0.00323228278564053	Rtn4rl2
ENSMUSG00000018500	1.39319320026015	3.44433298231992	5.45958476096723	8.22279951560643e-05	0.00323314777983683	Adora2b
ENSMUSG00000024042	1.22984983212181	7.41338679387272	5.44915254420519	8.35509184796611e-05	0.00326906023835229	Sik1
ENSMUSG00000029829	2.38304933944562	1.0431771156125	5.45840468051666	8.38442511529981e-05	0.00326906023835229	Tmem213
ENSMUSG00000029490	2.43203719298778	2.76556515062179	5.45858837997758	8.39605524130421e-05	0.00326906023835229	Mfsd7a
ENSMUSG00000029821	1.8369014780437	3.95483745283229	5.44891433593481	8.39645311455923e-05	0.00326906023835229	Dfna5
ENSMUSG00000028121	1.18496935494277	5.89147778888952	5.44172680791666	8.45271826391209e-05	0.00328292003966366	Bcar3
ENSMUSG00000015396	1.9223536295916	3.25506272096334	5.44161919207067	8.50591068460702e-05	0.0032955217371947	Cd83
ENSMUSG00000039239	-1.34802244857877	6.39112101936035	-5.42955645755853	8.61914429741945e-05	0.00332920877484275	Tgfb2
ENSMUSG00000026475	1.3170349383295	3.15547768597259	5.42834817176581	8.63477504082602e-05	0.00332920877484275	Rgs16
ENSMUSG00000044337	1.41789692102205	5.64070419166639	5.42081150720069	8.74106252105093e-05	0.00336202852655918	Ackr3
ENSMUSG00000009216	3.38172257927898	2.5932749335273	5.4501770050321	8.88498479788519e-05	0.00340873777934519	Fam163b
ENSMUSG00000045201	-3.57005350784134	-0.909047846916251	-5.45513156867948	8.90542133099309e-05	0.00340873777934519	Lrrc3b
ENSMUSG00000041481	6.74504149175704	5.25032892307626	5.55229379644357	8.98899604324413e-05	0.0034324567823782	Serpina3g
ENSMUSG00000027983	-1.78745278294218	1.33491600722008	-5.40072450042527	9.05272256318125e-05	0.00344850114906797	Cyp2u1
ENSMUSG00000061013	1.33432980911591	3.38541949734512	5.38565818887277	9.23706964079532e-05	0.00351030744602952	Mkx
ENSMUSG00000011008	2.9214062698123	1.59609684864555	5.40271185766801	9.35996441251923e-05	0.00354852111438826	Mcoln2
ENSMUSG00000029380	5.51891794775529	0.419316514061045	5.47707811437692	9.56416842528859e-05	0.00361730512942165	Cxcl1
ENSMUSG00000036377	-1.4537795400396	4.49740008513995	-5.36059314148137	9.61570091477244e-05	0.00362303687604092	C530008M17Rik
ENSMUSG00000055602	3.15822230763724	-0.40087138387697	5.39247112250434	9.62493900969008e-05	0.00362303687604092	Tcp10b
ENSMUSG00000071637	3.46512578783932	6.6006099542929	5.39667668489973	9.71670621833692e-05	0.00363843413249583	Cebpd
ENSMUSG00000022534	3.72115081306346	1.581756406698	5.40540101151561	9.71856792942437e-05	0.00363843413249583	Mefv
ENSMUSG00000009772	1.61082324827325	5.00625917385561	5.35221035003978	9.75536231096648e-05	0.00363843413249583	Nuak2
ENSMUSG00000033350	-1.81650055265726	7.38800752659859	-5.35366585830909	9.75746264049872e-05	0.00363843413249583	Chst2
ENSMUSG00000026180	3.81326241598615	2.62956884494739	5.39162818834155	9.98572311484506e-05	0.00371482931333288	Cxcr2
ENSMUSG00000049307	1.78854230750489	4.46694690153908	5.33641942305491	0.000100242274393084	0.00371669986149607	Fut4
ENSMUSG00000024349	1.67042847739587	3.89412725714766	5.33463218318549	0.000100375463681575	0.00371669986149607	Tmem173
ENSMUSG00000024778	2.39468801110384	4.71421041859259	5.33880981723044	0.000101377786929324	0.00374056200973504	Fas
ENSMUSG00000023087	1.71522681658661	4.53321674796344	5.32801067733999	0.000101490854655071	0.00374056200973504	Noct
ENSMUSG00000038530	2.60274468949006	3.93797532279868	5.33547957057808	0.000102720869178987	0.00377713196043568	Rgs4
ENSMUSG00000028519	-2.23906510960342	1.23921415449239	-5.31093452124721	0.000105451976088862	0.00386022477356421	Dab1
ENSMUSG00000060063	2.09881587635906	4.05778835082605	5.30796965344766	0.000105540611161419	0.00386022477356421	Alox5ap
ENSMUSG00000015653	1.9511846554122	4.73907292735798	5.30485096638093	0.000105709649134431	0.00386022477356421	Steap2
ENSMUSG00000045392	3.63010028738702	3.75200654771365	5.34087142994481	0.000107198064966324	0.00390559922474783	Olfr1033
ENSMUSG00000030074	-1.34594420612609	4.65875555801978	-5.28957035289606	0.000107602790620058	0.00391137375057123	Gxylt2
ENSMUSG00000029321	4.52824821501919	3.6224852518201	5.36490299300884	0.000108507746381035	0.00393526381566838	Slc10a6
ENSMUSG00000021732	-1.55277153747437	4.63353711400462	-5.27575129409151	0.000110126323390206	0.00398486707757043	Fgf10
ENSMUSG00000047180	2.0813151161082	5.50822911470302	5.27755337466934	0.000110746837982346	0.00398910472618459	Neurl3
ENSMUSG00000079012	6.3505007666468	-1.21326616953571	5.40982253160586	0.000110812084952275	0.00398910472618459	Serpina3m
ENSMUSG00000030137	1.84720718515085	2.71620320559466	5.2730758334085	0.000110996807615586	0.00398910472618459	Tuba8
ENSMUSG00000090958	1.21544144195397	4.61604302509313	5.26778154415239	0.000111376749837025	0.00399372386266622	Lrrc32
ENSMUSG00000029371	5.69584843909745	0.459524187474884	5.38160555823936	0.000112390109701776	0.00401714536383694	Cxcl5
ENSMUSG00000046245	1.82151798609648	3.8609277717654	5.26312802108636	0.00011272921814588	0.00401714536383694	Pilra
ENSMUSG00000031750	1.29819593332085	3.86965841946457	5.26000812490045	0.000112788595043832	0.00401714536383694	Il34
ENSMUSG00000048234	1.8412405552588	6.15387691906743	5.25960803115355	0.000113402914516552	0.00402998947896068	Rnf149
ENSMUSG00000041912	-2.23101519127909	0.66408449871551	-5.26298943721803	0.000113829169135063	0.00403610792792519	Tdrkh
ENSMUSG00000031538	1.50158865731066	6.23852474884385	5.25059626282447	0.000114603773290465	0.00405382649329487	Plat
ENSMUSG00000037443	1.10599456079137	5.29338359054168	5.24856361826598	0.00011483927743045	0.00405382649329487	Cep85
ENSMUSG00000031770	1.50009885564755	6.78002178257078	5.24223832286401	0.000116146771904147	0.00409089018114716	Herpud1
ENSMUSG00000029875	2.82227457795509	-0.455056364574242	5.25937654637601	0.000117153488294572	0.00409755300991735	Ccdc184
ENSMUSG00000020044	1.33487174817489	8.66298892014768	5.23613272973031	0.000117195201028695	0.00409755300991735	Timp3
ENSMUSG00000018930	6.29335148035572	-0.00592921983475652	5.37293733582035	0.000117260718012786	0.00409755300991735	Ccl4
ENSMUSG00000020672	-1.20440005478736	3.92810097028116	-5.23502888787687	0.000117367744382272	0.00409755300991735	Sntg2
ENSMUSG00000005824	1.95602782097225	0.627989832690173	5.22554557757118	0.000120029127363136	0.0041802299925173	Tnfsf14
ENSMUSG00000021250	1.69014490050212	4.42348594788276	5.2216182114009	0.000120262203750734	0.0041802299925173	Fos
ENSMUSG00000004040	1.82432686488443	8.11276623986288	5.21457814830031	0.000121862237118868	0.00422234064386721	Stat3
ENSMUSG00000033213	6.72437911288854	-0.892746867092138	5.36015898076264	0.000122005310389364	0.00422234064386721	AA467197
ENSMUSG00000034959	2.34631833919163	2.60540737741129	5.21578641266354	0.000123255290112103	0.00425414048077182	Rubcnl
ENSMUSG00000040852	-1.32399913218302	6.31670957691694	-5.20366107270001	0.000123459789841725	0.00425414048077182	Plekhh2
ENSMUSG00000056367	2.14964272310108	0.780891582909376	5.20825068725903	0.00012399930685122	0.00426348266089098	Actr3b
ENSMUSG00000026640	1.2400016546291	7.563486787631	5.19943445098882	0.000124275603790021	0.00426375370670516	Plxna2
ENSMUSG00000021611	-1.26332251769395	2.74614518158323	-5.19197284610115	0.000125781763846506	0.00430612784202964	Tert
ENSMUSG00000074063	1.59949819855042	2.91833426193458	5.19011279153683	0.000126387034253199	0.00431754417013347	Osgin1
ENSMUSG00000022537	-1.11923470179626	5.94758470474125	-5.18550657669823	0.000127071360050849	0.0043216109776928	Tmem44
ENSMUSG00000078816	2.02620815095544	3.52065759066643	5.19098680712359	0.000127091347133003	0.0043216109776928	Prkcg
ENSMUSG00000026072	2.19360838734969	6.10908158817839	5.19196120588268	0.000127457888250439	0.0043216109776928	Il1r1
ENSMUSG00000023078	4.81864704677225	1.45046291224808	5.27435273045255	0.000127594305856967	0.0043216109776928	Cxcl13
ENSMUSG00000043259	-1.41426991889316	4.27404910572213	-5.17973046481282	0.000128350937921298	0.0043379886146379	Fam13c
ENSMUSG00000048503	-1.22287827928412	2.94031717008059	-5.17687960374217	0.000128864857279015	0.0043461109509069	Tmem136
ENSMUSG00000050141	6.07667332758202	-1.1288060037163	5.30223740491603	0.000130099910597794	0.00437846838950414	Fam205c
ENSMUSG00000049892	3.78585727791693	1.56083595871312	5.21949778880969	0.000131520798395479	0.00441692998416951	Rasd1
ENSMUSG00000038894	1.72139178378232	6.67131984714777	5.1626896678308	0.000132280996260081	0.00443308781770336	Irs2
ENSMUSG00000021751	1.42203093445402	2.24931664880821	5.15265638202218	0.000134083492563818	0.00447478883820927	Acox2
ENSMUSG00000023473	2.03573920243094	2.15975926269822	5.15792389787554	0.00013408873068855	0.00447478883820927	Celsr3
ENSMUSG00000027530	2.06939028298631	1.22024334429571	5.15165425668837	0.000135568459336609	0.00451468548545501	Fabp12
ENSMUSG00000015243	1.08618339360134	8.02782235032065	5.14240283296612	0.000136214267712356	0.00452039677260142	Abca1
ENSMUSG00000033377	-1.25437208244121	4.35638116949986	-5.14210305912054	0.000136309100036266	0.00452039677260142	Palmd
ENSMUSG00000021997	3.18919721480841	-0.949659587219378	5.17498607136955	0.000136760053810939	0.00452590303080577	Lrrc63
ENSMUSG00000028359	2.47824718550669	0.406293604411365	5.15298738966278	0.00013707753423983	0.0045269784436584	Orm3
ENSMUSG00000044162	4.37175026517701	2.06867390469512	5.21029742350877	0.000138065035064232	0.00455013087550898	Tnip3
ENSMUSG00000004952	1.58327002026489	3.38253251738762	5.13262522873575	0.000138651225293231	0.00455151460912079	Rasa4
ENSMUSG00000027947	1.2999721230357	5.94768116274128	5.13150386935081	0.000138680080000911	0.00455151460912079	Il6ra
ENSMUSG00000044646	1.90748211107945	2.60742249403941	5.12440444447025	0.00014116380073675	0.00462347829835728	Zbtb7c
ENSMUSG00000026163	-2.39334926829704	0.656507033588747	-5.10579895793388	0.000147521339462297	0.00482176229909175	Sphkap
ENSMUSG00000037966	1.35819304734414	4.17823673763063	5.08911713076702	0.000148567160300668	0.00484597400693248	Ninj1
ENSMUSG00000039899	1.56049370599818	5.3308074024863	5.08623693832899	0.000149448083584933	0.00486471886833332	Fgl2
ENSMUSG00000030340	1.23192617436818	7.35543393449748	5.07789211057792	0.00015124631482953	0.00491318550320468	Scnn1a
ENSMUSG00000061039	2.57057513453445	0.640830931108319	5.09163379784495	0.000152021409826787	0.00491950956666047	Olfr920
ENSMUSG00000078496	-1.54058043900762	1.1033999203559	-5.07546907979898	0.000152060383835712	0.00491950956666047	Zfp982
ENSMUSG00000042659	1.41449923978342	6.40403369364591	5.06710181382932	0.000154016207155336	0.00497265742004575	Arrdc4
ENSMUSG00000078780	2.56691911885498	1.44607175114016	5.08162901426237	0.000154499355454176	0.00497813846123648	Gm5150
ENSMUSG00000021700	2.16975839091791	1.90260974020287	5.06486050627995	0.000156525776427553	0.0050332225881613	Rab3c
ENSMUSG00000022353	-1.30491884349825	6.866794576771	-5.05481975739686	0.000157056947962813	0.00503874095100118	Mtss1
ENSMUSG00000024524	1.86235601177478	3.26560810742317	5.05714138726867	0.000157331791734126	0.00503874095100118	Gnal
ENSMUSG00000079594	5.07111612597156	-1.54995762102758	5.14958539125597	0.000158516961301276	0.00506648275708403	BC117090
ENSMUSG00000079227	2.26012790452593	2.72045557278302	5.05345723368839	0.000159917773627367	0.00510099163468017	Ccr5
ENSMUSG00000044313	4.82805630804999	1.1019012252656	5.1313838949283	0.00016115763849783	0.00513023865238083	Mab21l3
ENSMUSG00000048163	1.38006439208123	4.28703731789511	5.03381525330423	0.000162570149055194	0.0051648536354835	Selplg
ENSMUSG00000045954	-1.17864208542484	8.39531410586026	-5.03185183038432	0.00016300306563131	0.00516827085339992	Cavin2
ENSMUSG00000022146	3.38835123159617	6.48787710780811	5.05445957730144	0.000168354119316709	0.00532730116602772	Osmr
ENSMUSG00000035239	1.62244142247488	3.73114741998627	5.01026787961504	0.000169245322226367	0.00534485475858021	Neu3
ENSMUSG00000020684	1.91257165229736	2.00439945815	5.00877293944867	0.000170434319751201	0.00536808074065448	Rasl10b
ENSMUSG00000089929	2.19090352273262	0.91066910993821	5.01192322387925	0.000170784389326267	0.00536808074065448	Bcl2a1b
ENSMUSG00000066760	3.63097111866233	-2.33717022564684	5.05341949703142	0.00017099457694499	0.00536808074065448	Psg16
ENSMUSG00000102037	2.20914924508139	1.90451263647195	5.00807960488593	0.000171961601661346	0.00538242532114345	Bcl2a1a
ENSMUSG00000026870	-2.12017116354315	1.95982919623317	-5.00585679119938	0.000172129182445129	0.00538242532114345	Cutal
ENSMUSG00000050751	-1.99056946432108	3.9702538831365	-4.99896039822503	0.000173497344936168	0.00541454877074857	Pgbd5
ENSMUSG00000040829	1.52923319991145	2.97179926199551	4.99087055462924	0.000174549423090648	0.00543048351301368	Zmynd15
ENSMUSG00000027456	1.88437367044918	1.20358996042	4.99335829618239	0.000174691663528486	0.00543048351301368	Sdcbp2
ENSMUSG00000002983	2.41030749730555	5.22256967712757	5.00065318691209	0.000175297637427183	0.00543867767681798	Relb
ENSMUSG00000038668	1.72224413081128	5.95468723136738	4.9836605435616	0.000177000932463616	0.00548081834733829	Lpar1
ENSMUSG00000043286	3.35992273991223	-1.44270642330016	5.01986144468693	0.000177936761519579	0.00549111914173532	Pnpla1
ENSMUSG00000028965	6.80337475796053	1.3592793065242	5.12995630892408	0.000178024951715057	0.00549111914173532	Tnfrsf9
ENSMUSG00000027368	3.6140850032971	3.87059849306407	5.02400683488173	0.000179312377937628	0.00552011070453339	Dusp2
ENSMUSG00000026271	1.62634079446857	3.36335741519297	4.97194335741651	0.000180216306857537	0.00553720702984908	Gpr35
ENSMUSG00000025161	1.28115697882386	4.4370994897995	4.96366936456963	0.000182273404882305	0.00558960045667068	Slc16a3
ENSMUSG00000054966	-1.76287530864628	1.78533395568441	-4.9619762479208	0.000183523947548229	0.00561710579345591	Lmntd1
ENSMUSG00000068522	-1.65017670905049	3.30141403785999	-4.95632940749839	0.000184946007258199	0.00564328646281007	Aard
ENSMUSG00000019831	-1.81007304328944	1.70876153918016	-4.95728198712549	0.000185089848733021	0.00564328646281007	Wasf1
ENSMUSG00000038067	5.03096673914738	-0.318956632648119	5.04966397272039	0.000186453758321415	0.00567398074891892	Csf3
ENSMUSG00000073489	2.15209871528586	2.68929530667022	4.95514260928135	0.000187257659223167	0.0056875485980115	Ifi204
ENSMUSG00000041594	-1.47391990833686	4.19459251056493	-4.94430268721079	0.00018832978463255	0.00570186827436692	Tmtc4
ENSMUSG00000041754	2.46255457321283	1.21535524619317	4.95794588281676	0.000188447015677849	0.00570186827436692	Trem3
ENSMUSG00000029830	1.99338803893089	1.72643542238806	4.94402531445495	0.000189895790093478	0.00573478065710057	Svopl
ENSMUSG00000042757	-1.52190358216884	2.46852713712633	-4.92795541409915	0.000193531913707676	0.00583349990369341	Tmem108
ENSMUSG00000022488	1.23947889551947	5.52460001227777	4.92340221498604	0.000194723772657998	0.00585830895581874	Nckap1l
ENSMUSG00000032548	1.21868780732399	8.79974336016935	4.92119017193571	0.000195425975375406	0.00586832064052615	Slco2a1
ENSMUSG00000054057	-1.30621416040271	3.66960439582689	-4.9154920006651	0.000197311959416873	0.00591377448176798	A930004D18Rik
ENSMUSG00000071176	-1.38042115073025	6.12380348374165	-4.90768547594296	0.000199924711319458	0.00598079856743801	Arhgef10
ENSMUSG00000033987	1.27728544421404	4.49080870184814	4.90333524916927	0.000201288020134015	0.00600656693217721	Dnah17
ENSMUSG00000024789	1.2015054788334	6.71851366658469	4.90088162627042	0.000202070517611441	0.00600656693217721	Jak2
ENSMUSG00000026321	1.08270353782538	4.50726774298669	4.90067579706091	0.000202112169802636	0.00600656693217721	Tnfrsf11a
ENSMUSG00000028655	3.71139088382232	-0.494966543959289	4.9545959080273	0.000202298603003765	0.00600656693217721	Mfsd2a
ENSMUSG00000031803	1.24875927860904	4.12021644524395	4.89757815305002	0.000203193850166596	0.00601604791437122	B3gnt3
ENSMUSG00000022860	2.9302910390041	2.95898696856903	4.92496563892802	0.000203375368587809	0.00601604791437122	Chodl
ENSMUSG00000024401	3.67565046017278	1.81937356945612	4.93958138554927	0.000206976024408359	0.00607667291620226	Tnf
ENSMUSG00000091387	2.7142382979856	1.24692402456543	4.90724293743201	0.000207210904791906	0.00607667291620226	Gcnt4
ENSMUSG00000028766	1.83984013693626	1.43504037276283	4.88838024614139	0.000207465149029052	0.00607667291620226	Alpl
ENSMUSG00000036295	-2.43860731864247	2.56368411597724	-4.89878800193014	0.000207608675619033	0.00607667291620226	Lrrn3
ENSMUSG00000035385	4.91588153158599	0.472685738930882	4.98086476478029	0.000207676072718273	0.00607667291620226	Ccl2
ENSMUSG00000016262	-1.99820758867633	2.80192486141336	-4.88774805552747	0.000208406250443151	0.00607667291620226	Sertad4
ENSMUSG00000014164	-1.64373666050991	3.52237941423021	-4.88290648462158	0.000208716526173496	0.00607667291620226	Klhl3
ENSMUSG00000030209	-1.75089312368366	0.0693573027770242	-4.88330011398418	0.000208891792461156	0.00607667291620226	Grin2b
ENSMUSG00000022037	0.996253242559136	5.69144792891054	4.88061363836354	0.000208909189139232	0.00607667291620226	Clu
ENSMUSG00000022938	2.77910861033201	-0.940942486403843	4.90322379926398	0.000209250241432964	0.00607667291620226	Fam3b
ENSMUSG00000021091	8.94644080726717	4.33263185632234	5.07004447495705	0.000212360015778087	0.00615572782962576	Serpina3n
ENSMUSG00000022876	2.73129401297109	3.12913160771427	4.89011498459044	0.000213361850293687	0.00617350271751404	Samsn1
ENSMUSG00000038630	-1.92005336149969	-0.744509336911988	-4.86926691849345	0.000214486394714314	0.00619475705461249	Zkscan16
ENSMUSG00000009214	4.07724765930885	0.0286667626579204	4.91807233483488	0.000219693952941247	0.00633051891683475	Mymk
ENSMUSG00000050468	3.67711753516567	-2.56289431437313	4.90305170169397	0.000219984037903228	0.00633051891683475	Astl
ENSMUSG00000042357	2.47292094785926	-0.617243903457907	4.85776044653457	0.000222556583041123	0.00639296803184131	Gjb5
ENSMUSG00000035356	1.48695356003561	6.59421761479681	4.84198975294952	0.000223004761949881	0.00639427914002501	Nfkbiz
ENSMUSG00000052957	1.25794139133556	5.30338576435295	4.83662475851805	0.000224752381747371	0.00642528691241853	Gas1
ENSMUSG00000056069	1.47574787568649	4.83022927379445	4.8368501754808	0.000224895154126831	0.00642528691241853	Fam105a
ENSMUSG00000022518	1.2711583569484	4.21598780133203	4.83427225803862	0.000225638785171582	0.00643495889129368	4930562C15Rik
ENSMUSG00000037440	1.82031330872285	4.5766742651976	4.8332464463887	0.000227229545447098	0.00646871205990528	Vnn1
ENSMUSG00000057914	-1.61733527376142	5.59832856491792	-4.82584054342323	0.000229342482114125	0.00651718305614109	Cacnb2
ENSMUSG00000017446	1.25971452478285	4.97282916032938	4.82007664608122	0.000231010405037042	0.00655285765002395	C1qtnf1
ENSMUSG00000047085	-2.17233038656645	3.78868039912587	-4.82439006170208	0.000232669202659327	0.00658814667423067	Lrrc4b
ENSMUSG00000041347	2.89511646679419	-0.246872789273519	4.84015646615346	0.00023378987645264	0.00660809997766938	Bdkrb1
ENSMUSG00000024235	1.96416387535558	4.65040112928573	4.81375498828228	0.000235440808290865	0.00664294358738969	Map3k8
ENSMUSG00000056900	-1.40140065938348	3.75817512850678	-4.80358892296265	0.000237557805902335	0.00669079033113227	Usp13
ENSMUSG00000044786	1.64029560333687	5.65858671946807	4.80135550368395	0.000238936221634071	0.0067177024436411	Zfp36
ENSMUSG00000028758	-2.00548322058409	1.36727954051196	-4.80303064793394	0.000239933397005109	0.00672399924203771	Kif17
ENSMUSG00000031070	-1.84185855955146	1.36222984267242	-4.80060444130122	0.000240006771812111	0.00672399924203771	Mrgprf
ENSMUSG00000014158	1.55728149513329	2.68308717732151	4.78968561789308	0.000243400929430622	0.00680323393641954	Trpv4
ENSMUSG00000050966	3.41836313789206	-0.518454358856115	4.83277709107748	0.000243691539806278	0.00680323393641954	Lin28a
ENSMUSG00000036805	2.04249573597401	2.59705005792891	4.78882248137646	0.000245930100597311	0.00685171220505338	Noxa1
ENSMUSG00000050271	-1.40000947820031	6.7116200121257	-4.78189535741481	0.000246290693678658	0.00685171220505338	Prag1
ENSMUSG00000048814	-1.89142833109939	1.88193656129494	-4.77752374136123	0.00024968028019619	0.00693386582328054	Lonrf2
ENSMUSG00000029379	4.55902947601295	-0.459378911941036	4.85256769666674	0.000252235499645501	0.00699228336958967	Cxcl3
ENSMUSG00000006517	1.09179415981146	4.18324537686425	4.766076945097	0.000252664189747842	0.00699228336958967	Mvd
ENSMUSG00000020826	2.01770880279722	4.93645108892385	4.7642620265549	0.000256058182454692	0.00707388561442222	Nos2
ENSMUSG00000020893	2.74545678399957	7.18933348065245	4.77848349886277	0.000257263040409329	0.0070940635970585	Per1
ENSMUSG00000052040	1.05085621718679	8.20359322374228	4.75427592407624	0.000257681756090825	0.0070940635970585	Klf13
ENSMUSG00000035456	-1.4349372318226	3.89018283236473	-4.75143631940863	0.000259181089384647	0.00712299585618532	Prdm8
ENSMUSG00000054169	4.52581604473413	-1.5328853838099	4.8328568241304	0.000260243088529574	0.00712755909113878	Ceacam10
ENSMUSG00000005124	-1.34046417673857	5.26062790050292	-4.74868978698888	0.000260244524574158	0.00712755909113878	Wisp1
ENSMUSG00000079330	4.36401440785034	0.47611422321788	4.81864160921726	0.000264033737258721	0.00721889142229739	Lemd1
ENSMUSG00000074570	-2.67246714489221	3.65323663949643	-4.75985315213181	0.000264494083450441	0.00721905243232001	Cass4
ENSMUSG00000091624	-2.34477625549095	-0.438220038285077	-4.74921272412852	0.000265437564913413	0.00723237687589978	Vmn2r9
ENSMUSG00000075122	2.87619152352515	0.534176337418046	4.76014300129609	0.000267089797212174	0.00726493395327976	Cd80
ENSMUSG00000038402	-1.40587685304331	6.0701596131779	-4.73131915659581	0.000267998042846139	0.0072657479653546	Foxf2
ENSMUSG00000030543	-3.00770740601426	-1.52121280559447	-4.76223156834162	0.000268034517324381	0.0072657479653546	Mesp2
ENSMUSG00000034881	-2.17504196758511	2.95483295633622	-4.7330681053307	0.000271067268191267	0.00733544046885565	Tbxa2r
ENSMUSG00000050541	-2.25910334033065	3.97293942318887	-4.73216226333078	0.000272269329844086	0.00735092195185263	Adra1b
ENSMUSG00000020593	1.56961668202255	5.77279183079645	4.72161489235718	0.000272741216028279	0.00735092195185263	Lpin1
ENSMUSG00000037872	5.58352860632025	-0.500325010736919	4.83897209873351	0.000273027633087381	0.00735092195185263	Ackr1
ENSMUSG00000026580	7.46751856265208	2.0310596206818	4.88431237540469	0.000275157947001592	0.00739184201012031	Selp
ENSMUSG00000015957	-1.87482534150466	5.12078627076904	-4.71854449265492	0.000275478153603477	0.00739184201012031	Wnt11
ENSMUSG00000020709	1.43904331230623	4.23890430000083	4.71178425079491	0.000276964700588697	0.00740688461882359	Adap2
ENSMUSG00000071856	-1.0574393749893	7.04817230519821	-4.71110937612742	0.00027697132285686	0.00740688461882359	Mcc
ENSMUSG00000027883	-1.39275918700833	5.0425434791586	-4.70957551436679	0.000277914568318295	0.00741961834913633	Gpsm2
ENSMUSG00000021998	1.1307302230934	8.29840161324917	4.70772507236208	0.000278563030114623	0.00742445257276977	Lcp1
ENSMUSG00000028661	-3.16566361706554	-0.126213785177955	-4.74193126683239	0.000279825413820403	0.00744560586019614	Epha8
ENSMUSG00000027670	4.47431359454675	-1.91334796903999	4.77942682854319	0.000283962281768131	0.00754304489278722	Ocstamp
ENSMUSG00000017499	-1.51555366398999	3.41419991914777	-4.69440781410731	0.000285321947491131	0.00756650940884244	Cdc6
ENSMUSG00000000982	5.80276144614039	0.384785024247333	4.81328871409628	0.000288322665980838	0.00763334258184269	Ccl3
ENSMUSG00000037731	1.29610602713655	4.56726918436114	4.68624341376327	0.000288884061830275	0.00763547973739421	Themis2
ENSMUSG00000000120	2.5314466980445	2.65345838332503	4.70177118494503	0.000289750629716132	0.00764566238046638	Ngfr
ENSMUSG00000033342	-2.23498714124549	0.879017454395501	-4.69211919314631	0.000290985630353553	0.00765738355504261	Plppr5
ENSMUSG00000023032	1.46364884098624	4.19079532690669	4.68209660654506	0.00029115893404128	0.00765738355504261	Slc4a8
ENSMUSG00000001128	1.5735248446254	4.66222843494026	4.68061022261174	0.000292176010383002	0.00767143128088262	Cfp
ENSMUSG00000060470	1.18124301425266	3.65293394358371	4.67728774065466	0.000293177995476553	0.00768503705964528	Adgrg3
ENSMUSG00000022996	-1.67144923699088	2.6582385987558	-4.67594457109194	0.00029483546280397	0.00771575177370849	Wnt10b
ENSMUSG00000073490	2.67092925782874	2.82480742604176	4.69384361678321	0.000295584304647735	0.00772262611731789	Ifi207
ENSMUSG00000038521	1.37524335538712	5.06923189964147	4.67111830694773	0.000296417345201314	0.00773167410266483	C1s1
ENSMUSG00000035373	4.09750057329812	1.12856163022755	4.73521347505394	0.000299252106698054	0.00779281920475177	Ccl7
ENSMUSG00000028967	1.73375245499971	7.40523652803947	4.66471078998829	0.000300749355994393	0.00781899103104898	Errfi1
ENSMUSG00000016386	-1.25428571077237	2.88623022910639	-4.65860547872035	0.000302579921363151	0.00783989729812181	Mpped2
ENSMUSG00000039883	-1.50352231531249	4.38929441535456	-4.65897871872338	0.000302795731415732	0.00783989729812181	Lrrc17
ENSMUSG00000003541	1.2319459791864	5.05802733273195	4.65754053255387	0.000303105287953901	0.00783989729812181	Ier3
ENSMUSG00000043664	-1.33873097696146	1.85560911637194	-4.65692211657979	0.000303527657434366	0.00783989729812181	Tmem221
ENSMUSG00000040010	1.49657585033335	4.66025507053962	4.6543887949828	0.000305126265964882	0.00786839405008466	Slc7a5
ENSMUSG00000030199	1.36758439670839	6.64122726720526	4.64413503691877	0.000310175063104407	0.00798562540909806	Etv6
ENSMUSG00000049001	-1.4868653044467	8.10068403755887	-4.64231351322552	0.000311371001119634	0.00800344393654592	Ndnf
ENSMUSG00000034987	2.81313703971833	0.831608454267211	4.66381488659858	0.000313241981301087	0.0080385280661838	Hrh2
ENSMUSG00000026979	1.23774550645921	4.930020884096	4.63076795841568	0.000317090792725312	0.00812417297167997	Psd4
ENSMUSG00000028347	-1.01905716151142	5.32307197421115	-4.6294863836307	0.000317690004875524	0.00812641824065652	Tmeff1
ENSMUSG00000018334	1.3688669990514	6.23411040832621	4.62622554519091	0.000319684670833508	0.0081642942060937	Ksr1
ENSMUSG00000030731	-2.0164757341524	0.609641958755802	-4.63009990313845	0.000320847309429033	0.00818083388487991	Syt3
ENSMUSG00000020077	1.21196759381096	6.05230998444336	4.62100119471649	0.000322338625999742	0.00820568761859919	Srgn
ENSMUSG00000062148	3.47174486121033	-1.63157659015896	4.66245692826139	0.000326016742901138	0.00828604153757532	Ear6
ENSMUSG00000034387	-2.59048590646491	0.204186574219482	-4.62933749688398	0.000328430830027004	0.00832193518618679	Ssu2
ENSMUSG00000025059	1.80163850443265	5.11177553800224	4.61317302795805	0.000328476761834379	0.00832193518618679	Gk
ENSMUSG00000047230	2.65951131466939	-0.0434190205224688	4.62172176330094	0.000333822965090195	0.00844391369499642	Cldn2
ENSMUSG00000029510	-1.58015327811958	1.72828189365546	-4.59808431921603	0.000335818981817135	0.00848089749787788	Gpc2
ENSMUSG00000050370	6.43216389576012	0.370038344208341	4.73766975382673	0.000337796391384953	0.00851729472563488	Ch25h
ENSMUSG00000075602	2.11638725043418	6.34547215508749	4.59886378662917	0.000339297653024963	0.00854158988637326	Ly6a
ENSMUSG00000039364	4.63179191927411	-2.36785341270102	4.67840930328625	0.000340328285590169	0.00855397914018962	Sectm1b
ENSMUSG00000066364	3.43787971495399	-1.43786224188441	4.63068729374422	0.000343462295532572	0.00861911305613729	Serpina3b
ENSMUSG00000047714	1.22975555554379	7.51066320244793	4.57336227388016	0.000349387147582109	0.00874676903943022	Ppp1r2
ENSMUSG00000054321	1.56615584875865	3.13776923611409	4.57415368536629	0.000349650509287894	0.00874676903943022	Taf4b
ENSMUSG00000035394	1.59061533973468	1.57329120465604	4.57161686672378	0.000351255777949548	0.00876416084634995	Cfap53
ENSMUSG00000070802	-2.12678064340436	3.1195352349211	-4.57833615386328	0.000351449194782809	0.00876416084634995	Pnmal2
ENSMUSG00000049093	3.56427147819363	-1.72716428461423	4.6083343252058	0.00035960259579418	0.00895342826675635	Il23r
ENSMUSG00000030472	2.67967062892701	-1.08258181047213	4.57510671652764	0.000361770393435084	0.00899330625933694	Ceacam18
ENSMUSG00000035109	1.40995587850291	2.13004426949865	4.55051117159301	0.000363466162651821	0.00902134374019402	Shc4
ENSMUSG00000040093	1.10617270841299	6.50536408108059	4.54134761001029	0.000368803913594641	0.00913954784313708	Bmf
ENSMUSG00000023249	1.15088353107058	4.58473329238313	4.53294641470537	0.000374124383814827	0.0092569561322407	Parp3
ENSMUSG00000030616	-1.12528444823291	5.05514825885883	-4.5308225200835	0.000375464264229252	0.00927566071116901	Sytl2
ENSMUSG00000029063	1.0018724844576	6.99144415663302	4.52678304845564	0.000378017411225072	0.00932423381569917	Nadk
ENSMUSG00000010796	-1.95892905214097	0.555104060175068	-4.53123394805354	0.000378867937516958	0.00933072432163857	Asz1
ENSMUSG00000041046	1.75897620951218	2.7096651306588	4.52666677967384	0.000380098665652966	0.00934654381408261	Ramp3
ENSMUSG00000045065	3.66202247022107	-2.73724674254156	4.57606843788773	0.000382357415799978	0.00938755417307982	9930022D16Rik
ENSMUSG00000005514	1.13723009802693	7.49100005060329	4.51836998268646	0.000383503325539244	0.00940115791078841	Por
ENSMUSG00000040451	1.01961362286883	7.10819198879585	4.51628036583621	0.000384831654637842	0.00941918464394779	Sgms1
ENSMUSG00000029669	-0.995838011432069	5.47165387364817	-4.5073716228943	0.0003907064649791	0.00954826491722001	Tspan12
ENSMUSG00000027533	0.950815889962739	5.6507716028774	4.50638454483671	0.000391359021812337	0.00954952083178029	Fabp5
ENSMUSG00000032249	-0.910100837889577	6.70545039164873	-4.50482957223729	0.000392394166325797	0.00956009406761547	Anp32a
ENSMUSG00000041308	1.00032928703824	7.3955296091863	4.49880613085639	0.000396447420333837	0.00963367595444792	Sntb2
ENSMUSG00000024172	-2.80569538098238	1.37562359790134	-4.52490435069582	0.00039682367161841	0.00963367595444792	St6gal2
ENSMUSG00000004266	1.35334436770889	5.24159214265764	4.49766834281121	0.000397512798860734	0.00963367595444792	Ptpn6
ENSMUSG00000006731	1.24898550343175	4.86063243093247	4.49694439630128	0.000397840190501595	0.00963367595444792	B4galnt1
ENSMUSG00000026166	4.71642399431124	-1.51967527264896	4.58339160647402	0.000402600385977096	0.00973410522259692	Ccl20
ENSMUSG00000045838	1.13025926190914	5.65688845816513	4.48731538730888	0.0004043262630429	0.0097609767301466	A430105I19Rik
ENSMUSG00000013089	-1.29594088854893	6.87628161928955	-4.47844014033814	0.000410657279381806	0.00989877220482548	Etv5
ENSMUSG00000022126	10.0290294189459	1.63597602866303	4.68890169636408	0.000415459697487097	0.00999935953724628	Acod1
ENSMUSG00000031555	1.0711669330072	7.53135223897727	4.46520294638699	0.000419848444150614	0.0100897012637405	Adam9
ENSMUSG00000041992	1.38541968456358	8.61985274774291	4.46426337119361	0.000420901783667037	0.0100997353981131	Rapgef5
ENSMUSG00000028776	1.24576900747803	7.11473791126372	4.45962011730535	0.000423996489879983	0.0101586489317399	Tinagl1
ENSMUSG00000031778	1.23744010508074	4.45969548754715	4.44955387916405	0.0004313447413977	0.0103191433992507	Cx3cl1
ENSMUSG00000040950	-2.96208701397051	-0.607362419410797	-4.47834719789309	0.000433664635757569	0.0103463204986641	Mgl2
ENSMUSG00000022965	1.13169540438195	6.1230032560067	4.44613363309002	0.000433783409009146	0.0103463204986641	Ifngr2
ENSMUSG00000045414	-1.34297795105488	6.88033445192802	-4.44251983321557	0.000436742137209484	0.01040127263804	1190002N15Rik
ENSMUSG00000022548	2.11834842259633	-0.118724471801635	4.44965171817554	0.000437709610511615	0.0104087083278099	Apod
ENSMUSG00000026893	1.43272209390242	2.99981350834012	4.43304529765212	0.000444129207495812	0.0105455791645306	Gca
ENSMUSG00000027508	-0.915510414304519	7.48247523585393	-4.43069686608021	0.000445340423448876	0.0105585561589334	Pag1
ENSMUSG00000024481	1.94074049567612	0.533555769316756	4.43494262146004	0.000446464376886192	0.0105694286540047	Lvrn
ENSMUSG00000003283	1.20879533116972	6.23124199038663	4.4283685404198	0.000447236779011332	0.010571958682433	Hck
ENSMUSG00000043384	-0.957990144955001	5.8397081255837	-4.42095460091471	0.000452836989680132	0.0106884332556744	Gprasp1
ENSMUSG00000022584	1.64869663176883	2.71208992184459	4.41974582450502	0.000455458002147452	0.0107343477212348	Ly6c2
ENSMUSG00000009628	-1.93620335439166	4.15053783822315	-4.42154383290024	0.000456799982811533	0.0107500262621647	Tex15
ENSMUSG00000021185	-1.23585012748524	2.92357774750576	-4.41312938437113	0.000459101834255841	0.010788213960287	9030617O03Rik
ENSMUSG00000079057	1.29899497181623	4.04059877990447	4.40906949122827	0.000462409389369326	0.0108426969016371	Cyp4v3
ENSMUSG00000031380	-1.35284587459927	5.47910712198189	-4.40874248178203	0.000462785552364492	0.0108426969016371	Vegfd
ENSMUSG00000022346	1.39238168772146	4.31223414028675	4.40396922467136	0.000466699372648367	0.0109182909197633	Myc
ENSMUSG00000024440	-1.05594390411452	6.38360267904139	-4.40189977036767	0.000467895746646561	0.0109301822580597	Pcdh12
ENSMUSG00000040528	1.51089495423987	2.73756470162744	4.3979790361658	0.000471981439255309	0.0110094348936426	Milr1
ENSMUSG00000026494	-1.39114633302644	5.02343134037287	-4.38469214200136	0.000482405227962043	0.0112360807128696	Kif26b
ENSMUSG00000065968	4.87167532986662	-1.94851217807558	4.47706320312318	0.000488398456535584	0.0113590182753554	Ifitm7
ENSMUSG00000039982	1.06988026273017	6.60302506401906	4.36735363704719	0.000496512045041555	0.0115282515921343	Dtx4
ENSMUSG00000032322	1.5152054873585	3.89703511476868	4.36781813599981	0.00049712636705143	0.0115282515921343	Pstpip1
ENSMUSG00000015437	5.54705875790318	-1.08953357187911	4.48372174291472	0.000501093985625188	0.0115899604842971	Gzmb
ENSMUSG00000025348	1.39717703077076	5.05159174248807	4.36244076753381	0.000501246638508789	0.0115899604842971	Itga7
ENSMUSG00000033576	1.77348917496479	0.416606525734639	4.36395928003184	0.000502434603698087	0.011600543139163	Apol6
ENSMUSG00000031452	1.55034177810423	0.445911500728621	4.36055553927036	0.000503578312720419	0.0116100747424729	1700029H14Rik
ENSMUSG00000027074	1.38738946029661	7.36110935230342	4.35714680373888	0.000505804049749902	0.0116444888844597	Slc43a3
ENSMUSG00000029811	2.24255460408038	-0.219272201153332	4.36707598918184	0.000506961867586465	0.0116542536419841	Aoc1
ENSMUSG00000032515	1.5892245788264	5.47075145326945	4.35572404377112	0.000508034102649982	0.0116620256077962	Csrnp1
ENSMUSG00000063975	3.19877944930406	-0.860297515244163	4.39401209079518	0.000508973426417286	0.011666728540604	Slco1a5
ENSMUSG00000005320	-1.6562202228809	6.36716886664231	-4.34723504950268	0.000516027849935227	0.0118113867380707	Fgfr4
ENSMUSG00000026765	1.95527206866358	1.38474313765036	4.34310180688341	0.000523198006077029	0.0119497681845268	Lypd6b
ENSMUSG00000027400	4.55917664852874	-3.06200494364516	4.42658808596284	0.000523578133864065	0.0119497681845268	Pdyn
ENSMUSG00000057465	4.34277819444145	-2.41065378598014	4.41410656419118	0.000528109763668173	0.0120359018592094	Saa2
ENSMUSG00000025355	1.28356234384411	4.20668395543385	4.32832770115698	0.000531282714531952	0.0120908680807164	Mmp19
ENSMUSG00000041608	1.65833268227946	2.45991578669014	4.32877557644063	0.000532753496079483	0.0121069946855831	Entpd3
ENSMUSG00000043383	-1.96718747811167	1.18852279974523	-4.33200896946551	0.000533516595996048	0.0121070158962817	Olfr1342
ENSMUSG00000019832	1.39182308207933	3.8279528971356	4.32506965966584	0.000534581790542249	0.0121138826572948	Rab32
ENSMUSG00000036067	1.40743895586924	2.99518960165219	4.31537366164196	0.000543666652217712	0.0123022005277469	Slc2a6
ENSMUSG00000051652	-1.54895134841508	2.13362641452726	-4.30943501526813	0.0005500144528341	0.0124281359648217	Lrrc3
ENSMUSG00000030579	1.22314501268681	4.98251543683207	4.30473977881604	0.000553257904498831	0.0124836673479601	Tyrobp
ENSMUSG00000024245	-1.4067453604222	4.68665531800693	-4.30141586993585	0.000556938624822238	0.0125488936954628	Tmem178
ENSMUSG00000065954	0.954576465612978	8.41778396811799	4.29852669140868	0.00055905359373113	0.0125787058589504	Tacc1
ENSMUSG00000074259	1.06353561196238	7.28808228863481	4.29741180721835	0.000560161242689852	0.0125858010468576	Gramd2
ENSMUSG00000055978	1.44769586576774	2.53180749580717	4.29468644191155	0.000563640891000666	0.0126460954146124	Fut2
ENSMUSG00000010797	-1.54204950652536	5.42376438906504	-4.29337531579669	0.000565463007878177	0.0126690830467487	Wnt2
ENSMUSG00000047040	1.70083883272303	5.22036448233098	4.29314630630724	0.000567035088429474	0.0126864118023975	Prr15l
ENSMUSG00000049928	1.42261136624136	0.888550950137829	4.29014972663712	0.000567967155205928	0.0126893927713729	Glp2r
ENSMUSG00000022586	3.6439507796264	1.84624505620143	4.34590932923124	0.000569314226709706	0.0127016242855108	Ly6i
ENSMUSG00000019359	2.41097860295743	3.31445123662817	4.30217036885252	0.000571561191592507	0.0127338703063772	Gdpd2
ENSMUSG00000046275	1.25160525050429	3.32815014153737	4.2846445275158	0.000572874561251314	0.0127452554698559	Tusc5
ENSMUSG00000022203	-1.40255799494223	4.90921213667898	-4.28371861183066	0.000574239386283544	0.0127577519596001	Efs
ENSMUSG00000028435	5.26212194464586	2.5251126774903	4.39580124747608	0.000575438279327215	0.012766532216638	Aqp3
ENSMUSG00000096719	4.83194163644203	-1.68776717129703	4.37561329654538	0.000581802200135902	0.0128897181996636	Mrgpra2b
ENSMUSG00000048621	4.69667466540883	0.509103898446702	4.36910241105539	0.000583809480991649	0.0129161749380952	Gm6377
ENSMUSG00000031652	1.06910912652025	6.86692808796556	4.26044241223877	0.000597187823198449	0.0131937810452119	N4bp1
ENSMUSG00000026170	-1.45082970318054	2.5488563164099	-4.25971359755012	0.000598862332892909	0.0132124002194498	Cyp27a1
ENSMUSG00000027253	1.3566285098755	8.67153451598696	4.25325968458142	0.000605185593910421	0.0133068228341853	Lrp4
ENSMUSG00000056656	2.1316234597792	-0.562216941977161	4.26180721626298	0.000605971160161533	0.0133068228341853	Apol8
ENSMUSG00000097789	-1.51866197581178	1.69140581908418	-4.25211936850613	0.000607218663841859	0.0133068228341853	Gm2115
ENSMUSG00000025902	-1.33413389029813	6.52021694877213	-4.25122235906348	0.000607251156421683	0.0133068228341853	Sox17
ENSMUSG00000074417	3.64003816536199	0.42459330091286	4.3089086844956	0.00060733059834966	0.0133068228341853	Gm14548
ENSMUSG00000028001	2.73317414560012	-0.701164910145086	4.27449709634563	0.000609922603656367	0.0133452073816548	Fga
ENSMUSG00000027596	4.48948998995504	-3.11098504170118	4.3330364992857	0.0006142835667628	0.0134221381816053	a
ENSMUSG00000041482	-1.04527304484768	7.55130662833227	-4.24284742851447	0.000615683108996607	0.0134321433775247	Piezo2
ENSMUSG00000025492	1.7990118292032	6.67229993147631	4.24618783175471	0.000616432642254676	0.0134321433775247	Ifitm3
ENSMUSG00000074817	-1.52067566896753	1.60928635096674	-4.24194788113138	0.000618053459913223	0.0134376935337519	Papolb
ENSMUSG00000025909	3.30320794239557	-1.79867408762964	4.2863283425118	0.00061837922399576	0.0134376935337519	Sntg1
ENSMUSG00000079014	6.88587353731522	1.20983509843871	4.39417284834034	0.000624254209682256	0.0135468280338834	Serpina3i
ENSMUSG00000021880	-2.48127883771365	0.26676103656676	-4.25107509800556	0.000626976133272132	0.0135826575227956	Rnase6
ENSMUSG00000057367	1.44750849841462	6.14217324081627	4.232348608035	0.000627984003842444	0.0135826575227956	Birc2
ENSMUSG00000024053	1.58037584045175	5.07721450341158	4.23276253546133	0.000628470461394696	0.0135826575227956	Emilin2
ENSMUSG00000026480	1.24696190495275	5.20216244930725	4.227493825254	0.000632554011616731	0.013652337601266	Ncf2
ENSMUSG00000027555	1.77837460750982	2.53866767032273	4.22800472200295	0.000635951851421653	0.0136914804725618	Car13
ENSMUSG00000025461	2.54133267270895	2.20046280343266	4.24456927561159	0.000636091444051028	0.0136914804725618	Cd163l1
ENSMUSG00000030203	1.36380400233244	6.75568399213787	4.22347067247208	0.000637348003195867	0.0136999635057731	Dusp16
ENSMUSG00000018171	2.24363439253055	6.85373510918104	4.23434269209725	0.000638538810894677	0.0137070121771107	Vmp1
ENSMUSG00000026272	2.08150006563382	-0.276093911551551	4.22835536025397	0.000641186843474387	0.0137452807133477	Agxt
ENSMUSG00000032698	-1.24907512465422	5.26246777218063	-4.21334562956884	0.000648311240662377	0.0138722066470763	Lmo2
ENSMUSG00000045994	-2.94173754409408	-0.927775509070675	-4.24613154525515	0.00064885423599482	0.0138722066470763	B3gat1
ENSMUSG00000028004	-1.38989099153183	1.06261095352486	-4.21081191540619	0.000651651114590247	0.0139132768215942	Npy2r
ENSMUSG00000006529	1.87373618438476	1.47980716314402	4.21381372561898	0.000653400924329094	0.0139319109838492	Itih1
ENSMUSG00000039384	-1.39366815092683	4.34320296395808	-4.20801946947956	0.00065484360457638	0.0139439553065627	Dusp10
ENSMUSG00000048865	1.25212348119822	5.77346752252442	4.19923431124564	0.000664436706037058	0.0141252633564216	Arhgap30
ENSMUSG00000060512	1.22984416003923	3.53646377887879	4.19858651414378	0.000665136732175221	0.0141252633564216	0610040J01Rik
ENSMUSG00000035711	1.50532168685296	4.53360851911466	4.18762542617637	0.000679220778978869	0.0144051029026426	Dok3
ENSMUSG00000021448	-2.25703882710518	0.494420647186597	-4.18586003118584	0.000695480234150464	0.0147302713593068	Shc3
ENSMUSG00000031766	2.71510699717733	-0.599301422888508	4.19745333754777	0.000697481473738479	0.014752986964495	Slc12a3
ENSMUSG00000024696	1.64055443944403	2.54742761356222	4.1713897952131	0.000700057796538401	0.0147877900239528	Lpxn
ENSMUSG00000045761	1.20091022734544	4.41750335234246	4.16788551484045	0.000701639487974466	0.0148015182821705	Togaram2
ENSMUSG00000045917	1.20563296672923	4.79545478871574	4.16248535992929	0.000708291895397779	0.0149220381411057	Tmem268
ENSMUSG00000017929	1.05921599648562	6.45216887134175	4.16155663573701	0.000709265329925123	0.014922754656769	B4galt5
ENSMUSG00000078640	-1.91377968604505	-0.165369103761012	-4.16309488408261	0.000714756829339778	0.0150184024260084	Gm11627
ENSMUSG00000026749	1.07377855800559	6.30802622025984	4.15410939358492	0.000718556511010273	0.0150782961392314	Nek6
ENSMUSG00000022422	-1.75816647628057	2.34660390692074	-4.15443169056672	0.000722778002060839	0.0151468714547974	Dscc1
ENSMUSG00000050965	1.02922493224782	6.32559029995469	4.1491732775829	0.000724751852803886	0.0151575877330724	Prkca
ENSMUSG00000027506	1.08264634928124	6.16055401897346	4.14884703105594	0.00072519777633837	0.0151575877330724	Tpd52
ENSMUSG00000022032	3.11816574513312	3.55284567995175	4.18659271220069	0.000728531008047558	0.0151987264733594	Scara5
ENSMUSG00000004360	-2.16342342486195	0.832353307138125	-4.15673612937609	0.000729079607976068	0.0151987264733594	9330159F19Rik
ENSMUSG00000025427	-1.31700569209215	3.086438125585	-4.14035779549479	0.000736530425292414	0.0153339263509436	Rnf165
ENSMUSG00000036362	1.59963633170734	1.72658985248359	4.13707662000239	0.000742857774784344	0.0154340461737286	P2ry13
ENSMUSG00000031443	1.25099649590179	3.07653021743094	4.13383206011896	0.000744761797677156	0.0154340461737286	F7
ENSMUSG00000078307	2.19360142758147	1.65625883061006	4.14523420893352	0.00074487732200215	0.0154340461737286	AI593442
ENSMUSG00000022652	2.11410947890204	0.35309387409712	4.14315804950103	0.000745225899606537	0.0154340461737286	Morc1
ENSMUSG00000032327	1.37547673069218	1.18551490753057	4.1327867564963	0.000746616014417185	0.0154427023294492	Stra6
ENSMUSG00000067149	3.11789962759301	-1.16073055460964	4.1716657868417	0.000748002881660616	0.0154512688883991	Jchain
ENSMUSG00000022054	3.48354586118078	-1.84917260182532	4.18399628128938	0.000749414756816032	0.0154603291065229	Nefm
ENSMUSG00000028278	1.31847348545039	3.45833944014961	4.12814133986623	0.000752443181601418	0.015502671776574	Rragd
ENSMUSG00000041351	1.01564755413177	5.83605820878961	4.12580085043169	0.000754970869526948	0.0155346013762119	Rap1gap
ENSMUSG00000023800	-1.08457054626861	5.19436924430968	-4.12064239781009	0.000761859376552533	0.0156560623499832	Tiam2
ENSMUSG00000005540	1.56444311051192	1.93558382203607	4.11487504986987	0.000771915836316965	0.0158336651510454	Fcer2a
ENSMUSG00000001802	-1.55356600576926	5.27016427263	-4.11436088782371	0.000772495466922267	0.0158336651510454	Lrp3
ENSMUSG00000032118	-1.58415507550957	1.78562251544365	-4.11213242268468	0.000775857652728609	0.0158820860999922	Fez1
ENSMUSG00000045092	1.52954781482833	7.41766335242173	4.10952150481312	0.000778830471373679	0.0159224221850333	S1pr1
ENSMUSG00000058022	2.11213491853476	-1.23171257198655	4.11723938336178	0.000779907773319764	0.0159239524154042	Adtrp
ENSMUSG00000017009	1.48914483770537	8.25367077827628	4.10594862769154	0.000783347637321492	0.0159733825674202	Sdc4
ENSMUSG00000054409	-3.59067641824006	-0.671545029985197	-4.16230465753259	0.000784339842781729	0.0159733825674202	Tmem74
ENSMUSG00000020303	1.47689943604648	2.22523753190557	4.10240118418991	0.00078813009591355	0.0160300212209817	Stc2
ENSMUSG00000031155	1.42449914331023	3.09983656896194	4.09936108587598	0.000791938867429779	0.0160868911881356	Pim2
ENSMUSG00000027656	-1.63464880880948	1.87354904610414	-4.09983973185471	0.000793413223423294	0.0160962567740473	Wisp2
ENSMUSG00000033083	-1.18944269199684	5.13637143375843	-4.09651974768354	0.000794889529414177	0.0161056379779901	Tbc1d4
ENSMUSG00000040659	1.06110315373539	6.69289497727576	4.0955066503101	0.000796131955432459	0.0161102625631142	Efhd2
ENSMUSG00000018927	1.71120343365343	5.3663021783508	4.09685228465859	0.000798744257461677	0.0161351576515766	Ccl6
ENSMUSG00000032024	1.37683010879894	5.14100714289561	4.09323040462174	0.000800193795359524	0.0161351576515766	Clmp
ENSMUSG00000045730	1.38813982374778	5.91059887080821	4.09312474710811	0.000800409457314598	0.0161351576515766	Adrb2
ENSMUSG00000029090	-0.905953391963096	6.83493073704387	-4.09057221666968	0.000802994357148197	0.0161667495098848	Adgra3
ENSMUSG00000020150	-1.22755386734754	2.78592449713147	-4.08581753464359	0.000810041081908369	0.0162879779571069	Gamt
ENSMUSG00000030220	1.54557721309238	5.12560824246257	4.08498044705915	0.00081327044815013	0.0163127009214991	Arhgdib
ENSMUSG00000036395	-1.1313881503118	4.43484166360708	-4.08337571404881	0.000813324465207887	0.0163127009214991	Glb1l2
ENSMUSG00000021994	-1.22081831998818	7.30309892461397	-4.08071176460568	0.000817312541734666	0.0163668460408506	Wnt5a
ENSMUSG00000078515	1.12607207017908	7.7901499963104	4.07971461774372	0.000818558732439775	0.0163668460408506	Ddi2
ENSMUSG00000043036	1.65442296171379	-0.360532884942346	4.08188797319233	0.000819115052091674	0.0163668460408506	Ccdc63
ENSMUSG00000085925	1.07830067026104	4.81989715504594	4.07778753467845	0.000821278222824345	0.0163894529768401	Rtl1
ENSMUSG00000032849	1.26103937521389	4.51253130311003	4.07698008589866	0.00082280476477831	0.0163993145401549	Abcc4
ENSMUSG00000041974	1.25411166825812	4.85707802924289	4.07350201313231	0.00082782119265626	0.0164786211094545	Spidr
ENSMUSG00000037428	2.87480786277853	-0.755170027100282	4.08905254532363	0.000852871600760004	0.0169560267560359	Vgf
ENSMUSG00000020682	-1.38681471978029	3.88858563213096	-4.05591141345354	0.000854459699346273	0.0169663654051444	Mmp28
ENSMUSG00000012819	1.34240815015703	2.49143998521806	4.05308694415108	0.000858444533083819	0.0170115645577223	Cdh23
ENSMUSG00000020577	-0.988622981482107	6.64819330871516	-4.05226401591928	0.000858877858060643	0.0170115645577223	Tspan13
ENSMUSG00000025128	1.68143363876947	1.7793675766199	4.05119010599135	0.000865017803802975	0.0171118403653926	Bhlhe22
ENSMUSG00000034226	3.07259967907535	0.88049991859867	4.08284603693704	0.000873188204592061	0.0172519833705782	Rhov
ENSMUSG00000055421	1.97821961982306	2.40104529590037	4.04885322795327	0.000875548300906972	0.0172642857826943	Pcdh9
ENSMUSG00000031410	-1.78264480082543	-1.12642176592807	-4.0453202034555	0.000875984535149616	0.0172642857826943	Nxf7
ENSMUSG00000072878	-1.88596335384648	0.27773570047246	-4.03990044628676	0.000886890590575957	0.0174575675728613	1700123L14Rik
ENSMUSG00000037653	-1.93145525322928	2.18672315759644	-4.03500234832277	0.000895850852888135	0.0176121173244159	Kctd8
ENSMUSG00000020122	1.18172285523717	6.42270986545326	4.02616278875792	0.000899467333091882	0.0176264631500628	Egfr
ENSMUSG00000029869	-1.10724068223639	3.75802028532379	-4.02583112122757	0.000899858087314646	0.0176264631500628	Ephb6
ENSMUSG00000026207	-1.54329602463355	5.8433121961033	-4.02742624665753	0.00089990945009134	0.0176264631500628	Speg
ENSMUSG00000021743	2.72576428269116	-2.26691874440958	4.04697912622402	0.000910832426879849	0.0178184397795399	Fezf2
ENSMUSG00000050069	-1.18876522723221	4.14734757512666	-4.01689215955775	0.000914293666807728	0.0178613671758838	Grem2
ENSMUSG00000030162	1.17983657771011	3.12951755386467	4.01626941875557	0.000915275598436851	0.0178613671758838	Olr1
ENSMUSG00000032656	1.13634674548944	3.64065882163575	4.0136174060992	0.000919473734870127	0.0179101954501018	3-Mar
ENSMUSG00000020108	1.76728999339253	5.06219107053313	4.01730719178232	0.00092003270300806	0.0179101954501018	Ddit4
ENSMUSG00000028453	-1.17405906901046	3.49912918890883	-4.01082227817392	0.000924090790161634	0.0179671752775001	Fancg
ENSMUSG00000048402	-1.16508329700848	4.71604606732927	-4.00880353681879	0.000927364864874714	0.0180087908050548	Gli2
ENSMUSG00000020009	1.01917313047961	6.84572683249397	4.00368269224963	0.000935586683025487	0.0181462691817581	Ifngr1
ENSMUSG00000031805	1.45524346621441	6.36449958102318	4.00065395021252	0.000942409847474257	0.0182563175940592	Jak3
ENSMUSG00000031169	1.16219041802329	4.31475837125172	3.99830956235886	0.000944679535853817	0.0182779956480364	Porcn
ENSMUSG00000058755	2.43435941151263	0.377433448393558	4.01024022492098	0.000956492303551467	0.0184840392237409	Osm
ENSMUSG00000039959	-1.04928365808679	7.66295149599154	-3.98851778319426	0.000960975833768321	0.0185481180065732	Hip1
ENSMUSG00000052563	-1.16589590635662	3.04198012620377	-3.98716977560497	0.000963441710889157	0.018573145118294	D930048N14Rik
ENSMUSG00000037447	1.32423462705113	6.06347263080545	3.98537228407845	0.000967133352399433	0.0186217130943818	Arid5a
ENSMUSG00000031665	1.70904533990028	-0.454613415398027	3.98491398258435	0.000972942847590286	0.0187108924140093	Sall1
ENSMUSG00000032028	-1.08772964364693	3.14041231108927	-3.98073270916516	0.000974315049537752	0.0187146246214114	Nxpe2
ENSMUSG00000057135	2.16617503239351	-0.153722234173011	3.99084975366598	0.000977323371974297	0.0187304193146739	Scimp
ENSMUSG00000059901	1.47759659144721	5.15989096921001	3.97970993622149	0.000978166492129061	0.0187304193146739	Adamts14
ENSMUSG00000026109	-2.0301954639758	2.44362150140532	-3.98698361690704	0.000978674726545754	0.0187304193146739	Tmeff2
ENSMUSG00000024511	-1.02510891804411	5.02855860207285	-3.9726688136545	0.000988230126389579	0.0188905361705156	Rab27b
ENSMUSG00000053965	-0.923513981402564	8.88899573020123	-3.97053940447739	0.000991913010198322	0.0189330367288945	Pde5a
ENSMUSG00000025489	1.42328534405493	1.20166335965867	3.9705570992935	0.00099355187874332	0.0189330367288945	Ifitm5
ENSMUSG00000051314	1.69322836785645	0.00221186175704354	3.97260581360145	0.000994029123821092	0.0189330367288945	Ffar2
ENSMUSG00000042734	1.1853294918084	3.89214570927772	3.96828311589542	0.000996173576063385	0.01895115839014	Ttc9
ENSMUSG00000054203	3.90153305189559	1.27654419327468	4.0352288598136	0.00100489101097007	0.0190941312311717	Ifi205
ENSMUSG00000042622	1.64823935012791	5.3978038185349	3.96426039477655	0.00100790490072177	0.0191285177395045	Maff
ENSMUSG00000098557	1.21544263893201	5.69750581309814	3.95906301434894	0.0010126388533559	0.0191954274290674	Kctd12
ENSMUSG00000034872	-1.42869106581926	2.55489646849037	-3.95664986007217	0.00101834979114335	0.0192806751279048	Gipc3
ENSMUSG00000033610	-1.35840044734893	4.61654831504207	-3.95532658250127	0.00102012133624875	0.0192912231265613	Pank1
ENSMUSG00000030717	1.07144275901749	5.45201743005858	3.95024464105445	0.00102823662135651	0.0194215680502355	Nupr1
ENSMUSG00000022533	0.943368392892385	8.27328314069877	3.94513583322321	0.00103748832760561	0.0195730428551249	Atp13a3
ENSMUSG00000017817	-1.75744665352712	5.62739426005129	-3.94689365293282	0.00104191699109111	0.0196332756862187	Jph2
ENSMUSG00000046610	1.75459439276023	0.426618300139214	3.94400438242317	0.00104719803587889	0.0196920917325699	Oacyl
ENSMUSG00000013974	1.64052525796811	3.37118175348052	3.94242178977638	0.00104751762757454	0.0196920917325699	Mcemp1
ENSMUSG00000045871	-2.38949359492782	3.07169035306931	-3.95438087778445	0.00105409674389778	0.0197923484359529	Slitrk6
ENSMUSG00000062960	-1.10782803490437	8.6990115033319	-3.93128414298831	0.00106338474209845	0.0199431719341605	Kdr
ENSMUSG00000036905	1.6805898367077	4.71310080287764	3.93372627660545	0.00106466164043197	0.0199435732998371	C1qb
ENSMUSG00000029335	-1.73408230087966	5.01787369034132	-3.9304752832636	0.00107211601925369	0.0200595559079445	Bmp3
ENSMUSG00000021951	-1.10128482972276	3.09146381117701	-3.92433406784722	0.00107654684566115	0.0201024740501575	Eef1akmt1
ENSMUSG00000020486	-1.0690745173039	7.05574178072128	-3.92395817976523	0.00107721768628293	0.0201024740501575	4-Sep
ENSMUSG00000036006	1.26019069372791	5.89009836251549	3.9237249598235	0.00107820635132101	0.0201024740501575	Ripor2
ENSMUSG00000031089	1.61341158902891	5.63116114262518	3.92310705826966	0.00108348502370133	0.0201643047958782	Slc6a14
ENSMUSG00000055044	1.32391675697887	5.77909917655345	3.92083472856279	0.00108412403146034	0.0201643047958782	Pdlim1
ENSMUSG00000094626	-2.0656258416597	2.69285746214243	-3.92956209420446	0.00108533085303594	0.0201643047958782	Cecr6
ENSMUSG00000060591	1.91508972028769	4.37706620678844	3.92217652311336	0.00109366526006254	0.0202954119814176	Ifitm2
ENSMUSG00000039652	1.20690928047307	3.8784621083254	3.91389561404919	0.00109692585928773	0.0203321671817802	Cpeb3
ENSMUSG00000038172	1.2253891523657	5.90206432489611	3.91309616072448	0.00109855466606476	0.0203386257231221	Ttc39b
ENSMUSG00000030669	1.96083977825663	-0.270993435579661	3.91882192857113	0.00110193456693896	0.0203753582604567	Calca
ENSMUSG00000050737	1.55836842673242	5.04823770550476	3.91247456604157	0.00110310406698097	0.0203753582604567	Ptges
ENSMUSG00000043613	3.56653224574703	-1.28874527692053	3.96879239523971	0.00110717620070287	0.0204268222394485	Mmp3
ENSMUSG00000009350	4.83118712166831	-1.20954613922161	4.01368780408848	0.001108499185208	0.0204275052865766	Mpo
ENSMUSG00000071068	1.43768546951749	2.89913973126552	3.90731972402162	0.00111149256517599	0.0204589332535581	Treml2
ENSMUSG00000044701	2.0231579204449	-0.547351659607982	3.91450757338866	0.00111298485810661	0.0204626903599809	Il27
ENSMUSG00000038546	1.09453193047238	6.88860794517838	3.90086085520239	0.00112228595300888	0.0206098408827121	Ranbp9
ENSMUSG00000056856	2.30910409234351	-1.85722826472897	3.91310889909439	0.00113007206742092	0.020728862345244	Jakmip3
ENSMUSG00000015134	1.91186323890933	2.58896460338324	3.90161998351852	0.00113431492590007	0.0207826904243628	Aldh1a3
ENSMUSG00000059187	-1.49166307283438	2.06226805862072	-3.8937833019923	0.00113925544769428	0.0208331996883593	Fam19a1
ENSMUSG00000050558	-2.5990503436468	-1.0587320309858	-3.91728795395044	0.00113969471382966	0.0208331996883593	Prokr2
ENSMUSG00000039753	1.5244383861273	7.36128660757076	3.88438716275695	0.00115896074916705	0.0211205535550353	Fbxl5
ENSMUSG00000074677	1.69953945493947	2.27469360731828	3.88600839552767	0.00115937741953993	0.0211205535550353	Sirpb1c
ENSMUSG00000045968	1.78174289557969	1.60299165540937	3.88714275380892	0.0011594033805471	0.0211205535550353	Teddm2
ENSMUSG00000022103	-1.2015388993609	6.80109495193155	-3.88149931001207	0.00116182358476406	0.0211403982176141	Gfra2
ENSMUSG00000022622	1.75709416232859	1.36287539696285	3.88343892719479	0.00116632036934073	0.021197939435901	Acr
ENSMUSG00000028381	1.81653250014666	6.66452495312401	3.88264675782352	0.00116985941357752	0.021237962039633	Ugcg
ENSMUSG00000026980	0.995876405836062	4.62213066870151	3.87611629886052	0.0011725789751514	0.0212630331281735	Ly75
ENSMUSG00000017713	1.69522516216925	3.91776623964	3.87747520272541	0.001177010655148	0.0213190584458677	Tha1
ENSMUSG00000049946	3.13777704343943	-2.40892840933971	3.91768667276674	0.00117899909694976	0.0213307524544954	BC030500
ENSMUSG00000048387	1.14101399706459	4.22646335598208	3.87207264564849	0.00118125106494401	0.0213471822146024	Osr1
ENSMUSG00000067642	2.08485928238853	-0.963841204822063	3.87525380056981	0.00119672261012621	0.021602203024835	Adgrf3
ENSMUSG00000031889	0.955097060245728	6.2146277217551	3.86143002241507	0.00120356918705947	0.0216991593644435	D230025D16Rik
ENSMUSG00000071311	3.1882552463686	-1.77828485737389	3.9075795435639	0.00120482584573114	0.0216991593644435	Gpr31b
ENSMUSG00000046550	-1.79509171717335	0.435897196727338	-3.86351167131607	0.00120972519383686	0.0217536273032988	Spin2c
ENSMUSG00000066363	6.87342744426247	3.4934123665159	4.02225168627876	0.00121058901706743	0.0217536273032988	Serpina3f
ENSMUSG00000006567	0.945968417652318	5.89048926788756	3.85751270875923	0.00121197949046581	0.0217540047525982	Atp7b
ENSMUSG00000036832	1.42080832933618	2.4447539743785	3.85788026948695	0.00121337561465279	0.0217544826622568	Lpar3
ENSMUSG00000022306	-1.0296631332205	5.21782944629602	-3.84529321037311	0.00123867359577634	0.0221830102242471	Zfpm2
ENSMUSG00000095681	2.75863136660145	-2.01518475826264	3.87492513682286	0.00124199861572477	0.0222175090211576	Gm8281
ENSMUSG00000043671	-0.84957304468986	4.95314895630153	-3.84169423500601	0.00124655788018513	0.0222562811878696	Dpy19l3
ENSMUSG00000039057	-1.11545802831026	3.3886691309167	-3.84160668815952	0.00124696822519383	0.0222562811878696	Myo16
ENSMUSG00000030545	1.39886863703086	3.44850943655351	3.84121366561425	0.00124965598011498	0.0222792202515449	Pex11a
ENSMUSG00000041135	1.26104392730727	4.08086725488866	3.8350353415801	0.00126224554345973	0.0224784422173293	Ripk2
ENSMUSG00000024561	1.53618939557679	7.28862160878229	3.832597947652	0.0012711593478102	0.0226118322955935	Mbd1
ENSMUSG00000034685	-1.53503505561118	5.37575313672782	-3.82538133832497	0.00128760718021648	0.0228787920108934	Fam171a2
ENSMUSG00000022824	2.69648649133354	-1.60969036412348	3.84657808237897	0.00130199341257824	0.0231085646467098	Muc13
ENSMUSG00000020599	1.37654268344385	4.81584478293575	3.81491409644845	0.00130937348105106	0.0232136135563573	Rgs9
ENSMUSG00000026888	-1.35848812718881	4.3901086496819	-3.81368573398792	0.00131204396346164	0.0232350260419042	Grb14
ENSMUSG00000058740	1.98794295817835	-0.0109314102468432	3.81592626030459	0.00132563593762547	0.0234495844868381	Kcnt1
ENSMUSG00000003934	-1.253066950117	2.11646760783403	-3.80247637940276	0.00133763648955264	0.0236314483144703	Efnb3
ENSMUSG00000021775	1.03163884865886	6.38685065998465	3.80163427227098	0.00133889225577735	0.0236314483144703	Nr1d2
ENSMUSG00000004707	1.28076250621778	2.73351962284005	3.79818848244687	0.00134811029998489	0.0237331658676988	Ly9
ENSMUSG00000035528	3.79566257172546	-2.63925097671499	3.86833741512066	0.00134913336080922	0.0237331658676988	Npffr2
ENSMUSG00000066235	-1.14464018330928	2.86691443578236	-3.79727175836209	0.00134959582680527	0.0237331658676988	Pomgnt2
ENSMUSG00000087408	-2.12771879029073	0.842904413290191	-3.80877852491866	0.00135063153568774	0.0237331658676988	Cers1
ENSMUSG00000074342	1.32645062901632	2.69223617824865	3.79248471222186	0.00136231017314069	0.0239119304976131	I830077J02Rik
ENSMUSG00000040133	2.44502104003874	0.1427570615893	3.81070418728552	0.00136813416708104	0.0239876503797818	Gpr176
ENSMUSG00000025790	0.968203352053544	7.14246386518636	3.78030679220439	0.00139079216313968	0.0243580303323856	Slco3a1
ENSMUSG00000042759	1.57808744432563	3.51034397721482	3.77825238288904	0.00140175413553509	0.0245229784614262	Apobr
ENSMUSG00000025876	-1.30175524444122	3.5665202066885	-3.77332487746514	0.00140951580952118	0.0246316376614344	Unc5a
ENSMUSG00000032487	1.68392976938294	2.3818134179984	3.77191028895744	0.00142089421176593	0.0247761089531799	Ptgs2
ENSMUSG00000038319	-1.80322516350126	4.3463002232854	-3.77368736979217	0.0014209024398078	0.0247761089531799	Kcnh2
ENSMUSG00000023367	1.26517206842668	7.428753655869	3.76164569406075	0.00143894719761471	0.0250454237678403	Tmem176a
ENSMUSG00000021360	1.07966124318863	5.79598716151956	3.76109981222141	0.00143950090651798	0.0250454237678403	Gcnt2
ENSMUSG00000074345	-1.66809792697687	1.9998838422688	-3.76098490460089	0.00144845327675368	0.0251736108328581	Tnfaip8l3
ENSMUSG00000090919	-1.09078266317984	3.4299171577879	-3.75323450271166	0.00145991776336096	0.0253451296950697	Pabpc4l
ENSMUSG00000024063	-1.30853914746029	8.40682459658908	-3.75199854283511	0.00146438565845044	0.0253949412494381	Lbh
ENSMUSG00000020701	4.26759115223145	-1.26338318826526	3.83783358932959	0.00147256384769451	0.0255089168163874	Tmem132e
ENSMUSG00000000359	-1.21965985076482	4.94197486375501	-3.74737950666433	0.00147582427914709	0.0255375475754373	Rem1
ENSMUSG00000045555	-1.7636064525028	3.1889424163679	-3.74854769591297	0.00148475418082373	0.0256528931845709	Mettl24
ENSMUSG00000020629	-0.926665929381636	4.02750255661906	-3.74291008614702	0.00148693870779966	0.0256528931845709	Adi1
ENSMUSG00000072662	-1.46664219599497	1.52188059696168	-3.74418344199081	0.00148733488341138	0.0256528931845709	Mansc4
ENSMUSG00000028982	1.17267349236214	1.98136770627728	3.7396139357399	0.00149622438676552	0.0257782260127661	Slc25a33
ENSMUSG00000037492	-1.26293619022035	2.21712821823444	-3.737442336186	0.00150262665236445	0.025860481443997	Zmat4
ENSMUSG00000037418	1.72780312078177	1.98615869367656	3.73960415686016	0.00150731096427599	0.0259130245319524	Best1
ENSMUSG00000001773	3.95772381880446	-3.16123480461711	3.810297762836	0.00151654876562047	0.0260385221896949	Folh1
ENSMUSG00000050967	2.82497571655143	-0.984419506052797	3.76642915359476	0.0015178893010801	0.0260385221896949	Creg2
ENSMUSG00000045502	2.0527395963988	1.57774999804697	3.73756537645536	0.00153016630047757	0.0262208108771157	Hcar2
ENSMUSG00000010342	-1.5196323432884	0.776086828497377	-3.72733099849942	0.00153413204681792	0.0262288604977789	Tex14
ENSMUSG00000036306	-1.12081480087803	4.0876176527244	-3.72538276833901	0.00153463716004966	0.0262288604977789	Lzts1
ENSMUSG00000031398	-1.10736793236379	4.3350757102367	-3.72502107171437	0.0015355895664422	0.0262288604977789	Plxna3
ENSMUSG00000030638	1.30834807125483	1.14794390928863	3.72382460832846	0.0015401694475472	0.0262788310142721	Sh3gl3
ENSMUSG00000028413	1.25993241142068	7.7849363383716	3.71540384435473	0.00156312333913962	0.026641860774928	B4galt1
ENSMUSG00000034390	1.04475526689473	7.43032077929306	3.71380655376885	0.00156661188445784	0.026649108991481	Cmip
ENSMUSG00000034751	1.17442575005553	7.73289270473779	3.71385129120749	0.00156690385886328	0.026649108991481	Mast4
ENSMUSG00000020806	1.03644089027321	6.59880832755093	3.70769407050871	0.00158385780613624	0.0268980126618245	Rhbdf2
ENSMUSG00000032068	1.58028580310449	4.09866115789262	3.70943408163337	0.00158589378249063	0.0268980126618245	Plet1
ENSMUSG00000028132	1.60840227789435	3.63492766542586	3.70949024312766	0.00158661868833047	0.0268980126618245	Tmem56
ENSMUSG00000054958	2.4770582662352	-1.64316330185861	3.7255020934391	0.00159899149708385	0.027078869862662	Nt5c1a
ENSMUSG00000074480	-1.1769518649884	5.67766401279894	-3.70193868671838	0.00160074724283479	0.0270797337086588	Mex3a
ENSMUSG00000046159	-1.62586807287897	1.15514327327082	-3.69900643914907	0.00161739220005333	0.0273322075509012	Chrm3
ENSMUSG00000032359	0.975632496805805	8.09134477720184	3.69318569271024	0.00162553607342947	0.0274406381789874	Ctsh
ENSMUSG00000038457	-2.13243523152324	-0.147364437417882	-3.70069222441122	0.00164141488561986	0.0276752856261243	Tmem255b
ENSMUSG00000095028	1.52448958321902	0.905208051933957	3.68921892717355	0.00164292063868021	0.0276752856261243	Sirpb1b
ENSMUSG00000055805	1.13925335734344	6.08719147196078	3.68368082697698	0.00165387542065981	0.027830308323285	Fmnl1
ENSMUSG00000054196	-1.58594781622183	2.29247838036449	-3.68372120313926	0.00166109154440573	0.0279221578654868	Cthrc1
ENSMUSG00000034810	-1.3794185753837	9.46131972951636	-3.68053757532354	0.00166557036975269	0.0279678491791982	Scn7a
ENSMUSG00000036814	3.33530618825905	-1.10816554793444	3.72673962462754	0.00169112226350656	0.0283669241349543	Slc6a20a
ENSMUSG00000021701	-1.12717209210318	7.30221021822971	-3.67059809318774	0.00169313881173874	0.0283694066510715	Plk2
ENSMUSG00000030872	-1.10964250065743	5.72853100950612	-3.67001651511776	0.00169484210965482	0.0283694066510715	Gga2
ENSMUSG00000047686	-1.82025917560973	1.06085173006887	-3.67118775687489	0.00170947381203904	0.0285148436411676	Zcchc5
ENSMUSG00000058454	-1.13727950076624	3.74506966128206	-3.66516316509677	0.00170979462368616	0.0285148436411676	Dhcr7
ENSMUSG00000036019	-0.920732709253251	6.18268596917776	-3.66494339094795	0.00171004644297129	0.0285148436411676	Tmtc2
ENSMUSG00000078161	1.29966905178289	2.55541918299938	3.66528118964603	0.00171071111048365	0.0285148436411676	Erich3
ENSMUSG00000028211	1.52814316010015	6.97224868222349	3.66516323615358	0.00171566365022056	0.0285674183267857	Trp53inp1
ENSMUSG00000043587	-1.11712406013071	2.92032216022757	-3.65892912482651	0.00172897238781105	0.0287588757909722	Pxylp1
ENSMUSG00000039452	-1.45346280265094	3.30816157654523	-3.65744430277561	0.00173768482451501	0.0288735600809842	Snx22
ENSMUSG00000055333	-2.33160121713159	3.65121989700296	-3.66992109548464	0.00175370766282145	0.0291093481963623	Fat2
ENSMUSG00000027562	-0.995592504447524	7.21593486637124	-3.64898396694293	0.0017598656855097	0.0291810714136969	Car2
ENSMUSG00000046916	-1.59835926383051	4.08468555567551	-3.64922930869762	0.00176795479326909	0.0292846317946605	Myct1
ENSMUSG00000011263	-2.14947686945831	1.80390315268467	-3.65921439529293	0.00177086061489848	0.0293022092371484	Exoc3l2
ENSMUSG00000040649	-1.32048577307222	2.61521246235567	-3.642149986099	0.00178365806889262	0.0294832553843488	Rimklb
ENSMUSG00000028020	-1.80853760108665	0.118293831867887	-3.64573150519478	0.00178916498924596	0.0295435403889523	Glrb
ENSMUSG00000036510	-1.73873376853326	0.0437184405468366	-3.64394576730712	0.00179110494860002	0.0295448620026079	Cdh8
ENSMUSG00000045349	1.48234876357281	1.03216737837542	3.64015454155041	0.00179336148915882	0.029551397567726	Sh2d5
ENSMUSG00000095061	1.26270862669565	3.43107415096056	3.63747304206909	0.00179801486079048	0.0295973741592298	E030018B13Rik
ENSMUSG00000018861	-1.22092612500003	2.88163691809337	-3.63674178784266	0.00179998339737863	0.0295991058668317	Fdxr
ENSMUSG00000050164	2.62537626294138	1.09371282922089	3.66121683828339	0.00181410669488401	0.0297967259182726	Mchr1
ENSMUSG00000082229	-2.58554965576096	-1.75202558132583	-3.65930020623363	0.00181575264015662	0.0297967259182726	Nap1l2
ENSMUSG00000079484	2.13768452204664	3.00995444302223	3.64347042461578	0.00182107463814465	0.0298532204612258	Phyhd1
ENSMUSG00000029338	-0.889645943530825	7.28229515190642	-3.62873225641188	0.00182508015487802	0.0298880394435436	Antxr2
ENSMUSG00000030554	-1.64394737603761	5.53197168190335	-3.62964212090475	0.00183337682386482	0.0299821540672696	Synm
ENSMUSG00000063430	-1.447868351697	4.22974511422528	-3.62726160435732	0.00183460206190658	0.0299821540672696	Wscd2
ENSMUSG00000007476	1.144019178421	5.06892917569523	3.62444051388746	0.00183975351597773	0.0300077117461084	Lrrc8a
ENSMUSG00000036775	-1.08586914545917	3.96272205977871	-3.62430908572243	0.00183994405040665	0.0300077117461084	Decr2
ENSMUSG00000085684	1.76334288728317	0.0948358938882529	3.62750381718072	0.00184642474619712	0.0300825200957347	4930469K13Rik
ENSMUSG00000026701	1.16216650326825	8.12420728017436	3.61457438671273	0.00187283354444383	0.0304815172679204	Prdx6
ENSMUSG00000021314	-1.08792509013587	4.63666016660639	-3.61389038346614	0.0018747927453341	0.0304821727324792	Amph
ENSMUSG00000048782	-2.73326133414759	-0.369068571328286	-3.63980910490246	0.0019000834700765	0.0308567879165757	Insc
ENSMUSG00000096753	-3.23200039091546	-2.17813858024076	-3.65837203536027	0.00190273129235371	0.0308567879165757	Fam181a
ENSMUSG00000058070	-1.05160087819173	6.67684137640605	-3.60537537687815	0.00190366082204874	0.0308567879165757	Eml1
ENSMUSG00000048120	1.21825089711477	6.98757586717768	3.60380285017165	0.00190996034408936	0.0309273395166764	Entpd1
ENSMUSG00000045053	2.17161132157398	-1.25006773071172	3.61670015684655	0.00191504241555665	0.0309780537384088	Kcng3
ENSMUSG00000033860	4.76137661088151	-1.09774546743057	3.71100618576666	0.00191865528373157	0.030992456675977	Fgg
ENSMUSG00000042501	2.82669615617852	-2.30712912613968	3.63732478777461	0.00192107680072929	0.030992456675977	Cpa6
ENSMUSG00000024892	1.14885943717442	5.4682858578915	3.60022970733981	0.00192178595063502	0.030992456675977	Pcx
ENSMUSG00000050640	-1.12631439805986	2.95390231549276	-3.59313662921521	0.0019463915363532	0.0313574336257308	Tmem150c
ENSMUSG00000038700	-0.994336961853243	3.77024498741454	-3.59090883003915	0.0019538295241465	0.0314453718247895	Hoxb5
ENSMUSG00000051354	1.86221285821779	-0.598786504295095	3.59560727490268	0.00196260614718827	0.031554654502111	Samd3
ENSMUSG00000042212	3.93380764679065	-3.02801838742937	3.66796221165399	0.00196636489518553	0.0315831206875856	Sprr2d
ENSMUSG00000030747	1.24982459737432	3.84104942044576	3.58300995329055	0.00198325807780689	0.031773860848194	Dgat2
ENSMUSG00000024579	-1.15913504389547	3.3558480514566	-3.58186587949564	0.00198654481322792	0.031773860848194	Pcyox1l
ENSMUSG00000028076	-1.09189030801427	3.62064544080497	-3.58167633047057	0.00198687685513902	0.031773860848194	Cd1d1
ENSMUSG00000035435	-1.65826722907729	1.19349023939635	-3.5849666571843	0.00198817424382313	0.031773860848194	Abca17
ENSMUSG00000066152	0.928258183794873	4.99079335694649	3.58087072342549	0.00198944748818337	0.031773860848194	Slc31a2
ENSMUSG00000024965	1.05942542441324	5.25443510069034	3.58070729588892	0.00199024183468385	0.031773860848194	Fermt3
ENSMUSG00000004446	1.18368804036556	3.17279532890654	3.57845242056292	0.00199899183081266	0.0318815112775693	Bid
ENSMUSG00000026579	1.77065674359052	2.24465570650314	3.5827651581061	0.00200251585556272	0.0319056814098434	F5
ENSMUSG00000105504	3.83193414193676	4.07198642909536	3.65318973316672	0.00200621201595845	0.0319261004648228	Gbp5
ENSMUSG00000027318	-1.33025399921947	4.11368631281551	-3.57630666301806	0.00200856587941467	0.0319261004648228	Adam33
ENSMUSG00000026536	2.777114	0.8488929	3.610788	0.002009827	0.0319261	Ifi211
ENSMUSG00000028633	1.361045	6.401289	3.571385	0.002027083	0.03216805	Ctps
ENSMUSG00000049723	4.459446	0.7724929	3.669587	0.002031762	0.03221012	Mmp12
ENSMUSG00000028530	0.9792141	8.244348	3.568637	0.002033888	0.03221168	Jak1
ENSMUSG00000045775	-1.853858	-1.212824	-3.5726	0.002045562	0.0323643	Slc16a5
ENSMUSG00000054850	-1.527344	0.1139096	-3.567071	0.002047723	0.03236625	Smim10l2a
ENSMUSG00000029313	0.9474388	7.669305	3.559917	0.002066116	0.0326245	Aff1
ENSMUSG00000031791	-1.043087	4.027598	-3.557871	0.002073921	0.03271524	Tmem38a
ENSMUSG00000003617	1.957837	7.753479	3.566264	0.002077757	0.03274323	Cp
ENSMUSG00000034422	2.188458	6.840125	3.569705	0.002087869	0.03286997	Parp14
ENSMUSG00000030732	2.632954	-1.88697	3.583567	0.002091855	0.03290011	Chrdl2
ENSMUSG00000050377	2.523471	-1.14704	3.572739	0.002118319	0.03328338	Il31ra
ENSMUSG00000029659	1.248858	1.820776	3.538434	0.002149488	0.03373974	Medag
ENSMUSG00000047441	2.931725	-1.897958	3.578091	0.002157765	0.03383622	Antxrl
ENSMUSG00000032606	-1.191045	3.676334	-3.534997	0.00216224	0.03387296	Nicn1
ENSMUSG00000041075	-1.328287	6.545977	-3.532739	0.002173025	0.03400838	Fzd7
ENSMUSG00000049556	-1.82753	2.505335	-3.537982	0.002176119	0.03402328	Lingo1
ENSMUSG00000030595	1.176688	4.31791	3.529218	0.002184817	0.03411444	Nfkbib
ENSMUSG00000030525	3.657085	0.8470608	3.599875	0.002186245	0.03411444	Chrna7
ENSMUSG00000024772	1.099304	7.851844	3.525896	0.00219746	0.0342558	Ehd1
ENSMUSG00000020722	2.727054	-0.9391341	3.559641	0.002199912	0.0342604	Cacng1
ENSMUSG00000031548	1.416311	4.337142	3.525163	0.002205154	0.03430839	Sfrp1
ENSMUSG00000032357	-1.275587	3.956974	-3.521722	0.002215819	0.03444059	Tinag
ENSMUSG00000041794	1.735088	3.215985	3.516145	0.002257139	0.03501944	Myrip
ENSMUSG00000025785	-0.8469618	5.903436	-3.510884	0.00225747	0.03501944	Exosc7
ENSMUSG00000019278	1.168064	5.657669	3.509609	0.002263612	0.03508047	Dpep1
ENSMUSG00000021259	-1.735736	1.362301	-3.513131	0.002269569	0.03513851	Cyp46a1
ENSMUSG00000089809	1.057229	6.040607	3.506926	0.002273978	0.03517248	Rasgef1b
ENSMUSG00000021702	2.333132	1.397587	3.52429	0.002287237	0.03534315	Thbs4
ENSMUSG00000031681	1.020435	6.174682	3.499104	0.002306279	0.03560277	Smad1
ENSMUSG00000017057	1.38316	5.465105	3.496883	0.002320061	0.03578074	Il13ra1
ENSMUSG00000025887	2.070232	3.04723	3.506551	0.002328446	0.03587523	Casp12
ENSMUSG00000031304	1.30664	3.860861	3.493371	0.00233306	0.0359115	Il2rg
ENSMUSG00000022311	-1.795498	0.7470994	-3.497717	0.002338671	0.03596301	Csmd3
ENSMUSG00000028370	1.857984	3.494996	3.496398	0.002349693	0.03609756	Pappa
ENSMUSG00000032121	-0.9787927	2.856628	-3.482299	0.002377425	0.0364883	Tmem218
ENSMUSG00000039936	1.077247	5.864074	3.480716	0.002384541	0.0365622	Pik3cd
ENSMUSG00000059213	1.743046	-0.3064422	3.485456	0.002387188	0.03656749	Ddn
ENSMUSG00000039315	2.194703	-1.768503	3.495055	0.002393569	0.0366299	Clnk
ENSMUSG00000025185	1.117795	2.988486	3.47717	0.00240013	0.03669496	Loxl4
ENSMUSG00000048240	-1.272151	1.624122	-3.474611	0.002413063	0.03682495	Gng7
ENSMUSG00000070533	3.396213	-2.043668	3.536119	0.002413268	0.03682495	Wfdc8
ENSMUSG00000006542	-1.379373	2.785721	-3.471646	0.002428543	0.03702247	Prkag3
ENSMUSG00000063594	-1.607254	1.670792	-3.472603	0.002434245	0.03707381	Gng8
ENSMUSG00000033705	-0.9764337	8.621795	-3.466722	0.002445456	0.03720888	Stard9
ENSMUSG00000027524	-1.033757	4.016991	-3.46447	0.00245559	0.03732732	Edn3
ENSMUSG00000031790	-1.21144	7.19521	-3.463006	0.002463426	0.03741063	Mmp15
ENSMUSG00000098488	-1.408505	1.727306	-3.458049	0.002490111	0.03777976	Pla2g4b
ENSMUSG00000019890	3.164389	-1.464302	3.5084	0.002496617	0.03783642	Nts
ENSMUSG00000036995	1.095874	5.175985	3.454168	0.002502149	0.03783642	Asap3
ENSMUSG00000047146	-1.268974	5.120816	-3.454424	0.002502955	0.03783642	Tet1
ENSMUSG00000032291	-2.420343	-0.041585	-3.478032	0.002503373	0.03783642	Crabp1
ENSMUSG00000030515	-1.1277	2.847969	-3.445638	0.002541366	0.03837414	Tarsl2
ENSMUSG00000056824	-1.43959	2.117151	-3.443503	0.002557885	0.0385869	Zfp663
ENSMUSG00000037016	-1.207153	5.886833	-3.434299	0.002595021	0.03910997	Frem2
ENSMUSG00000030341	0.9037317	7.251897	3.431208	0.002608	0.03923408	Tnfrsf1a
ENSMUSG00000028128	1.296506	5.644411	3.431846	0.002608196	0.03923408	F3
ENSMUSG00000070867	-1.263657	5.482252	-3.429516	0.002618567	0.03935283	Trabd2b
ENSMUSG00000053399	-2.180161	-0.1355415	-3.442626	0.002632662	0.03952726	Adamts18
ENSMUSG00000024534	-1.170629	3.486675	-3.424918	0.002639124	0.03958686	Sncaip
ENSMUSG00000068105	1.591837	1.818501	3.426019	0.002648421	0.03968884	Tnfrsf13c
ENSMUSG00000019893	-1.225873	3.759236	-3.422599	0.002650994	0.03968996	Ros1
ENSMUSG00000055368	1.120578	4.745483	3.421136	0.002656832	0.03970959	Slc6a2
ENSMUSG00000038527	1.355321	2.322395	3.421894	0.002657305	0.03970959	C1rl
ENSMUSG00000028525	0.8681426	6.789076	3.419923	0.00266193	0.03973746	Pde4b
ENSMUSG00000033762	-1.293119	2.210229	-3.420135	0.002664173	0.03973746	Recql4
ENSMUSG00000027612	1.407107	1.208746	3.419817	0.002669089	0.03977343	Mmp24
ENSMUSG00000056671	-1.175165	1.32928	-3.418167	0.002671714	0.03977524	Prelid2
ENSMUSG00000032491	-1.145375	3.568988	-3.413139	0.002695899	0.04009772	Nradd
ENSMUSG00000030319	-1.39635	5.184406	-3.408234	0.002725479	0.04049974	Cand2
ENSMUSG00000095609	1.897406	1.413523	3.413476	0.002737814	0.04063847	Gm21188
ENSMUSG00000032177	-1.074015	4.294247	-3.403647	0.002742227	0.04063847	Pde4a
ENSMUSG00000001663	-1.086431	3.818813	-3.403609	0.002742489	0.04063847	Gstt1
ENSMUSG00000042429	1.161734	3.074773	3.40168	0.002752762	0.04075268	Adora1
ENSMUSG00000063632	-0.9407068	6.412185	-3.400005	0.002760007	0.04079965	Sox11
ENSMUSG00000042129	1.007956	5.396988	3.39982	0.002761072	0.04079965	Rassf4
ENSMUSG00000031780	2.425589	-0.5251019	3.424278	0.002764582	0.04080519	Ccl17
ENSMUSG00000036875	-1.003533	4.293741	-3.39872	0.002766584	0.04080519	Dna2
ENSMUSG00000109238	1.859129	-1.420308	3.406071	0.00277065	0.04082725	Gm35060
ENSMUSG00000022416	-1.793864	-0.05573386	-3.402311	0.002782623	0.04096568	Cacna1i
ENSMUSG00000038393	1.098104	9.018314	3.387985	0.002821521	0.04149988	Txnip
ENSMUSG00000039886	1.020738	4.034336	3.386324	0.002829644	0.04157724	Tmem120a
ENSMUSG00000020312	-1.507305	3.682501	-3.388172	0.002832016	0.04157724	Shc2
ENSMUSG00000036931	1.12907	2.58067	3.378619	0.002870215	0.0420726	Nfkbid
ENSMUSG00000037206	-1.074289	5.365283	-3.378378	0.002871054	0.0420726	Islr
ENSMUSG00000058153	-2.011945	1.556906	-3.38876	0.002879878	0.04216301	Sez6l
ENSMUSG00000040314	3.484036	-2.62013	3.441693	0.002895526	0.04235307	Ctsg
ENSMUSG00000034848	-0.9660172	4.491047	-3.371114	0.002908801	0.04250809	Ttc21b
ENSMUSG00000041920	1.098168	3.939371	3.365747	0.002937906	0.04288001	Slc16a6
ENSMUSG00000109293	1.536906	0.08519754	3.367716	0.00294137	0.04288001	Dcst2
ENSMUSG00000022564	1.344246	5.657412	3.365786	0.002942348	0.04288001	Grina
ENSMUSG00000079547	-1.058016	2.857839	-3.363328	0.002950593	0.04296075	H2-DMb1
ENSMUSG00000037370	-1.021696	4.591231	-3.359289	0.002972175	0.04323535	Enpp1
ENSMUSG00000014776	-1.335639	2.118716	-3.350765	0.003023623	0.04394351	Nol3
ENSMUSG00000022941	-1.27224	4.959518	-3.349817	0.003026992	0.04395226	Ripply3
ENSMUSG00000003573	-1.326535	5.458609	-3.345848	0.003050509	0.04419809	Homer3
ENSMUSG00000045180	1.008147	6.452523	3.344684	0.003052139	0.04419809	Shroom2
ENSMUSG00000003153	1.177512	4.266505	3.344597	0.003054024	0.04419809	Slc2a3
ENSMUSG00000032802	0.95099	3.71249	3.344133	0.003055052	0.04419809	Srxn1
ENSMUSG00000000682	1.694705	3.592939	3.347511	0.003064979	0.04426879	Cd52
ENSMUSG00000027165	-1.062915	2.837682	-3.341918	0.003067798	0.04426879	B230118H07Rik
ENSMUSG00000054555	-1.203426	6.256058	-3.342109	0.003068299	0.04426879	Adam12
ENSMUSG00000095026	2.901509	0.07748947	3.384355	0.003080834	0.0444093	Gm3336
ENSMUSG00000026395	1.223046	6.884666	3.33487	0.00310937	0.04478	Ptprc
ENSMUSG00000029377	2.261154	0.2053151	3.353298	0.003117671	0.04485888	Ereg
ENSMUSG00000038781	1.066287	5.066503	3.330893	0.003129992	0.04499541	Stap2
ENSMUSG00000018570	-1.038678	2.310625	-3.328752	0.003142058	0.04512802	2810408A11Rik
ENSMUSG00000050530	-1.023951	7.091881	-3.328102	0.003145706	0.04513961	Fam171a1
ENSMUSG00000028071	1.211282	1.142182	3.323254	0.003175606	0.04552753	Sh2d2a
ENSMUSG00000004730	1.674688	4.9025	3.326837	0.003180973	0.04554103	Adgre1
ENSMUSG00000027490	-1.510402	4.563262	-3.324237	0.003182282	0.04554103	E2f1
ENSMUSG00000021453	1.693861	4.412109	3.323442	0.003202764	0.04579289	Gadd45g
ENSMUSG00000034522	-1.142297	5.809847	-3.317712	0.00320673	0.04580836	Zfp395
ENSMUSG00000020520	-1.096588	4.696034	-3.314644	0.00322421	0.04601669	Galnt10
ENSMUSG00000056481	-1.265284	6.384751	-3.313984	0.00323093	0.0460712	Cd248
ENSMUSG00000026011	2.968099	-1.66044	3.360213	0.003238992	0.04614475	Ctla4
ENSMUSG00000046314	1.024481	5.497655	3.308907	0.003257592	0.04632636	Stxbp6
ENSMUSG00000070565	-0.8968549	6.707732	-3.308402	0.003260275	0.04632636	Rasal2
ENSMUSG00000066721	-1.696023	-0.3989099	-3.313716	0.003260489	0.04632636	Zfp575
ENSMUSG00000020704	-1.319468	0.6511757	-3.308457	0.003265318	0.0463535	Asic2
ENSMUSG00000028551	-1.601297	5.443866	-3.310103	0.003272689	0.04641667	Cdkn2c
ENSMUSG00000033949	-1.194765	3.370641	-3.304308	0.0032868	0.04657522	Trim36
ENSMUSG00000023132	1.77495	1.155708	3.309041	0.003297867	0.04669039	Gzma
ENSMUSG00000038980	-2.132494	-0.1278	-3.316814	0.003308587	0.04680045	Rbbp8nl
ENSMUSG00000034917	1.145533	4.927773	3.294559	0.003344915	0.04727222	Tjp3
ENSMUSG00000000325	-1.071899	5.168661	-3.289813	0.003373189	0.04762804	Arvcf
ENSMUSG00000043702	0.847831	4.924568	3.288758	0.003379019	0.04762804	Pde12
ENSMUSG00000016529	3.569822	-0.1494269	3.362599	0.003379087	0.04762804	Il10
ENSMUSG00000044052	-2.207567	0.1723094	-3.307133	0.003383465	0.04764747	Ccr10
ENSMUSG00000062372	-1.557336	2.075124	-3.287086	0.003409386	0.04796997	Otof
ENSMUSG00000028737	-1.130841	3.184009	-3.283334	0.003413855	0.04799035	Aldh4a1
ENSMUSG00000035226	-1.795221	-0.885204	-3.28736	0.003434313	0.04823525	Rims4
ENSMUSG00000043415	-1.08815	5.064526	-3.278435	0.00344401	0.0483287	Otud1
ENSMUSG00000000627	-1.384004	4.44263	-3.27015	0.003504533	0.04913292	Sema4f
ENSMUSG00000015501	1.023027	7.027446	3.268341	0.003507506	0.04913292	Hivep2
ENSMUSG00000027495	-0.9921936	5.503766	-3.264218	0.003533827	0.04945801	Fam210b
ENSMUSG00000021109	1.268134	6.777064	3.263829	0.003540423	0.04946589	Hif1a
ENSMUSG00000028919	-1.549659	3.875625	-3.266324	0.003540618	0.04946589	Arhgef19
ENSMUSG00000040658	-1.786239	1.486147	-3.269524	0.003547247	0.04951496	Dnph1
ENSMUSG00000030156	2.189891	0.711414	3.275977	0.003579891	0.04992675	Cd69
ENSMUSG00000032902	1.020182	4.919504	3.254895	0.003594546	0.05008716	Slc16a1
ENSMUSG00000062609	1.356566	5.388729	3.250969	0.003628054	0.05050976	Kcnj15
ENSMUSG00000026630	1.81096	1.771148	3.257302	0.003631441	0.05051264	Batf3
ENSMUSG00000050379	-0.9172535	4.185972	-3.244681	0.003661807	0.05089047	6-Sep
ENSMUSG00000063445	-1.235155	3.315272	-3.239638	0.003699229	0.05136561	Nmral1
ENSMUSG00000001670	2.813953	-1.81859	3.279028	0.00372346	0.05165691	Tat
ENSMUSG00000044707	-0.9313542	3.597147	-3.234688	0.003729202	0.05169143	Ccnjl
ENSMUSG00000028893	0.9252007	4.535612	3.23286	0.003741651	0.05181876	Sesn2
ENSMUSG00000035842	-1.172399	4.326442	-3.229935	0.003763814	0.0520803	Ddx11
ENSMUSG00000027219	1.79928	2.292641	3.233375	0.003792717	0.05242109	Slc28a2
ENSMUSG00000022969	0.9855167	4.795915	3.225119	0.003795042	0.05242109	Il10rb
ENSMUSG00000041268	1.053312	6.147962	3.223768	0.003804812	0.05251037	Dmxl2
ENSMUSG00000046623	3.176771	-2.90391	3.281038	0.003817961	0.05261744	Gjb4
ENSMUSG00000015484	-2.195456	-0.64841	-3.241168	0.003819195	0.05261744	Fam163a
ENSMUSG00000032850	-1.479376	2.024104	-3.223171	0.00382523	0.05261887	Rnft2
ENSMUSG00000038007	1.062993	7.753683	3.220748	0.003825923	0.05261887	Acer2
ENSMUSG00000073705	-1.60956	1.609433	-3.2229	0.003839865	0.05276493	Apitd1
ENSMUSG00000045875	-3.303066	-1.196124	-3.277778	0.003880281	0.05327421	Adra1a
ENSMUSG00000041012	-1.065415	4.597372	-3.21226	0.003885684	0.05330232	Cmtm8
ENSMUSG00000062542	-1.606633	0.2907077	-3.215697	0.003890545	0.05332295	Syt9
ENSMUSG00000020900	-1.119111	9.132823	-3.208621	0.003912226	0.05357389	Myh10
ENSMUSG00000021194	2.761526	-2.767612	3.245602	0.003947008	0.05397566	Chga
ENSMUSG00000015316	1.931864	0.6839884	3.214893	0.003948361	0.05397566	Slamf1
ENSMUSG00000041827	3.259892	2.078384	3.26144	0.003987442	0.05437869	Oasl1
ENSMUSG00000043832	1.342093	2.814386	3.199093	0.003988027	0.05437869	Clec4a3
ENSMUSG00000044197	0.8410832	5.609909	3.197897	0.003988113	0.05437869	Gpr146
ENSMUSG00000078945	1.159773	3.844444	3.197479	0.003993359	0.05440352	Naip2
ENSMUSG00000028613	1.136618	2.105961	3.196226	0.004002072	0.05447551	Lrp8
ENSMUSG00000024539	1.100976	5.075537	3.195544	0.004006519	0.05448935	Ptpn2
ENSMUSG00000045725	1.088718	1.944401	3.192218	0.004030776	0.05477235	Prr15
ENSMUSG00000035413	-0.8657773	5.2796	-3.189434	0.004050239	0.05495101	Tmem98
ENSMUSG00000053465	-1.492733	4.107375	-3.192023	0.004050842	0.05495101	Hs6st3
ENSMUSG00000004864	1.204068	4.362194	3.186007	0.004078998	0.05528573	Mapk13
ENSMUSG00000030048	-1.857119	-1.605719	-3.193068	0.004095209	0.05541847	Gkn3
ENSMUSG00000004043	1.052905	5.097044	3.18341	0.004095769	0.05541847	Stat5a
ENSMUSG00000068129	1.586057	-0.5619456	3.1825	0.004132167	0.05586338	Cst7
ENSMUSG00000048728	-1.387346	0.928382	-3.178969	0.004140315	0.05592593	Zfp454
ENSMUSG00000045231	-1.124583	1.77332	-3.177046	0.004144577	0.05593595	BC106179
ENSMUSG00000029193	-1.321955	3.807343	-3.176904	0.004152086	0.05598971	Cckar
ENSMUSG00000043419	-1.147341	1.671818	-3.174048	0.004167763	0.05615345	Chd3os
ENSMUSG00000001155	1.802602	-1.016926	3.181496	0.004172945	0.05617562	Ftcd
ENSMUSG00000024036	0.8452379	4.91323	3.171478	0.004185254	0.05629362	Slc37a1
ENSMUSG00000033644	2.216676	0.0505418	3.191014	0.004196797	0.05640112	Piwil2
ENSMUSG00000054978	-1.62968	1.005675	-3.171669	0.004220795	0.05663408	Kbtbd13
ENSMUSG00000019590	0.8065172	5.992289	3.166787	0.004221262	0.05663408	Cyb561
ENSMUSG00000028699	0.9480938	4.8128	3.164099	0.004242219	0.05686431	Tspan1
ENSMUSG00000026064	1.218838	6.126404	3.164165	0.004245582	0.05686431	Ptp4a1
ENSMUSG00000020787	1.277394	1.708552	3.163674	0.004251616	0.05689715	P2rx1
ENSMUSG00000029084	1.362368	5.868206	3.163078	0.004260817	0.05697229	Cd38
ENSMUSG00000002870	-1.191219	5.712144	-3.160375	0.004274279	0.05707816	Mcm2
ENSMUSG00000024968	-1.731872	2.492967	-3.166625	0.004275921	0.05707816	Rcor2
ENSMUSG00000037991	-1.845796	2.54387	-3.168241	0.004284531	0.05714507	Rmi2
ENSMUSG00000037251	-1.175922	3.751332	-3.158314	0.004290003	0.05717005	Pomk
ENSMUSG00000114245	-1.476373	0.7294776	-3.158356	0.004306933	0.05734756	AC130711.1
ENSMUSG00000021048	-0.8167892	6.156035	-3.152631	0.004331869	0.05763128	Mthfd1
ENSMUSG00000020889	1.462262	3.902865	3.153046	0.004347694	0.0577934	Nr1d1
ENSMUSG00000020941	1.121307	4.947127	3.148686	0.004364995	0.05797488	Map3k14
ENSMUSG00000019813	-0.8925814	3.197827	-3.147726	0.004370934	0.05799658	Cep57l1
ENSMUSG00000030650	3.298004	0.00114466	3.213893	0.004373931	0.05799658	Tmc5
ENSMUSG00000034910	-0.8500111	4.822204	-3.144057	0.004400302	0.05829757	Pygo1
ENSMUSG00000059173	1.091673	3.476172	3.141593	0.004421483	0.05852937	Pde1a
ENSMUSG00000026315	-0.9515041	4.157746	-3.137236	0.004455684	0.05893301	Serpinb8
ENSMUSG00000059708	-0.9846612	3.349959	-3.136529	0.004461591	0.05896204	Akap17b
ENSMUSG00000040747	1.938192	4.270776	3.14787	0.004469502	0.05901749	Cd53
ENSMUSG00000040328	3.621032	1.6168	3.213075	0.004495058	0.05930565	Olfr56
ENSMUSG00000025578	-1.275584	3.706148	-3.132294	0.004502731	0.05932805	Cbx8
ENSMUSG00000050022	-1.276039	2.988522	-3.131706	0.004507601	0.05932805	Amz1
ENSMUSG00000033249	-1.586044	1.612538	-3.135061	0.004507961	0.05932805	Hsf4
ENSMUSG00000015354	-1.011925	5.39745	-3.127329	0.004537434	0.0596665	Pcolce2
ENSMUSG00000030148	2.182404	2.267029	3.141996	0.004585895	0.06025388	Clec4a2
ENSMUSG00000053062	1.205395	5.546384	3.120083	0.004601569	0.06040985	Jam2
ENSMUSG00000085139	2.440349	-1.987255	3.146338	0.004633857	0.0607835	A730046J19Rik
ENSMUSG00000035275	-0.8918196	6.261217	-3.115066	0.004639832	0.06081166	Raver2
ENSMUSG00000015568	0.9472289	6.760998	3.112519	0.004661634	0.06104704	Lpl
ENSMUSG00000024027	-0.8923405	5.958704	-3.112019	0.004665752	0.06105064	Glp1r
ENSMUSG00000066867	2.538771	-1.997921	3.144991	0.004680864	0.06117464	Oas1e
ENSMUSG00000015619	-1.429665	2.876005	-3.112143	0.004682931	0.06117464	Gata3
ENSMUSG00000059742	1.835991	1.172174	3.118567	0.004693203	0.06125845	Kcnh7
ENSMUSG00000041313	1.041299	5.626983	3.106243	0.004716061	0.06150626	Slc7a1
ENSMUSG00000087651	1.271531	4.046546	3.103602	0.004745297	0.06183678	1500009L16Rik
ENSMUSG00000026355	-1.138464	6.45948	-3.101364	0.004759932	0.06197666	Mcm6
ENSMUSG00000032690	2.147263	2.330289	3.118823	0.004776291	0.06211951	Oas2
ENSMUSG00000047904	-1.177837	2.393741	-3.099332	0.004778725	0.06211951	Sstr2
ENSMUSG00000020340	0.8753395	5.385795	3.095656	0.004807455	0.06239976	Cyfip2
ENSMUSG00000068263	-1.099193	3.670325	-3.095764	0.00480814	0.06239976	Efcc1
ENSMUSG00000027408	-1.201692	4.820707	-3.09495	0.004817998	0.06247665	Cpxm1
ENSMUSG00000001864	-1.123199	3.709894	-3.092416	0.004838149	0.06268679	Aif1l
ENSMUSG00000032845	2.651165	-0.1991418	3.130438	0.00485326	0.06275626	Alpk2
ENSMUSG00000032766	-0.8852414	5.4882	-3.090386	0.004854026	0.06275626	Gng11
ENSMUSG00000051243	2.058484	-0.6021141	3.106896	0.004855364	0.06275626	Islr2
ENSMUSG00000035198	-0.9445546	3.992546	-3.089633	0.004860871	0.06277637	Tubg1
ENSMUSG00000028832	-1.085222	6.269795	-3.089324	0.004864878	0.06277709	Stmn1
ENSMUSG00000020573	1.04581	4.575253	3.088555	0.004871188	0.06280748	Pik3cg
ENSMUSG00000039187	-1.154067	2.910066	-3.082442	0.00492802	0.06348872	Fanci
ENSMUSG00000032741	-0.8864757	6.164236	-3.079647	0.004950313	0.06372425	Tpcn1
ENSMUSG00000020734	-1.833823	1.301489	-3.089057	0.004955314	0.06373697	Grin2c
ENSMUSG00000061666	1.22153	4.77089	3.079179	0.004959883	0.06374413	Gdpd1
ENSMUSG00000026770	2.117908	0.5828768	3.096577	0.004968056	0.06379754	Il2ra
ENSMUSG00000036904	-1.077548	5.027887	-3.076309	0.004981984	0.06392473	Fzd8
ENSMUSG00000015843	-2.058732	0.03285628	-3.091249	0.004998356	0.06408303	Rxrg
ENSMUSG00000027776	1.718898	-1.048917	3.079851	0.005013717	0.06422815	Il12a
ENSMUSG00000027316	-1.544775	0.703906	-3.07531	0.005024563	0.06431522	Gfra4
ENSMUSG00000034266	1.404052	3.59109	3.072675	0.005031777	0.06435456	Batf
ENSMUSG00000087247	1.552409	-0.5812559	3.074223	0.005035739	0.06435456	Alkal1
ENSMUSG00000059866	1.105843	5.223913	3.0683	0.005056046	0.06456214	Tnip2
ENSMUSG00000025746	2.310377	-2.077797	3.086924	0.005126729	0.06541212	Il6
ENSMUSG00000025577	-1.076515	4.134815	-3.05792	0.00515246	0.06568766	Cbx2
ENSMUSG00000027339	0.7937913	6.319579	3.055354	0.005175199	0.06592465	Rassf2
ENSMUSG00000046719	-1.714266	2.008811	-3.05747	0.005223768	0.06649003	Nxph3
ENSMUSG00000074622	1.25577	4.922726	3.050506	0.005228952	0.06650273	Mafb
ENSMUSG00000040152	1.106097	9.324486	3.048852	0.005239246	0.06654395	Thbs1
ENSMUSG00000031285	-1.750931	1.872253	-3.056596	0.005240572	0.06654395	Dcx
ENSMUSG00000048498	1.738713	1.376271	3.055795	0.005245462	0.06655285	Cd300e
ENSMUSG00000034855	5.536552	1.539978	3.197814	0.005255298	0.06662443	Cxcl10
ENSMUSG00000048031	3.138265	-1.498282	3.108051	0.005270822	0.0667207	Fcrl5
ENSMUSG00000046828	2.309885	3.379453	3.071995	0.005271292	0.0667207	Mettl21e
ENSMUSG00000030110	0.9763443	3.344957	3.041913	0.005304487	0.0670874	Ret
ENSMUSG00000024589	0.9769732	6.928468	3.039592	0.005327069	0.06731387	Nedd4l
ENSMUSG00000037474	-1.360789	4.438435	-3.040756	0.005330869	0.06731387	Dtl
ENSMUSG00000048142	-1.974892	1.570889	-3.049403	0.005373774	0.06780175	Nat8l
ENSMUSG00000035439	-1.248849	3.811758	-3.034268	0.00538643	0.0679075	Haus8
ENSMUSG00000033579	3.152541	-2.183899	3.095928	0.005399412	0.06796587	Fa2h
ENSMUSG00000063727	1.141281	2.954976	3.032474	0.005399618	0.06796587	Tnfrsf11b
ENSMUSG00000053749	1.365679	1.187772	3.032326	0.00541436	0.06809747	Gm9920
ENSMUSG00000036526	-0.9845387	3.50308	-3.029651	0.00542492	0.06817631	Card11
ENSMUSG00000058396	1.117031	5.039738	3.028913	0.005434259	0.06823969	Gpr182
ENSMUSG00000028980	0.8856909	8.146674	3.028212	0.005438802	0.06824279	H6pd
ENSMUSG00000036718	1.101974	3.988615	3.021988	0.005503234	0.06899674	Micall2
ENSMUSG00000052613	-1.260131	0.8311759	-3.019793	0.005531851	0.06925233	Pcdh15
ENSMUSG00000026058	-1.771164	-0.7822679	-3.027737	0.005532339	0.06925233	Khdrbs2
ENSMUSG00000023094	-1.097305	3.184392	-3.015445	0.005569435	0.06964884	Msrb2
ENSMUSG00000052854	1.043726	5.022975	3.015021	0.005572784	0.06964884	Nrk
ENSMUSG00000046337	-1.295047	0.9676482	-3.012083	0.005612964	0.07009586	Fam178b
ENSMUSG00000021589	-0.8438144	5.68915	-3.009784	0.005625294	0.07017601	Rhobtb3
ENSMUSG00000022971	0.9152508	5.900893	3.009514	0.005628217	0.07017601	Ifnar2
ENSMUSG00000003070	-1.656424	2.503142	-3.014689	0.005638807	0.07020552	Efna2
ENSMUSG00000078532	-1.630371	2.205278	-3.014085	0.005639423	0.07020552	Nkain1
ENSMUSG00000033880	1.202825	5.736467	3.008394	0.005645422	0.07022517	Lgals3bp
ENSMUSG00000031489	-1.500991	2.080319	-3.010362	0.005654261	0.07022669	Adrb3
ENSMUSG00000024085	0.8977192	8.273415	3.006974	0.005654387	0.07022669	Man2a1
ENSMUSG00000094910	-1.209238	4.465644	-3.00598	0.00567075	0.0703749	D430019H16Rik
ENSMUSG00000036412	1.439192	3.784901	3.004655	0.005704851	0.07074282	Arsi
ENSMUSG00000070423	-2.940232	-2.087851	-3.052894	0.005752357	0.07127628	Olfr558
ENSMUSG00000044229	-1.055102	4.477671	-2.99715	0.005758282	0.07129409	Nxpe4
ENSMUSG00000034656	-0.8547325	3.660952	-2.993753	0.005792803	0.07166564	Cacna1a
ENSMUSG00000068874	0.7970256	7.60595	2.990765	0.005824523	0.07197958	Selenbp1
ENSMUSG00000051951	-1.223306	1.907582	-2.99119	0.005827242	0.07197958	Xkr4
ENSMUSG00000001270	-1.204543	6.112843	-2.990187	0.005836957	0.07200658	Ckb
ENSMUSG00000033826	-0.9443368	4.159154	-2.989485	0.005838494	0.07200658	Dnah8
ENSMUSG00000035355	2.254573	0.09980861	3.012485	0.005866114	0.0722911	Kcnh4
ENSMUSG00000064120	0.9798834	5.815634	2.986263	0.005873266	0.07232312	Mocs1
ENSMUSG00000037108	-1.142495	1.905121	-2.985731	0.005882157	0.07237651	Zcwpw1
ENSMUSG00000026896	1.612029	5.348551	2.987467	0.005918657	0.07276925	Ifih1
ENSMUSG00000024672	1.513475	2.041512	2.984439	0.005932264	0.07288014	Ms4a7
ENSMUSG00000015053	0.8918531	6.808404	2.976842	0.005974988	0.07334829	Gata2
ENSMUSG00000033715	1.353042	5.874816	2.977937	0.005980967	0.07336499	Akr1c14
ENSMUSG00000026415	1.533485	1.238436	2.979559	0.005989355	0.0734112	Fcamr
ENSMUSG00000041117	-1.200164	5.971023	-2.975026	0.006001116	0.07349864	Ccdc8
ENSMUSG00000009013	-0.9618823	6.40386	-2.973895	0.006007619	0.07352159	Dynll1
ENSMUSG00000020940	1.685466	-1.537883	2.976794	0.006053989	0.07403204	1700023F06Rik
ENSMUSG00000033453	1.20264	7.426243	2.969664	0.006060482	0.07405443	Adamts15
ENSMUSG00000037169	-1.566093	3.794778	-2.969788	0.006104453	0.07453439	Mycn
ENSMUSG00000051490	1.958153	-0.8256179	2.97748	0.006134198	0.07484004	Foxd4
ENSMUSG00000029334	-1.515841	3.24069	-2.965373	0.006144315	0.07490594	Prkg2
ENSMUSG00000053825	1.06409	1.908542	2.960591	0.00615707	0.07500387	Ppfia2
ENSMUSG00000054252	-1.148168	7.827499	-2.958807	0.006179685	0.07522168	Fgfr3
ENSMUSG00000038077	-1.740009	1.27782	-2.963574	0.006218887	0.0756409	Kcna6
ENSMUSG00000047220	-1.600553	0.2198257	-2.957852	0.006247713	0.07593337	Ccdc36
ENSMUSG00000030544	-1.574804	0.03673216	-2.955899	0.006264382	0.07607776	Mesp1
ENSMUSG00000054128	-1.540865	-0.4088675	-2.952886	0.006291977	0.07635451	H2-T3
ENSMUSG00000084897	3.657573	0.2276032	3.035364	0.006315191	0.07657649	Gm14226
ENSMUSG00000022425	0.9974996	6.157918	2.946241	0.00631991	0.07657649	Enpp2
ENSMUSG00000062991	1.306358	3.152845	2.942088	0.006382497	0.07727589	Nrg1
ENSMUSG00000041730	3.50077	-1.275717	3.021874	0.006397033	0.07739289	Prrxl1
ENSMUSG00000032262	1.740552	0.4194708	2.946153	0.006422392	0.07764056	Elovl4
ENSMUSG00000026202	0.9177838	4.773028	2.936664	0.006431081	0.07768648	Tuba4a
ENSMUSG00000042474	-1.466759	0.3765968	-2.938432	0.006447161	0.07782154	Fcmr
ENSMUSG00000024206	-1.041773	3.721279	-2.934286	0.006460415	0.07791301	Rfx2
ENSMUSG00000053141	-1.166538	1.412135	-2.933942	0.006468444	0.07791301	Ptprt
ENSMUSG00000031364	2.762961	-2.005553	2.982584	0.006469453	0.07791301	Grpr
ENSMUSG00000020182	-1.26141	3.310312	-2.933192	0.006483396	0.07796931	Ddc
ENSMUSG00000005410	-1.114185	5.635106	-2.932456	0.006483945	0.07796931	Mcm5
ENSMUSG00000029810	0.9216095	8.011955	2.929406	0.006517104	0.0782698	Tmem176b
ENSMUSG00000020483	-0.9357297	5.971414	-2.929271	0.006518788	0.0782698	Dynll2
ENSMUSG00000028602	2.041818	-0.7340784	2.945555	0.006544606	0.07852045	Tnfrsf8
ENSMUSG00000052921	-0.9470035	6.996361	-2.925553	0.006563383	0.07865502	Arhgef15
ENSMUSG00000075588	-1.186993	2.233409	-2.925881	0.006565726	0.07865502	Hoxb2
ENSMUSG00000022987	-1.048158	3.577775	-2.924998	0.006571334	0.07866288	Zfp641
ENSMUSG00000073409	3.218931	5.397221	2.990552	0.006629937	0.07930463	H2-Q6
ENSMUSG00000020032	-1.3497	6.257467	-2.918655	0.006667687	0.07969617	Nuak1
ENSMUSG00000079164	-1.084267	3.229454	-2.913007	0.006718073	0.08023804	Tlr5
ENSMUSG00000026409	0.9948313	5.584265	2.911938	0.006729466	0.08031373	Pfkfb2
ENSMUSG00000027068	3.534706	1.093278	2.995595	0.006744064	0.08032951	Dhrs9
ENSMUSG00000026365	1.401033	5.900517	2.912991	0.006744517	0.08032951	Cfh
ENSMUSG00000025165	3.116986	-2.508968	2.976773	0.006745959	0.08032951	Sectm1a
ENSMUSG00000047749	-0.9754333	5.408908	-2.908245	0.006774899	0.08061369	Zc3hav1l
ENSMUSG00000057561	1.260136	5.653761	2.908351	0.006785313	0.08062348	Eif1a
ENSMUSG00000006678	-0.972835	5.248156	-2.907068	0.006789488	0.08062348	Pola1
ENSMUSG00000044966	-1.255956	1.711306	-2.907834	0.006791387	0.08062348	Fbxo48
ENSMUSG00000031553	1.846104	-0.359058	2.918603	0.006796024	0.08062348	Adam3
ENSMUSG00000057967	-0.9367486	3.9032	-2.905933	0.006803318	0.08064978	Fgf18
ENSMUSG00000050505	1.38105	2.250794	2.906717	0.006819635	0.08078292	Pcdh20
ENSMUSG00000025429	1.285146	2.675264	2.90273	0.006857935	0.08117607	Pstpip2
ENSMUSG00000044083	1.498484	-0.5977057	2.903971	0.006875034	0.08131788	Efcab8
ENSMUSG00000049649	1.930614	-1.482465	2.912791	0.006904777	0.08155769	Gpr3
ENSMUSG00000009687	0.9493896	4.286671	2.897789	0.006905577	0.08155769	Fxyd5
ENSMUSG00000055639	-0.9378582	6.186192	-2.895718	0.00693172	0.08180563	Dach1
ENSMUSG00000050578	4.878305	0.4089767	3.031743	0.006941273	0.08185755	Mmp13
ENSMUSG00000029322	1.406539	5.737842	2.895907	0.006960301	0.08202106	Plac8
ENSMUSG00000041491	-0.9490095	4.200366	-2.892725	0.006969874	0.08207298	Cep78
ENSMUSG00000110086	-1.621793	1.073517	-2.896427	0.007002118	0.08239159	Gm45623
ENSMUSG00000066510	1.658585	-0.8346376	2.895772	0.007021587	0.08255951	Ankdd1a
ENSMUSG00000030084	-1.043219	8.398894	-2.88806	0.007030964	0.08260863	Plxna1
ENSMUSG00000068962	-1.411825	0.8483886	-2.889785	0.007039857	0.08265198	Zfp114
ENSMUSG00000030223	-1.611378	1.59218	-2.892348	0.007051952	0.08273283	Ptpro
ENSMUSG00000035311	0.8741993	6.235047	2.884513	0.007075059	0.08294267	Gnptab
ENSMUSG00000097187	-1.444562	3.334728	-2.88647	0.007088761	0.08304202	Gm19426
ENSMUSG00000038422	-1.141633	2.763516	-2.881247	0.00712257	0.08337659	Hdhd3
ENSMUSG00000034911	-1.188396	6.226069	-2.879469	0.007148448	0.08361789	Ushbp1
ENSMUSG00000029298	1.82888	6.642689	2.886007	0.007211844	0.08417433	Gbp9
ENSMUSG00000092277	2.272064	-0.8290924	2.902538	0.007214651	0.08417433	Gm19684
ENSMUSG00000028459	1.480949	1.679395	2.877185	0.007218226	0.08417433	Cd72
ENSMUSG00000040037	-0.9846882	2.993859	-2.873595	0.007218597	0.08417433	Negr1
ENSMUSG00000032021	1.852196	-0.9439827	2.885945	0.007222513	0.08417433	Crtam
ENSMUSG00000024052	1.022754	7.284157	2.872753	0.007230325	0.0842036	Lpin2
ENSMUSG00000040569	1.904193	-1.190786	2.886604	0.007236617	0.08421514	Slc26a7
ENSMUSG00000031465	-0.8970972	4.058893	-2.8713	0.007248301	0.08428936	Angpt2
ENSMUSG00000056749	1.275923	5.036671	2.868119	0.007306166	0.08490011	Nfil3
ENSMUSG00000030711	1.312211	4.582854	2.864797	0.007355033	0.08540548	Sult1a1
ENSMUSG00000043448	-1.51924	1.895393	-2.86697	0.00736408	0.08544808	Gjc2
ENSMUSG00000022176	-1.318988	1.227588	-2.860361	0.007415985	0.08598753	Rem2
ENSMUSG00000028019	0.9701867	2.383169	2.858363	0.007422483	0.0860001	Pdgfc
ENSMUSG00000037762	1.327146	5.627652	2.858205	0.007446467	0.08621511	Slc16a9
ENSMUSG00000039943	0.9210482	6.137847	2.854924	0.007468911	0.08641198	Plcb4
ENSMUSG00000090061	1.303374	1.743803	2.85578	0.007476531	0.08643719	Nwd2
ENSMUSG00000039648	1.396175	4.340787	2.856099	0.007486183	0.08648584	Kyat1
ENSMUSG00000032323	-1.361987	-0.1850577	-2.851871	0.007538695	0.08697096	Cyp11a1
ENSMUSG00000060459	2.415968	-1.830491	2.885451	0.007539126	0.08697096	Kng2
ENSMUSG00000028417	2.782502	-0.65727	2.901614	0.007552294	0.08705965	Tal2
ENSMUSG00000041237	2.338955	-1.920412	2.880069	0.007566374	0.08712791	Pklr
ENSMUSG00000036062	1.191733	1.155052	2.848261	0.007569186	0.08712791	Phf24
ENSMUSG00000020169	-1.281513	1.674841	-2.848146	0.00757923	0.08718035	Best3
ENSMUSG00000030483	0.9721387	3.009455	2.846064	0.007591434	0.08725755	Cyp2b10
ENSMUSG00000034997	1.284208	1.688833	2.845297	0.007619236	0.08738316	Htr2a
ENSMUSG00000000216	1.063343	6.93201	2.844165	0.007619715	0.08738316	Scnn1g
ENSMUSG00000019301	-1.881036	-1.986386	-2.857994	0.007620098	0.08738316	Hsd17b1
ENSMUSG00000023909	-1.117138	4.996755	-2.843811	0.007626685	0.08738316	Paqr4
ENSMUSG00000094651	-1.6351	-1.010089	-2.850165	0.007629867	0.08738316	Gal3st2
ENSMUSG00000078252	-2.491001	-1.492304	-2.881268	0.007647991	0.08749976	Krtap17-1
ENSMUSG00000045312	-0.9152276	6.278749	-2.841752	0.007651065	0.08749976	Lhfpl2
ENSMUSG00000078566	1.105743	4.036216	2.841106	0.007664025	0.08758492	Bnip3
ENSMUSG00000039680	-0.9698242	2.861631	-2.83885	0.007692284	0.08782698	Mrps6
ENSMUSG00000025612	0.8763533	7.254361	2.83852	0.007696264	0.08782698	Bach1
ENSMUSG00000029122	-1.319045	4.85945	-2.83961	0.007703616	0.08784777	Evc
ENSMUSG00000005087	1.089936	8.092517	2.837412	0.007715378	0.08791878	Cd44
ENSMUSG00000049502	1.443118	5.612069	2.839411	0.007728556	0.08800582	Dtx3l
ENSMUSG00000059891	-1.879764	-0.5359196	-2.849937	0.00773425	0.08800757	Tsks
ENSMUSG00000034923	1.647474	-1.175422	2.841716	0.007753994	0.08816907	Ly6g6f
ENSMUSG00000049532	-0.9354877	4.909185	-2.832967	0.007775178	0.08834672	Sall2
ENSMUSG00000034825	1.177294	1.680257	2.831198	0.007808362	0.08866035	Nrip3
ENSMUSG00000042978	-1.082953	5.27423	-2.828634	0.007840064	0.08895673	Sbk1
ENSMUSG00000097050	-1.312121	-0.4924296	-2.828873	0.007855794	0.08907158	Gm9918
ENSMUSG00000018166	0.8805391	6.603802	2.826594	0.00786604	0.08908397	Erbb3
ENSMUSG00000029591	-1.35989	2.675133	-2.828061	0.007874937	0.08908397	Ung
ENSMUSG00000029844	-1.390361	0.1335022	-2.828294	0.007877062	0.08908397	Hoxa1
ENSMUSG00000029005	1.872231	-0.1369585	2.839666	0.007879319	0.08908397	Draxin
ENSMUSG00000008540	0.8624213	5.999777	2.823806	0.007906191	0.08932421	Mgst1
ENSMUSG00000054894	-0.9154193	2.411277	-2.821937	0.0079335	0.08956905	Atp5s
ENSMUSG00000044017	1.049034	3.179212	2.819793	0.007966791	0.08988102	Adgrd1
ENSMUSG00000021646	-0.9273404	4.107424	-2.81918	0.007973694	0.08989506	Mccc2
ENSMUSG00000030468	-0.9390519	2.004791	-2.818711	0.00798063	0.08990943	Siglecg
ENSMUSG00000022672	-0.9771824	5.951799	-2.816811	0.008008851	0.09016343	Prkdc
ENSMUSG00000026786	1.212888	4.094405	2.815588	0.0080377	0.09042413	Apbb1ip
ENSMUSG00000078773	-1.161838	3.118108	-2.814377	0.008051462	0.09051484	Rad54b
ENSMUSG00000051498	1.117373	1.505846	2.812645	0.008074379	0.09064904	Tlr6
ENSMUSG00000029843	1.43297	0.4294965	2.815394	0.008074812	0.09064904	Slc13a4
ENSMUSG00000002250	0.9183006	5.359728	2.811318	0.008089123	0.09074557	Ppard
ENSMUSG00000028680	1.047508	3.701218	2.810506	0.008103254	0.09083994	Plk3
ENSMUSG00000073610	-1.735341	-1.35925	-2.819195	0.008118607	0.09094786	Gm10549
ENSMUSG00000057093	-1.180634	1.237396	-2.805711	0.008181596	0.09155601	Zfp607b
ENSMUSG00000003051	1.416964	4.654062	2.807811	0.008184421	0.09155601	Elf3
ENSMUSG00000031596	1.073165	5.753203	2.804484	0.008193872	0.09159722	Slc7a2
ENSMUSG00000050288	-0.9984673	6.016973	-2.802526	0.008221218	0.09183828	Fzd2
ENSMUSG00000049134	1.560224	3.085776	2.8042	0.008278247	0.09241036	Nrap
ENSMUSG00000052133	-1.346055	2.311508	-2.797765	0.008322426	0.0928383	Sema5b
ENSMUSG00000046491	-1.021875	3.2906	-2.795153	0.008333344	0.09289486	C1qtnf2
ENSMUSG00000030921	1.568928	4.785818	2.799789	0.008348664	0.09300037	Trim30a
ENSMUSG00000030922	1.228057	1.665366	2.791221	0.008405985	0.09357328	Lyrm1
ENSMUSG00000001493	1.263814	4.361114	2.79068	0.008418531	0.09360914	Meox1
ENSMUSG00000076431	-1.387932	7.631469	-2.791438	0.00842773	0.09360914	Sox4
ENSMUSG00000028176	2.43982	-1.328595	2.827283	0.008428432	0.09360914	Lrrc7
ENSMUSG00000028032	-0.8172879	6.030482	-2.788293	0.008436593	0.09360914	Papss1
ENSMUSG00000025726	2.592014	-2.204573	2.833862	0.008438671	0.09360914	Slc28a1
ENSMUSG00000050520	-1.95662	0.4448408	-2.800267	0.008525488	0.09450619	Cldn8
ENSMUSG00000058620	2.409833	-2.140495	2.817444	0.008563335	0.09485954	Adra2b
ENSMUSG00000045087	-1.332228	0.7528046	-2.78119	0.008576715	0.09494154	S1pr5
ENSMUSG00000041644	-2.407355	-0.3054415	-2.815423	0.008594099	0.09500758	Slc5a12
ENSMUSG00000032648	-1.0453	5.801106	-2.777585	0.008606074	0.09500758	Pygm
ENSMUSG00000070868	-2.203979	-0.2191264	-2.805294	0.008608012	0.09500758	Skint3
ENSMUSG00000068744	-1.382201	3.270133	-2.779677	0.008610324	0.09500758	Psrc1
ENSMUSG00000044626	1.094204	4.398032	2.777296	0.008612585	0.09500758	Liph
ENSMUSG00000039748	-1.129197	3.296584	-2.776048	0.008634212	0.09515568	Exo1
ENSMUSG00000034612	0.9332976	4.761362	2.775422	0.008637991	0.09515568	Chst11
ENSMUSG00000051413	1.021839	5.897491	2.773983	0.008662255	0.09535684	Plagl2
ENSMUSG00000015312	1.037551	5.303436	2.773095	0.008676769	0.09545047	Gadd45b
ENSMUSG00000039476	-1.578536	1.481449	-2.774241	0.00875432	0.09623693	Prrx2
ENSMUSG00000020212	-0.8819757	4.27565	-2.766028	0.008787227	0.09653188	Mdm1
ENSMUSG00000014633	-1.05304	2.904548	-2.765394	0.008800321	0.09660892	Cmc2
ENSMUSG00000032338	1.281833	2.251494	2.762515	0.008866787	0.09727135	Hcn4
ENSMUSG00000020572	1.330809	5.451046	2.76113	0.008897648	0.09754254	Nampt
ENSMUSG00000033491	-1.13188	6.802731	-2.758872	0.00890992	0.09760971	Prss35
ENSMUSG00000038059	0.8480483	4.651351	2.757394	0.008926853	0.09772782	Smim3
ENSMUSG00000035473	-0.9173576	2.456907	-2.754906	0.008967887	0.09806067	Galm
ENSMUSG00000024190	1.144683	7.579243	2.755198	0.008970894	0.09806067	Dusp1
ENSMUSG00000020250	0.9265051	7.156086	2.754429	0.008975777	0.09806067	Txnrd1
ENSMUSG00000074575	1.847087	-1.768977	2.768081	0.008983913	0.0980821	Kcng1
ENSMUSG00000047342	-1.021425	2.439015	-2.752898	0.009002608	0.09819068	Zfp286
ENSMUSG00000054520	0.9221404	4.994084	2.752574	0.009006221	0.09819068	Sh3bp2
ENSMUSG00000044641	0.7785453	6.259722	2.74981	0.009051312	0.09854977	Pard6b
ENSMUSG00000034883	-1.223547	0.9859328	-2.750664	0.009053234	0.09854977	Lrr1
ENSMUSG00000026514	-1.884534	-0.6138959	-2.765005	0.009057769	0.09854977	Cnih3
ENSMUSG00000074340	1.147002	0.7844543	2.74683	0.009109401	0.09904369	Ovgp1
ENSMUSG00000031904	0.8868816	5.533663	2.745402	0.009124751	0.09914273	Slc7a6
ENSMUSG00000039958	1.183268	3.656225	2.74408	0.009158527	0.0994417	Etfbkmt
ENSMUSG00000039298	-0.9833101	6.000497	-2.741292	0.009194661	0.09976584	Cdk5rap2
ENSMUSG00000043557	-1.190475	4.882037	-2.740502	0.009219385	0.09996583	Mdga1
ENSMUSG00000079105	1.09071	6.975155	2.738525	0.009245041	0.1001756	C7
ENSMUSG00000002781	-0.8411543	3.372126	-2.737086	0.009264247	0.1002582	Tmem143
ENSMUSG00000078920	2.480042	4.439757	2.778756	0.009269138	0.1002582	Ifi47
ENSMUSG00000027716	-1.064229	3.314893	-2.736879	0.009271598	0.1002582	Trpc3
ENSMUSG00000073555	2.8256	1.712004	2.793533	0.009306519	0.1005674	Gm4951
ENSMUSG00000034177	-0.9928373	4.793575	-2.733333	0.009329527	0.1007475	Rnf43
ENSMUSG00000007783	-0.9339426	3.48724	-2.732587	0.009341279	0.1008059	Cpt1c
ENSMUSG00000026628	1.403665	2.339211	2.733733	0.009372729	0.1010766	Atf3
ENSMUSG00000068606	2.640414	0.0486908	2.779971	0.009385665	0.1011179	Gm4841
ENSMUSG00000036188	-0.7873914	5.060544	-2.729741	0.009389295	0.1011179	Ankmy2
ENSMUSG00000029223	1.056881	3.606921	2.72781	0.009426184	0.1014464	Uchl1
ENSMUSG00000038305	-0.9374813	5.722733	-2.72364	0.009495213	0.1021202	Spats2l
ENSMUSG00000110622	1.517088	1.136097	2.727649	0.009514125	0.1022543	Gm16486
ENSMUSG00000039254	-0.8679864	4.35057	-2.719725	0.009562778	0.1027077	Pomt1
ENSMUSG00000049690	-0.7862553	7.947654	-2.718011	0.009592566	0.102958	Nckap5
ENSMUSG00000045662	2.691131	-1.653725	2.766813	0.009668261	0.1037004	Henmt1
ENSMUSG00000048636	1.619833	3.320965	2.72008	0.009691125	0.1038285	A730049H05Rik
ENSMUSG00000036030	-1.35579	0.2062028	-2.714479	0.009697175	0.1038285	Prtg
ENSMUSG00000039661	-1.590393	-0.08791951	-2.718836	0.009699808	0.1038285	Dusp26
ENSMUSG00000079659	0.8908021	6.767733	2.711411	0.009709174	0.1038587	Tmem243
ENSMUSG00000026712	0.8593802	6.536266	2.708564	0.009759613	0.104328	Mrc1
ENSMUSG00000040282	-1.017078	2.543468	-2.70336	0.009855118	0.1052781	BC052040
ENSMUSG00000044244	1.025228	3.388348	2.699489	0.009925292	0.1059565	Il20rb
ENSMUSG00000066191	-1.267432	3.679204	-2.699962	0.009939851	0.1060406	Anks6
ENSMUSG00000029752	1.138042	3.558082	2.696286	0.009990168	0.1064908	Asns
ENSMUSG00000016346	2.523153	-2.130198	2.740912	0.009995453	0.1064908	Kcnq2
ENSMUSG00000060261	-0.8166198	8.327977	-2.693487	0.01003176	0.106806	Gtf2i
ENSMUSG00000041132	1.060315	3.652322	2.691644	0.01006995	0.1071408	N4bp2l1
ENSMUSG00000010095	0.8344413	6.660572	2.689799	0.01009955	0.1073272	Slc3a2
ENSMUSG00000030218	1.511425	7.270984	2.694961	0.01010099	0.1073272	Mgp
ENSMUSG00000044164	-1.715757	-0.3755788	-2.698075	0.01014468	0.1077194	Rnf182
ENSMUSG00000016496	1.663001	3.985644	2.695852	0.01015633	0.107771	Cd274
ENSMUSG00000064254	-0.9805018	2.293743	-2.683148	0.01022442	0.1084211	Ethe1
ENSMUSG00000008318	1.048594	3.751409	2.682433	0.0102401	0.108515	Relt
ENSMUSG00000022906	1.612899	5.137976	2.68609	0.01031397	0.1092249	Parp9
ENSMUSG00000038665	1.037323	1.410397	2.676905	0.01034342	0.1094638	Dgki
ENSMUSG00000042246	0.9438364	3.105421	2.675279	0.01037152	0.1096764	Tmc7
ENSMUSG00000078922	3.156349	0.861397	2.752484	0.01037731	0.1096764	Tgtp1
ENSMUSG00000007827	-0.845115	4.357314	-2.673316	0.01040787	0.1098515	Ankrd26
ENSMUSG00000056501	1.057987	7.573182	2.673489	0.01040907	0.1098515	Cebpb
ENSMUSG00000042834	-0.9278484	9.307776	-2.672993	0.01041463	0.1098515	Nrep
ENSMUSG00000060802	1.578352	7.553555	2.678266	0.01044615	0.1101108	B2m
ENSMUSG00000033065	-1.136214	5.534294	-2.669627	0.01048832	0.1104821	Pfkm
ENSMUSG00000023186	0.9140012	6.564477	2.66828	0.01050436	0.110506	Vwa5a
ENSMUSG00000024529	1.055688	7.461678	2.66848	0.01050451	0.110506	Lox
ENSMUSG00000028782	-1.197167	3.029687	-2.667488	0.01053636	0.1107428	Adgrb2
ENSMUSG00000030098	-1.439682	1.854748	-2.670293	0.01054095	0.1107428	Grip2
ENSMUSG00000089789	2.068706	-1.394652	2.689677	0.01056766	0.1109499	Rdh1
ENSMUSG00000038552	-1.165057	3.888918	-2.663557	0.01060821	0.1112919	Fndc4
ENSMUSG00000028362	1.696582	-1.015182	2.672976	0.01061424	0.1112919	Tnfsf8
ENSMUSG00000020715	0.8138427	6.445273	2.661851	0.01062767	0.1112939	Ern1
ENSMUSG00000066357	-1.07659	6.854547	-2.661848	0.01063358	0.1112939	Wdr6
ENSMUSG00000040621	-0.8978447	3.011605	-2.661213	0.01064044	0.1112939	Gemin8
ENSMUSG00000014353	1.01795	6.420958	2.66124	0.01064246	0.1112939	Tmem87b
ENSMUSG00000031539	-0.9073042	3.782712	-2.660277	0.01065872	0.1113906	Ap3m2
ENSMUSG00000059022	-1.149183	4.425022	-2.659647	0.01068243	0.111565	Kcp
ENSMUSG00000051351	0.9636924	6.802036	2.658488	0.0106944	0.1116167	Zfp46
ENSMUSG00000035863	-1.133695	5.714239	-2.65796	0.0107138	0.1117457	Palm
ENSMUSG00000045903	-2.353291	-0.8662241	-2.694069	0.01074758	0.1120015	Npas4
ENSMUSG00000054582	1.215011	1.351714	2.656507	0.01075242	0.1120015	Pabpc1l
ENSMUSG00000055546	2.321477	-1.271293	2.69157	0.01076661	0.1120636	Timd4
ENSMUSG00000027220	1.044614	0.8389313	2.65464	0.01077249	0.1120636	Syt13
ENSMUSG00000035878	-1.054757	3.812012	-2.653322	0.01079894	0.1122652	Hykk
ENSMUSG00000025916	1.435991	-0.7895803	2.656202	0.01081546	0.1123634	Ppp1r42
ENSMUSG00000045287	-0.9770685	3.276437	-2.650969	0.01084234	0.1125587	Rtn4rl1
ENSMUSG00000027380	-1.014348	4.691033	-2.65072	0.01084844	0.1125587	Acoxl
ENSMUSG00000038695	-1.224905	5.463649	-2.651036	0.01086199	0.1126257	Josd2
ENSMUSG00000063810	-0.8752539	5.493026	-2.648108	0.01089752	0.1129205	Alms1
ENSMUSG00000024924	-0.9163057	7.189808	-2.64739	0.01091216	0.1129985	Vldlr
ENSMUSG00000038086	-1.123549	1.814034	-2.646284	0.01094348	0.113249	Hspb2
ENSMUSG00000052760	0.9422477	3.361414	2.643327	0.01099366	0.1136942	A630001G21Rik
ENSMUSG00000052435	1.676003	0.159543	2.652561	0.01100875	0.1137762	Cebpe
ENSMUSG00000001228	-1.174168	5.74805	-2.642582	0.01102331	0.1138526	Uhrf1
ENSMUSG00000028238	1.271121	3.792085	2.640136	0.01108928	0.1144595	Atp6v0d2
ENSMUSG00000037686	1.902196	0.9026566	2.653803	0.01115027	0.1150143	Aspg
ENSMUSG00000053469	1.189536	0.8514468	2.635421	0.01117041	0.1151472	Tg
ENSMUSG00000027695	0.9057916	6.455947	2.633616	0.01118939	0.1152681	Pld1
ENSMUSG00000010362	-1.150429	3.509059	-2.633583	0.0112028	0.1153315	Rdm1
ENSMUSG00000037780	1.183167	1.569472	2.632887	0.01122125	0.1154467	Mbl1
ENSMUSG00000071037	-1.142404	1.696343	-2.631992	0.01123443	0.1155073	Camkmt
ENSMUSG00000029426	1.087989	8.485327	2.630055	0.01126907	0.1157886	Scarb2
ENSMUSG00000026548	1.563941	1.385118	2.635384	0.01129578	0.115988	Slamf9
ENSMUSG00000055612	-1.003397	4.445568	-2.626052	0.01134684	0.1164371	Cdca7
ENSMUSG00000027485	3.704561	3.707614	2.729585	0.01137958	0.1166923	Bpifb1
ENSMUSG00000042608	0.7669328	6.363523	2.624003	0.01138641	0.1166923	Stk40
ENSMUSG00000036086	-0.9529372	3.37376	-2.622759	0.01141364	0.116896	Zranb3
ENSMUSG00000025395	-1.063139	3.771412	-2.621291	0.01144871	0.1171796	Prim1
ENSMUSG00000038540	1.917033	0.3411789	2.638135	0.01149276	0.1175547	Tmc3
ENSMUSG00000022756	-1.012533	2.588277	-2.617575	0.01152376	0.117796	Slc7a4
ENSMUSG00000039529	1.07961	5.53661	2.616567	0.01154883	0.1179763	Atp8b1
ENSMUSG00000020080	1.095911	3.163899	2.615727	0.01156783	0.1180347	Hkdc1
ENSMUSG00000038816	-0.8119625	5.16267	-2.615087	0.01157285	0.1180347	Ctnnal1
ENSMUSG00000025877	1.230369	3.283496	2.616165	0.01157684	0.1180347	Hk3
ENSMUSG00000075014	1.561183	0.13026	2.616641	0.01169017	0.1191138	Gm10800
ENSMUSG00000038738	-1.003407	2.961218	-2.607826	0.0117298	0.1194409	Shank1
ENSMUSG00000030237	2.603657	-1.652582	2.65892	0.01176372	0.1197097	Slco1a4
ENSMUSG00000035566	-0.7555008	7.812497	-2.60537	0.01177929	0.1197913	Pcdh17
ENSMUSG00000052373	1.058047	3.639459	2.605089	0.01179126	0.1198363	Mpp3
ENSMUSG00000028793	0.9876985	5.710874	2.604172	0.0118075	0.1198637	Rnf19b
ENSMUSG00000062545	-1.09188	2.659165	-2.604381	0.01180904	0.1198637	Tlr12
ENSMUSG00000042453	0.9322517	4.88364	2.603362	0.01182348	0.1199336	Reln
ENSMUSG00000061742	3.205422	-1.567834	2.684571	0.01187003	0.120329	Slc22a12
ENSMUSG00000002233	0.9403828	7.092734	2.5981	0.01193742	0.1208029	Rhoc
ENSMUSG00000055471	1.981715	-2.14999	2.620347	0.01194096	0.1208029	Alk
ENSMUSG00000049265	-1.094614	6.261726	-2.598277	0.0119413	0.1208029	Kcnk3
ENSMUSG00000032060	-0.7990599	5.736401	-2.597364	0.0119522	0.1208029	Cryab
ENSMUSG00000020877	-1.360125	3.25754	-2.600176	0.01195481	0.1208029	Scrn2
ENSMUSG00000027286	-0.8669286	4.09058	-2.596466	0.01197201	0.1208998	Lrrc57
ENSMUSG00000031257	1.660691	1.286709	2.604889	0.01200965	0.1212029	Nox1
ENSMUSG00000102091	2.626022	-0.06284499	2.648232	0.0120309	0.1213402	Olfr1034
ENSMUSG00000058420	-1.234192	2.334193	-2.593986	0.01205554	0.1215115	Syt17
ENSMUSG00000003352	-1.03354	5.274693	-2.592025	0.01207351	0.1216155	Cacnb3
ENSMUSG00000035785	-2.313474	-2.136466	-2.626166	0.01216787	0.1223554	Cmtm2b
ENSMUSG00000020810	0.8058038	5.329358	2.587501	0.01216859	0.1223554	Cygb
ENSMUSG00000025591	1.079906	3.251071	2.587794	0.01217006	0.1223554	Tma16
ENSMUSG00000025932	-1.199876	1.972996	-2.587597	0.01218997	0.122478	Eya1
ENSMUSG00000050335	1.039638	5.466453	2.586223	0.012202	0.1225214	Lgals3
ENSMUSG00000031779	1.649099	0.08060298	2.595346	0.01221441	0.1225685	Ccl22
ENSMUSG00000073402	-1.461316	2.311616	-2.584432	0.01234707	0.1238214	Gm8909
ENSMUSG00000025318	1.265477	1.321786	2.580302	0.01236747	0.1239478	Jph3
ENSMUSG00000030214	1.231797	3.961469	2.576227	0.01245163	0.1247126	Plbd1
ENSMUSG00000079003	-1.119092	5.071961	-2.573653	0.01249128	0.1250309	Samd1
ENSMUSG00000045246	-1.932136	-1.105942	-2.592205	0.01253244	0.1253299	Kcng4
ENSMUSG00000073158	-1.196657	1.184217	-2.572074	0.01253898	0.1253299	9030624G23Rik
ENSMUSG00000074170	1.331403	3.759604	2.573359	0.01254483	0.1253299	Plekhf1
ENSMUSG00000037437	1.689601	-0.147989	2.580624	0.0125812	0.1256143	Adam32
ENSMUSG00000054074	-0.9981552	3.457104	-2.568683	0.01259535	0.1256765	Skida1
ENSMUSG00000036655	-1.413625	0.07044094	-2.570616	0.01264041	0.1260139	Colec11
ENSMUSG00000031610	2.155975	-1.0015	2.59783	0.01264502	0.1260139	Scrg1
ENSMUSG00000036478	0.9367529	7.308283	2.564469	0.01269021	0.126385	Btg1
ENSMUSG00000004508	0.7893673	6.468609	2.563797	0.01270439	0.1264469	Gab2
ENSMUSG00000075410	1.392692	1.368992	2.565014	0.01276125	0.1269332	Prcd
ENSMUSG00000070985	-2.386594	-1.108394	-2.604188	0.01277228	0.1269635	Acnat1
ENSMUSG00000014543	2.26404	-2.773363	2.596651	0.01280213	0.1271806	Klra17
ENSMUSG00000047635	-0.9471983	2.857923	-2.557551	0.012851	0.1275863	2810006K23Rik
ENSMUSG00000063600	-1.063011	7.041072	-2.557117	0.01286701	0.1276139	Egfem1
ENSMUSG00000038079	-0.8903157	3.846418	-2.556429	0.01287617	0.1276139	Tmem237
ENSMUSG00000021190	0.9467863	7.366469	2.556401	0.01287788	0.1276139	Lgmn
ENSMUSG00000045284	1.001664	1.692169	2.554245	0.01293039	0.1280544	Dcaf12l1
ENSMUSG00000006519	0.9397453	6.602047	2.552078	0.01297922	0.1284579	Cyba
ENSMUSG00000033174	-0.9451316	6.496228	-2.550465	0.01301744	0.1287119	Mgll
ENSMUSG00000035829	-0.9533591	4.429581	-2.550321	0.01302109	0.1287119	Ppp1r26
ENSMUSG00000070031	1.115191	3.15206	2.545774	0.01314047	0.1298112	Sp140
ENSMUSG00000031723	0.9030891	3.243131	2.540833	0.01324629	0.1307752	Txnl4b
ENSMUSG00000021903	1.401024	3.338131	2.543628	0.01327354	0.1309628	Galnt15
ENSMUSG00000042115	1.045161	4.091442	2.538465	0.0133091	0.1312322	Klhdc8a
ENSMUSG00000041062	1.262584	0.7144038	2.539418	0.01332319	0.1312896	Mslnl
ENSMUSG00000004891	-1.281542	8.206861	-2.538043	0.01336231	0.1315935	Nes
ENSMUSG00000029868	0.9234988	4.060317	2.535623	0.01337253	0.1316126	Trpv6
ENSMUSG00000046295	-1.448883	4.085521	-2.539046	0.01340968	0.131841	Ankle1
ENSMUSG00000031983	-1.019261	7.164177	-2.534137	0.01341234	0.131841	2310022B05Rik
ENSMUSG00000043065	-0.8350277	4.188046	-2.531219	0.0134788	0.1323706	Spice1
ENSMUSG00000060480	2.067585	-0.1237755	2.559233	0.01348289	0.1323706	Olfr171
ENSMUSG00000047511	2.409734	0.3548998	2.575261	0.01351987	0.1326518	Olfr1396
ENSMUSG00000031896	1.09132	0.8384194	2.526962	0.01359442	0.1333009	Ctrl
ENSMUSG00000060402	-1.294429	2.03147	-2.526094	0.01366056	0.1338667	Chst8
ENSMUSG00000002910	1.408856	4.35086	2.526923	0.01368863	0.1340591	Arrdc2
ENSMUSG00000073421	-1.061591	5.119895	-2.521732	0.01372106	0.134294	H2-Ab1
ENSMUSG00000028940	-2.211345	-2.078666	-2.556423	0.01373761	0.1343047	Hes2
ENSMUSG00000091618	-1.499548	-0.1118622	-2.52677	0.01374485	0.1343047	H60c
ENSMUSG00000049288	0.9390641	7.020134	2.520397	0.01374753	0.1343047	Lix1l
ENSMUSG00000019933	1.804921	-1.534605	2.536485	0.01375955	0.1343395	Mrln
ENSMUSG00000031827	0.7959976	6.798196	2.515081	0.01387907	0.1354233	Cotl1
ENSMUSG00000032440	0.8190341	8.842166	2.512723	0.01393862	0.1359208	Tgfbr2
ENSMUSG00000021485	-1.469568	4.033578	-2.51754	0.01395982	0.1360168	Mxd3
ENSMUSG00000017679	0.9540771	6.075275	2.511738	0.01396559	0.1360168	Ttpal
ENSMUSG00000099703	1.516054	-1.615332	2.516885	0.01400703	0.1363368	Gm28285
ENSMUSG00000037994	1.515808	-0.5784049	2.515014	0.01405494	0.1367194	Slc9b2
ENSMUSG00000002661	-1.081983	2.853494	-2.507965	0.01407028	0.1367273	Alkbh7
ENSMUSG00000022582	3.696069	-1.860378	2.618689	0.01407297	0.1367273	Ly6g
ENSMUSG00000032494	2.384921	-1.191935	2.551745	0.01409847	0.1368913	Tdgf1
ENSMUSG00000022439	0.8750539	3.754957	2.506014	0.01410959	0.1369156	Parvg
ENSMUSG00000027203	-1.123051	4.66459	-2.505843	0.01413	0.13703	Dut
ENSMUSG00000021803	2.220435	-1.744035	2.54025	0.01417366	0.1373695	Cdhr1
ENSMUSG00000030091	-0.7535408	6.5059	-2.5027	0.01419403	0.137483	Nup210
ENSMUSG00000029414	-1.162219	5.216095	-2.501234	0.01425558	0.137995	Kntc1
ENSMUSG00000039917	0.795116	5.10667	2.499028	0.01428886	0.138233	Rhbdd2
ENSMUSG00000051483	-1.04859	4.878556	-2.497102	0.01434679	0.1386742	Cbr1
ENSMUSG00000038777	-1.135249	4.457771	-2.497331	0.01435193	0.1386742	Sema6c
ENSMUSG00000035576	1.470545	-0.6834485	2.500426	0.01440412	0.1390939	L3mbtl1
ENSMUSG00000048218	1.029886	4.709559	2.492067	0.01447672	0.1397101	Amigo2
ENSMUSG00000000248	2.072997	0.1212066	2.51943	0.01453112	0.1401423	Clec2g
ENSMUSG00000061601	-1.153791	2.821689	-2.490316	0.01453916	0.1401423	Pclo
ENSMUSG00000036896	1.479948	4.020914	2.494887	0.014557	0.1402292	C1qc
ENSMUSG00000024757	-1.995655	-0.5617449	-2.513638	0.01458526	0.1404163	Slc22a19
ENSMUSG00000019232	1.427824	-1.872077	2.491429	0.01461572	0.1406243	Etnppl
ENSMUSG00000031627	0.8813382	6.256205	2.485884	0.01463378	0.1406761	Irf2
ENSMUSG00000026080	-1.391406	0.3732136	-2.489783	0.01463881	0.1406761	Chst10
ENSMUSG00000034640	1.267195	5.698417	2.485979	0.01468487	0.1410333	Tiparp
ENSMUSG00000010307	-1.118063	4.349913	-2.4837	0.01470827	0.1411728	Tmem86a
ENSMUSG00000036111	1.14305	0.414166	2.482674	0.01474001	0.141392	Lmo1
ENSMUSG00000036882	-0.9967776	4.295339	-2.480585	0.01477871	0.1416083	Arhgap33
ENSMUSG00000032041	0.9006634	4.040024	2.480204	0.01478536	0.1416083	Tirap
ENSMUSG00000097084	-1.167172	2.336601	-2.481016	0.01478931	0.1416083	Foxl1
ENSMUSG00000053626	0.7602648	4.160542	2.478022	0.01484287	0.1420355	Tll1
ENSMUSG00000040918	0.9466371	3.198469	2.476347	0.01489019	0.1424026	Slc19a2
ENSMUSG00000022871	1.69042	-1.652804	2.487377	0.01494078	0.1428004	Fetub
ENSMUSG00000035352	1.997281	0.8339026	2.499906	0.01496547	0.1429504	Ccl12
ENSMUSG00000036211	-2.011131	-0.4848796	-2.499972	0.01498256	0.1430276	Hist1h1t
ENSMUSG00000024525	-1.124749	2.840959	-2.472795	0.015003	0.1431243	Impa2
ENSMUSG00000021719	-1.005957	2.534294	-2.472004	0.0150107	0.1431243	Rgs7bp
ENSMUSG00000070390	-1.335805	1.556797	-2.472159	0.01508727	0.1437224	Nlrp1b
ENSMUSG00000001494	-2.854978	-1.135881	-2.541135	0.01509153	0.1437224	Sost
ENSMUSG00000030207	-0.799148	3.548671	-2.468314	0.01510602	0.1437742	Fam234b
ENSMUSG00000014704	-0.8702398	2.856833	-2.465257	0.01519029	0.1443949	Hoxa2
ENSMUSG00000032946	-1.068119	6.133109	-2.465188	0.01520282	0.1443949	Rasgrp2
ENSMUSG00000072294	-0.8937549	3.526208	-2.464688	0.01520628	0.1443949	Klf12
ENSMUSG00000053985	-0.8778926	2.62499	-2.464631	0.01520759	0.1443949	Zfp14
ENSMUSG00000022673	-0.8223833	5.745664	-2.463198	0.01524657	0.1446785	Mcm4
ENSMUSG00000022945	-1.05914	3.75785	-2.462155	0.01528549	0.1449612	Chaf1b
ENSMUSG00000026567	1.260212	0.1977756	2.463225	0.01530188	0.1450301	Adcy10
ENSMUSG00000038128	-0.8133625	4.272463	-2.460623	0.01531768	0.1450522	Camk4
ENSMUSG00000044026	1.142047	2.669498	2.461283	0.01532248	0.1450522	Slc35g1
ENSMUSG00000060791	0.9239472	4.472301	2.458708	0.01537235	0.1454377	Gmfg
ENSMUSG00000055447	1.206033	7.899645	2.458575	0.01541358	0.1457409	Cd47
ENSMUSG00000000318	-2.084624	-0.7749231	-2.487953	0.01542857	0.1457959	Clec10a
ENSMUSG00000060131	1.110097	3.764062	2.456911	0.01543836	0.1458017	Atp8b4
ENSMUSG00000056648	-1.250124	0.06096008	-2.457815	0.01544917	0.145817	Hoxb8
ENSMUSG00000034459	2.648335	3.669125	2.515004	0.01552845	0.1464636	Ifit1
ENSMUSG00000000037	-1.012768	2.101576	-2.452771	0.01554279	0.1464636	Scml2
ENSMUSG00000019214	-1.304898	3.737351	-2.455186	0.01554533	0.1464636	Chtf18
ENSMUSG00000104713	3.031783	2.875744	2.533356	0.01559156	0.1468121	Gbp6
ENSMUSG00000031165	1.111187	3.3454	2.446924	0.01572017	0.1479353	Was
ENSMUSG00000037455	-0.7877761	4.274759	-2.445126	0.01575279	0.1481546	Slc18b1
ENSMUSG00000058099	0.9726232	4.992193	2.443115	0.01581386	0.148641	Nfam1
ENSMUSG00000034641	1.309484	2.303906	2.441271	0.0159453	0.1496352	Cd300ld
ENSMUSG00000041889	-0.9868348	3.544118	-2.438325	0.01595219	0.1496352	Shisa4
ENSMUSG00000103255	-1.836997	-0.9280131	-2.457968	0.01595235	0.1496352	Pcdhac1
ENSMUSG00000040860	-1.442841	5.267266	-2.443632	0.01595732	0.1496352	Crocc
ENSMUSG00000029287	0.7696781	7.690113	2.436813	0.0159911	0.1498635	Tgfbr3
ENSMUSG00000007950	-1.195777	4.702402	-2.43702	0.01602437	0.1500009	Abhd8
ENSMUSG00000032036	0.9343094	3.957592	2.435728	0.01602465	0.1500009	Kirrel3
ENSMUSG00000057346	2.565021	-1.756854	2.491778	0.01608794	0.1505047	Apol9a
ENSMUSG00000037157	1.309314	-0.5925513	2.4344	0.01614532	0.1509526	Il22ra1
ENSMUSG00000029167	1.039311	3.148879	2.431295	0.01616056	0.1510061	Ppargc1a
ENSMUSG00000027579	-1.508512	0.922891	-2.438032	0.01617364	0.1510396	Srms
ENSMUSG00000029762	0.9060671	2.790344	2.427751	0.01625628	0.1517221	Akr1b8
ENSMUSG00000050234	-0.971148	5.905168	-2.426299	0.01630154	0.1520552	Gja4
ENSMUSG00000032786	0.7510624	7.23624	2.424339	0.01635533	0.1524273	Alas1
ENSMUSG00000021553	2.496652	-0.4552941	2.478705	0.0163733	0.1524273	Slc28a3
ENSMUSG00000030745	1.045886	2.010308	2.423699	0.01638458	0.1524273	Il21r
ENSMUSG00000032502	-1.610082	-0.4206634	-2.434199	0.01638572	0.1524273	Stac
ENSMUSG00000000317	0.9141183	6.281764	2.423241	0.01638941	0.1524273	Bcl6b
ENSMUSG00000018401	-0.815683	6.615927	-2.421581	0.01643711	0.1527815	Mtmr4
ENSMUSG00000032782	-1.05629	4.784108	-2.420326	0.01648596	0.1531459	Cntrob
ENSMUSG00000020611	0.8526126	7.668955	2.419298	0.01650526	0.1532356	Gna13
ENSMUSG00000033107	1.29059	3.349596	2.421248	0.01652589	0.1533374	Rnf125
ENSMUSG00000044456	0.8750953	7.411585	2.416052	0.01660253	0.1539586	Rin3
ENSMUSG00000031028	-1.038499	2.779771	-2.415523	0.0166274	0.1540993	Tub
ENSMUSG00000016327	2.698217	-1.063686	2.48005	0.01668203	0.1545155	Atp1b4
ENSMUSG00000070298	1.169437	1.73182	2.413722	0.01670649	0.1545692	Trcg1
ENSMUSG00000055489	-1.886015	-0.6440784	-2.435042	0.01671493	0.1545692	Ano5
ENSMUSG00000029622	0.8131112	7.476938	2.412221	0.01671702	0.1545692	Arpc1b
ENSMUSG00000034110	-0.9205289	3.527396	-2.410274	0.01677759	0.155039	Kctd7
ENSMUSG00000014426	-0.8370872	5.917318	-2.409313	0.0168051	0.1551196	Map3k4
ENSMUSG00000046207	0.7950955	4.410801	2.409056	0.01681263	0.1551196	Pik3r6
ENSMUSG00000039616	0.9390124	2.535636	2.409041	0.01681561	0.1551196	Mocos
ENSMUSG00000047810	1.18296	4.976026	2.407543	0.01689815	0.1557905	Ccdc88b
ENSMUSG00000026556	-0.7401259	5.515309	-2.405251	0.01692826	0.1559776	Vangl2
ENSMUSG00000022358	1.170878	4.890877	2.405452	0.01695849	0.1561655	Fbxo32
ENSMUSG00000043088	-0.9508776	4.02938	-2.403141	0.01699604	0.1564207	Il17re
ENSMUSG00000022018	1.129834	6.517538	2.402773	0.01703005	0.1564837	Rgcc
ENSMUSG00000029372	2.227629	1.958373	2.442749	0.01703426	0.1564837	Ppbp
ENSMUSG00000005057	1.080443	3.764761	2.40224	0.01703671	0.1564837	Sh2b2
ENSMUSG00000031880	-1.126356	3.65083	-2.402338	0.01704264	0.1564837	Rrad
ENSMUSG00000025656	-0.8791585	3.490746	-2.401237	0.01705214	0.1564837	Arhgef9
ENSMUSG00000030107	1.497284	4.31936	2.405783	0.01714371	0.1572332	Usp18
ENSMUSG00000036117	2.560814	-2.033071	2.45689	0.01718072	0.1574075	Il5
ENSMUSG00000037348	-0.901763	4.495869	-2.397027	0.01718254	0.1574075	Paqr7
ENSMUSG00000032712	1.092385	7.047326	2.396707	0.01720971	0.1575656	2810474O19Rik
ENSMUSG00000074577	1.113794	3.576798	2.39549	0.01725181	0.15786	Ripor3
ENSMUSG00000042514	-2.088697	-1.689579	-2.428067	0.01726261	0.1578679	Klhl14
ENSMUSG00000066682	1.208306	1.66706	2.394433	0.01731197	0.1581737	Pilrb2
ENSMUSG00000068742	0.7892944	6.558445	2.392689	0.01731596	0.1581737	Cry2
ENSMUSG00000028270	2.223324	5.461432	2.432183	0.01736785	0.1585565	Gbp2
ENSMUSG00000037110	0.8300403	7.49332	2.388463	0.01744853	0.1592015	Ralgapa2
ENSMUSG00000028434	0.7344814	5.646541	2.388074	0.01746041	0.1592185	Epb41l4b
ENSMUSG00000028093	-0.8023804	4.62315	-2.387728	0.01747147	0.1592279	Acp6
ENSMUSG00000000690	-1.294513	2.820092	-2.38928	0.01751328	0.1595175	Hoxb6
ENSMUSG00000073411	1.197257	8.677989	2.387293	0.01753268	0.1596026	H2-D1
ENSMUSG00000023243	0.8907581	3.670199	2.381217	0.01767862	0.160839	Kcnk5
ENSMUSG00000058952	1.240722	-0.2995749	2.381744	0.01772683	0.1611853	Cfi
ENSMUSG00000001942	-0.7593605	4.149446	-2.379151	0.01774323	0.1612421	Siae
ENSMUSG00000000915	0.9951089	6.737199	2.378627	0.01776663	0.1613625	Hip1r
ENSMUSG00000041707	-1.312037	0.1015575	-2.380859	0.01779233	0.1614318	1810011H11Rik
ENSMUSG00000021403	2.516465	-1.231543	2.435808	0.01779645	0.1614318	Serpinb9b
ENSMUSG00000026179	-0.8893729	4.389138	-2.377246	0.01780541	0.1614318	Pnkd
ENSMUSG00000017830	1.488098	2.808066	2.384231	0.01782155	0.1614318	Dhx58
ENSMUSG00000041544	-1.497472	-0.8001009	-2.384406	0.01782508	0.1614318	Disp3
ENSMUSG00000056486	-0.8689458	5.269047	-2.372471	0.01795864	0.1625487	Chn1
ENSMUSG00000021255	1.570805	-1.651674	2.382001	0.01798263	0.1626731	Esrrb
ENSMUSG00000034271	0.9545201	5.220559	2.370717	0.01801847	0.1629046	Jdp2
ENSMUSG00000042451	1.621237	0.4966696	2.380249	0.01810168	0.1635638	Mybph
ENSMUSG00000047197	2.282535	-1.574032	2.412524	0.01813458	0.163689	Gjd3
ENSMUSG00000032492	-0.8708458	4.602894	-2.367005	0.01813615	0.163689	Pth1r
ENSMUSG00000063146	-1.137695	6.769642	-2.367231	0.0181597	0.1638085	Clip2
ENSMUSG00000047228	2.059286	0.2821392	2.397676	0.01821656	0.1642282	A2ml1
ENSMUSG00000022364	-0.9579365	3.988175	-2.362691	0.01828072	0.1647132	Tbc1d31
ENSMUSG00000006715	-1.187004	3.580254	-2.363402	0.01830136	0.1648056	Gmnn
ENSMUSG00000026442	2.515511	-0.4289845	2.420616	0.01831415	0.1648274	Nfasc
ENSMUSG00000025058	1.385653	0.4521639	2.36554	0.01834477	0.1650094	5430427O19Rik
ENSMUSG00000060962	1.858626	2.374799	2.382323	0.01838398	0.1652685	Dmkn
ENSMUSG00000021278	1.624409	-1.266278	2.371088	0.01841196	0.1654265	Amn
ENSMUSG00000054967	-0.9800542	2.671802	-2.356757	0.01847846	0.1659021	Zfp647
ENSMUSG00000034839	-1.016601	1.71771	-2.356634	0.01848614	0.1659021	Larp6
ENSMUSG00000004535	1.006053	7.568952	2.356296	0.01849623	0.1659021	Tax1bp1
ENSMUSG00000029576	-1.014561	5.108218	-2.35577	0.01851467	0.165973	Radil
ENSMUSG00000057191	1.006924	3.507932	2.355335	0.01852831	0.165973	AB124611
ENSMUSG00000032584	0.8586438	4.445049	2.354885	0.01853548	0.165973	Mst1r
ENSMUSG00000074500	-0.9581126	1.728572	-2.354579	0.01854933	0.1660034	Zfp558
ENSMUSG00000033256	-1.092695	3.463377	-2.352205	0.01864655	0.1667796	Shf
ENSMUSG00000020598	-0.8222943	6.469494	-2.350205	0.01869157	0.1670881	Nrcam
ENSMUSG00000050410	-0.9492999	4.421877	-2.349532	0.01871782	0.1672287	Tcf19
ENSMUSG00000021730	1.310161	2.882021	2.352419	0.01873047	0.1672476	Hcn1
ENSMUSG00000026065	2.139878	-0.7776292	2.386253	0.01876496	0.1674614	Slc9a4
ENSMUSG00000020566	-0.8029536	5.104326	-2.346651	0.01881115	0.1677794	Atp6v1c2
ENSMUSG00000032528	1.107846	1.136392	2.346684	0.01883619	0.1679085	Vipr1
ENSMUSG00000020898	-0.7789638	5.394145	-2.343349	0.01892291	0.1685869	Ctc1
ENSMUSG00000024677	1.041696	3.181617	2.33963	0.01906337	0.1697431	Ms4a6b
ENSMUSG00000026835	2.230546	-1.111458	2.381615	0.01911237	0.1700841	Fcnb
ENSMUSG00000028152	0.9398124	6.277857	2.337561	0.0191241	0.1700931	Tspan5
ENSMUSG00000028167	-1.347585	0.03449486	-2.340582	0.01916245	0.1703389	Bdh2
ENSMUSG00000046818	-1.172966	1.026441	-2.335784	0.01922959	0.1708401	Ddit4l
ENSMUSG00000052336	-2.152814	3.20691	-2.373035	0.01926134	0.1709341	Cx3cr1
ENSMUSG00000016344	-1.058135	5.248117	-2.33395	0.01926169	0.1709341	Ppdpf
ENSMUSG00000054256	-1.043892	3.331192	-2.329444	0.01941573	0.1721416	Msi1
ENSMUSG00000021835	-0.7521471	5.870901	-2.328916	0.01941944	0.1721416	Bmp4
ENSMUSG00000068101	-1.31753	2.604653	-2.331673	0.01945098	0.172325	Cenpm
ENSMUSG00000041817	1.659332	0.1907632	2.342009	0.01946935	0.1723916	Fam169a
ENSMUSG00000045102	1.014455	0.5128504	2.326026	0.01953095	0.1728408	Poln
ENSMUSG00000038644	-1.2108	5.562378	-2.327266	0.0195428	0.1728493	Pold1
ENSMUSG00000050666	0.8843536	6.175965	2.324358	0.01958029	0.1730845	Vstm4
ENSMUSG00000029417	3.420198	-1.504917	2.433791	0.01959282	0.173099	Cxcl9
ENSMUSG00000038058	0.8148591	6.535474	2.323084	0.01962392	0.1732774	Nod1
ENSMUSG00000062151	-1.482428	-0.5299345	-2.330538	0.01964383	0.1733568	Unc13c
ENSMUSG00000062515	1.687643	3.032482	2.33668	0.01970434	0.1737942	Fabp4
ENSMUSG00000021939	0.7385858	8.53927	2.320009	0.0197321	0.173899	Ctsb
ENSMUSG00000006777	-2.382403	2.579917	-2.373295	0.01973874	0.173899	Krt23
ENSMUSG00000027386	-1.272127	1.367349	-2.322384	0.01974906	0.173899	Fbln7
ENSMUSG00000027984	-0.770427	6.334779	-2.318926	0.01977052	0.1739713	Hadh
ENSMUSG00000000901	-0.8343578	5.797465	-2.318694	0.01977918	0.1739713	Mmp11
ENSMUSG00000032186	0.8614044	5.994778	2.317553	0.0198201	0.1742255	Tmod2
ENSMUSG00000074863	-0.972805	3.785931	-2.317428	0.01983001	0.1742255	Platr25
ENSMUSG00000035692	2.08437	3.491434	2.352343	0.01987642	0.1745367	Isg15
ENSMUSG00000029816	1.638371	2.978004	2.32947	0.01988941	0.1745543	Gpnmb
ENSMUSG00000037892	-0.873006	6.961315	-2.31468	0.01992271	0.17475	Pcdh18
ENSMUSG00000048249	1.015596	6.581085	2.314243	0.01994836	0.1748784	Crebrf
ENSMUSG00000079022	1.269245	2.945728	2.316033	0.01997458	0.1750117	Col22a1
ENSMUSG00000025321	0.8674254	3.570185	2.312407	0.02000389	0.1751718	Itgb8
ENSMUSG00000053644	-0.8206913	5.78429	-2.31165	0.02003029	0.1753065	Aldh7a1
ENSMUSG00000055357	-1.290175	-0.3265657	-2.312372	0.02012067	0.1760004	4933400A11Rik
ENSMUSG00000035948	1.044208	4.884082	2.307449	0.02019736	0.1765741	Acss3
ENSMUSG00000072762	-1.012484	2.057331	-2.305916	0.02024795	0.176919	4930522L14Rik
ENSMUSG00000020846	-0.8161104	6.647308	-2.305234	0.02026179	0.1769426	Rflnb
ENSMUSG00000031170	-0.855793	5.506222	-2.304089	0.02030394	0.1772132	Slc38a5
ENSMUSG00000033721	-0.8816187	5.133294	-2.303176	0.02033778	0.1774111	Vav3
ENSMUSG00000028885	1.243865	2.186657	2.303415	0.02041779	0.1779982	Smpdl3b
ENSMUSG00000028933	-0.7926935	3.394324	-2.300681	0.02042749	0.1779982	Xrcc2
ENSMUSG00000039037	1.084511	2.835313	2.300929	0.0204435	0.17804	St6galnac5
ENSMUSG00000040046	2.117273	-1.336729	2.33811	0.02048366	0.1781961	Tph1
ENSMUSG00000048022	-2.073836	-0.4881744	-2.335615	0.02048385	0.1781961	Tmem229a
ENSMUSG00000007646	-1.155005	1.706356	-2.299803	0.02050717	0.1783012	Rad51c
ENSMUSG00000002228	1.070622	1.797485	2.298247	0.02053869	0.1784776	Ppm1j
ENSMUSG00000015289	-0.7717437	3.848173	-2.296529	0.02057977	0.1787368	Lage3
ENSMUSG00000074476	-1.392004	3.939034	-2.30101	0.02062419	0.1789364	Spc24
ENSMUSG00000078794	-1.434968	5.742344	-2.302196	0.02062527	0.1789364	Dact3
ENSMUSG00000095029	1.986843	-1.811325	2.326571	0.0206425	0.178988	Gm21370
ENSMUSG00000058145	-0.8729648	7.48261	-2.292924	0.02071422	0.1795119	Adamts17
ENSMUSG00000017724	-1.095982	3.426798	-2.29295	0.02074102	0.1795163	Etv4
ENSMUSG00000031748	-1.047849	6.114357	-2.292342	0.02075232	0.1795163	Gnao1
ENSMUSG00000049872	-1.072525	2.672796	-2.292218	0.02076223	0.1795163	Fam26e
ENSMUSG00000091705	-0.9215595	2.444653	-2.291537	0.02076762	0.1795163	H2-Q2
ENSMUSG00000047959	-0.9661771	3.074785	-2.291515	0.02077164	0.1795163	Kcna3
ENSMUSG00000014837	-0.8526361	3.138698	-2.291072	0.02078253	0.1795163	4931428F04Rik
ENSMUSG00000045326	0.9353601	1.283829	2.289805	0.02083293	0.1797526	Fndc7
ENSMUSG00000027574	-0.9446437	4.308173	-2.28981	0.02083334	0.1797526	Nkain4
ENSMUSG00000050556	-0.9323992	3.57507	-2.289262	0.02085297	0.1797526	Kcnb1
ENSMUSG00000020604	0.8570004	3.555818	2.289124	0.02085515	0.1797526	Arsg
ENSMUSG00000027254	-1.031079	4.457909	-2.286588	0.02096413	0.1805939	Map1a
ENSMUSG00000079620	1.363759	4.943545	2.289337	0.02103571	0.1811123	Muc4
ENSMUSG00000049709	-1.525632	0.1753072	-2.293702	0.02105995	0.1812228	Nlrp10
ENSMUSG00000033313	-0.9282283	2.839832	-2.28308	0.02108459	0.1813366	Fbxl8
ENSMUSG00000049100	1.267264	0.1370678	2.285619	0.0210972	0.1813469	Pcdh10
ENSMUSG00000038070	-0.7362609	5.10357	-2.2822	0.02111398	0.1813929	Cntln
ENSMUSG00000026274	-1.074465	4.215116	-2.282517	0.0211266	0.1814033	Pask
ENSMUSG00000050627	-0.8252559	5.494747	-2.276185	0.02134268	0.1831596	Gpd1l
ENSMUSG00000070732	-1.564011	-0.7140477	-2.287055	0.02137236	0.1833153	Rbm44
ENSMUSG00000055882	1.29509	-0.9596299	2.277606	0.02142429	0.183588	Abhd16b
ENSMUSG00000025283	0.8630568	6.216117	2.27399	0.02142726	0.183588	Sat1
ENSMUSG00000029521	-1.012905	3.153308	-2.273232	0.021468	0.1837794	Chek2
ENSMUSG00000036473	-0.850254	5.251529	-2.272795	0.02147275	0.1837794	Tbc1d24
ENSMUSG00000024670	-1.109525	-0.01984093	-2.272319	0.02152596	0.1841357	Cd6
ENSMUSG00000032657	-0.9370172	3.820429	-2.270883	0.02154992	0.1842414	Fam189b
ENSMUSG00000045930	-0.830035	7.657491	-2.269153	0.02161255	0.1846775	Clec14a
ENSMUSG00000040136	1.454858	1.373621	2.274813	0.02169775	0.1853058	Abcc8
ENSMUSG00000027744	1.643931	-1.704363	2.281715	0.02171321	0.1853381	Stoml3
ENSMUSG00000021846	0.8012229	6.634255	2.265385	0.02175817	0.1855516	Peli2
ENSMUSG00000052698	-0.8190191	6.109755	-2.265302	0.02176157	0.1855516	Tln2
ENSMUSG00000075705	0.8325568	5.560235	2.264487	0.02179342	0.1857234	Msrb1
ENSMUSG00000033595	-0.8076795	7.434445	-2.264135	0.02180684	0.1857381	Lgi3
ENSMUSG00000032221	-1.158943	2.609423	-2.259873	0.0220305	0.1875426	Mns1
ENSMUSG00000073386	2.497407	-1.70718	2.319169	0.02214791	0.1884411	9830107B12Rik
ENSMUSG00000050538	-1.078945	-0.03961387	-2.254588	0.02220994	0.1888677	B230217C12Rik
ENSMUSG00000052889	0.9803184	4.239538	2.252335	0.02227983	0.1892278	Prkcb
ENSMUSG00000031870	-1.479254	-0.2266108	-2.260521	0.0222995	0.1892278	Pgr
ENSMUSG00000102697	-1.335853	2.893503	-2.255909	0.02231383	0.1892278	Pcdhac2
ENSMUSG00000010086	-2.465394	-1.716712	-2.313276	0.02231484	0.1892278	Rnf112
ENSMUSG00000039960	0.7615451	5.878542	2.251027	0.02232259	0.1892278	Rhou
ENSMUSG00000095576	2.270045	-2.471543	2.30125	0.02232376	0.1892278	Fmo6
ENSMUSG00000056895	-1.070435	1.689826	-2.251266	0.02233978	0.1892626	Hist3h2ba
ENSMUSG00000028961	0.7141545	6.975265	2.249138	0.02239785	0.1895769	Pgd
ENSMUSG00000068246	2.504951	-1.715282	2.313624	0.02240075	0.1895769	Apol9b
ENSMUSG00000005583	-1.009814	5.733298	-2.248168	0.02245042	0.1898961	Mef2c
ENSMUSG00000035944	-0.8246186	4.343426	-2.245666	0.02253749	0.1905312	Ttc38
ENSMUSG00000030322	-0.7945378	3.543358	-2.244915	0.02256734	0.190682	Mbd4
ENSMUSG00000026023	-2.176254	-2.116702	-2.288968	0.0226024	0.1908767	Cdk15
ENSMUSG00000004885	1.658853	-1.483397	2.259067	0.02265817	0.1912461	Crabp2
ENSMUSG00000074896	2.350977	3.312235	2.29542	0.02277965	0.1920812	Ifit3
ENSMUSG00000042787	-0.7765532	3.889059	-2.239617	0.0227813	0.1920812	Exog
ENSMUSG00000029561	1.783302	5.527012	2.261506	0.02281205	0.1922384	Oasl2
ENSMUSG00000074264	1.098977	0.3224797	2.234393	0.02303195	0.1939886	Amy1
ENSMUSG00000028709	0.7942463	4.626227	2.232561	0.02306953	0.1942022	Mob3c
ENSMUSG00000044092	0.9515953	2.809553	2.229867	0.02318703	0.1950879	C130050O18Rik
ENSMUSG00000001665	-0.8966765	3.333162	-2.223353	0.02345334	0.1972241	Gstt3
ENSMUSG00000036611	1.054433	5.17094	2.221857	0.02353851	0.1978356	Eepd1
ENSMUSG00000032014	-1.122186	4.128233	-2.222044	0.02355416	0.1978624	Oaf
ENSMUSG00000032009	-0.8931039	6.349123	-2.220227	0.02358397	0.1980081	Sesn3
ENSMUSG00000046814	-1.152106	1.159102	-2.218129	0.02373342	0.1991576	Gchfr
ENSMUSG00000036136	0.9891737	2.406754	2.214867	0.02381936	0.1997033	Fam110c
ENSMUSG00000028753	-1.741798	-1.331157	-2.235433	0.02383596	0.1997033	Vwa5b1
ENSMUSG00000032017	-1.048162	2.318218	-2.214629	0.02384178	0.1997033	Grik4
ENSMUSG00000024530	-1.056225	1.00885	-2.214517	0.02384874	0.1997033	Prelid3a
ENSMUSG00000004988	1.000583	1.743286	2.213208	0.02389167	0.1999574	Fxyd4
ENSMUSG00000074865	-1.265359	2.177051	-2.215025	0.02394411	0.2002908	Zfp934
ENSMUSG00000025213	-1.05992	2.750407	-2.211883	0.0239619	0.2003119	Kazald1
ENSMUSG00000028041	0.8666639	6.675612	2.210836	0.02398001	0.2003119	Adam15
ENSMUSG00000022791	-1.056906	6.800701	-2.211334	0.02398447	0.2003119	Tnk2
ENSMUSG00000029798	1.484499	4.207644	2.218909	0.02405099	0.200762	Herc6
ENSMUSG00000041592	-1.000182	5.074166	-2.206678	0.0241707	0.2016552	Sdk2
ENSMUSG00000025582	-0.9482937	2.516912	-2.205576	0.02421068	0.2018828	Nptx1
ENSMUSG00000021811	-1.03036	4.325447	-2.205004	0.02424906	0.2020915	Dnajc9
ENSMUSG00000045751	-0.8574488	4.448992	-2.204269	0.02426116	0.2020915	Mms22l
ENSMUSG00000004892	-1.269171	1.446037	-2.206449	0.02431782	0.2024408	Bcan
ENSMUSG00000003882	1.271417	1.983054	2.206249	0.02432858	0.2024408	Il7r
ENSMUSG00000042354	0.9255253	4.650015	2.202361	0.02434722	0.2024899	Gnl3
ENSMUSG00000062591	-0.973806	3.652313	-2.19924	0.02448799	0.2035164	Tubb4a
ENSMUSG00000109564	1.372103	4.275998	2.204971	0.02449627	0.2035164	Muc16
ENSMUSG00000035828	1.298273	6.48402	2.201813	0.02454902	0.203848	Pim3
ENSMUSG00000050132	-1.370364	-0.09929829	-2.201374	0.02465277	0.2046025	Sarm1
ENSMUSG00000036594	-1.004599	5.207972	-2.195237	0.02466802	0.2046222	H2-Aa
ENSMUSG00000099041	1.714278	-1.047248	2.214713	0.02469331	0.2047251	Gm28035
ENSMUSG00000042379	1.028989	2.862793	2.192215	0.02480626	0.2055542	Esm1
ENSMUSG00000022199	-1.050117	4.954059	-2.190405	0.02489191	0.2061387	Slc22a17
ENSMUSG00000029436	-1.039839	2.50109	-2.190094	0.02490274	0.2061387	Mmp17
ENSMUSG00000024736	-1.132727	5.411447	-2.190192	0.02493443	0.2062934	Tmem132a
ENSMUSG00000025701	0.8507808	3.381715	2.187785	0.02498134	0.206574	Alox5
ENSMUSG00000096330	1.960483	-1.496925	2.220631	0.025056	0.2070835	Gm21976
ENSMUSG00000053475	1.326054	1.421345	2.189737	0.02511679	0.207478	Tnfaip6
ENSMUSG00000062393	1.310287	-0.08895697	2.188726	0.02514402	0.207595	Dgkk
ENSMUSG00000041538	-1.009152	1.846511	-2.183539	0.02518672	0.2078395	H2-Ob
ENSMUSG00000040841	-0.9432413	4.955804	-2.182794	0.0252094	0.2079187	Six5
ENSMUSG00000042106	-1.087149	4.315933	-2.18242	0.02526044	0.2082315	Fam212a
ENSMUSG00000025888	1.238537	1.758885	2.184023	0.02528356	0.208314	Casp1
ENSMUSG00000046997	-1.382864	1.314876	-2.18727	0.02530214	0.208359	Spsb4
ENSMUSG00000045281	-1.022129	0.7648875	-2.180144	0.0253419	0.2084809	Gpr20
ENSMUSG00000023328	1.15828	2.392592	2.18122	0.02535015	0.2084809	Ache
ENSMUSG00000036555	-0.8516938	5.313005	-2.179382	0.02535631	0.2084809	Iqce
ENSMUSG00000024593	-0.9313293	4.428604	-2.178015	0.02542269	0.2089185	Megf10
ENSMUSG00000017707	1.032468	8.723845	2.176988	0.02548688	0.2092678	Serinc3
ENSMUSG00000076433	-0.9506007	3.181093	-2.176536	0.02549155	0.2092678	Cep295nl
ENSMUSG00000058656	-0.9956493	1.339574	-2.175914	0.02552689	0.2094497	Samd12
ENSMUSG00000109901	0.75866	5.180204	2.174446	0.02557768	0.2097581	Chmp1b
ENSMUSG00000051817	-1.063736	5.43344	-2.174448	0.0256117	0.2099287	Sox12
ENSMUSG00000029446	-0.88782	2.957332	-2.173301	0.0256326	0.2099917	Psph
ENSMUSG00000025933	-0.9536399	1.682383	-2.171595	0.02571614	0.2105674	Tmem14a
ENSMUSG00000026000	-0.7163425	5.245419	-2.16983	0.02578752	0.211042	Lancl1
ENSMUSG00000047343	1.185186	1.932055	2.171626	0.02580471	0.211042	Mettl21c
ENSMUSG00000024957	-2.1097	-1.738605	-2.213768	0.02581395	0.211042	Kcnk4
ENSMUSG00000032652	0.8076403	4.343842	2.168304	0.02585786	0.2112922	Crebl2
ENSMUSG00000030560	1.010751	7.378952	2.168383	0.02587321	0.2113089	Ctsc
ENSMUSG00000027188	0.7575957	5.466332	2.167213	0.02590738	0.2114793	Pamr1
ENSMUSG00000061540	1.11623	1.399706	2.167607	0.02594708	0.2116275	Orm2
ENSMUSG00000038253	-0.8411956	5.451912	-2.166262	0.02595218	0.2116275	Hoxa5
ENSMUSG00000025278	0.7436637	8.085764	2.165916	0.02596688	0.2116387	Flnb
ENSMUSG00000028778	1.408707	-1.429674	2.172554	0.02601865	0.2119519	Hcrtr1
ENSMUSG00000030844	-1.048882	3.49269	-2.163801	0.02609483	0.2124635	Rgs10
ENSMUSG00000021408	0.8007741	5.760254	2.161114	0.02618887	0.2129647	Ripk1
ENSMUSG00000051682	1.281266	2.675448	2.165186	0.02619091	0.2129647	Treml4
ENSMUSG00000054459	-0.9578537	3.334929	-2.161156	0.0261966	0.2129647	Vsnl1
ENSMUSG00000002797	1.000875	1.974585	2.160294	0.02624436	0.2132438	Ggct
ENSMUSG00000024785	0.8655403	4.02481	2.159492	0.02626582	0.213309	Rcl1
ENSMUSG00000034795	1.285859	1.93343	2.160704	0.02640638	0.214341	Ccdc122
ENSMUSG00000073982	0.886888	5.297757	2.156023	0.02642858	0.2144116	Rhog
ENSMUSG00000030357	-1.002187	6.982749	-2.155305	0.02647753	0.2146991	Fkbp4
ENSMUSG00000022240	-0.7636748	5.071755	-2.153145	0.02656026	0.21526	Ctnnd2
ENSMUSG00000000751	-0.9466145	6.283845	-2.152642	0.02659266	0.2153963	Rpa1
ENSMUSG00000020656	1.158653	3.089624	2.154056	0.02660419	0.2153963	Grhl1
ENSMUSG00000047419	-1.016832	3.681621	-2.152162	0.02662883	0.2154859	Cmya5
ENSMUSG00000004558	0.9658788	5.590087	2.149767	0.02673107	0.2162032	Ndrg2
ENSMUSG00000023224	0.981271	6.797168	2.1493	0.02675588	0.2162937	Serping1
ENSMUSG00000091996	1.504262	-0.8572718	2.15708	0.02692877	0.2175806	BC049352
ENSMUSG00000078964	2.177672	-1.925167	2.194833	0.02695903	0.2176821	Ces1b
ENSMUSG00000044340	-0.9596441	6.599609	-2.144739	0.02696873	0.2176821	Phlpp1
ENSMUSG00000042717	1.800119	1.628181	2.170788	0.02699306	0.2177678	Ppp1r3a
ENSMUSG00000092216	1.785808	-1.478917	2.169186	0.02703172	0.2179689	Gm19345
ENSMUSG00000059003	-1.470871	1.371317	-2.151181	0.0271493	0.218806	Grin2a
ENSMUSG00000003452	0.9840512	3.726376	2.138716	0.02726173	0.2195012	Bicd1
ENSMUSG00000038342	0.7045385	7.022017	2.138355	0.02726319	0.2195012	Mlxip
ENSMUSG00000030780	-0.8873906	5.340018	-2.137689	0.02729883	0.2196768	BC017158
ENSMUSG00000038745	1.561433	-0.3379524	2.150626	0.02736922	0.2201317	Nlrp6
ENSMUSG00000090173	1.071687	0.7200143	2.135234	0.02745737	0.2207289	Fbxw10
ENSMUSG00000050625	1.352461	-0.2598283	2.13982	0.02749964	0.2209569	Ccdc121
ENSMUSG00000027420	-0.9912972	1.300492	-2.133475	0.02751685	0.2209834	Bfsp1
ENSMUSG00000044933	1.911539	-2.086663	2.166505	0.02754157	0.2210701	Sstr3
ENSMUSG00000049303	1.092161	1.355048	2.133121	0.02756972	0.2211844	Syt12
ENSMUSG00000035211	1.040408	2.017277	2.13215	0.0275953	0.2212778	Xrra1
ENSMUSG00000027797	1.038097	4.525658	2.131388	0.02763168	0.2214578	Dclk1
ENSMUSG00000075224	1.245565	0.09176177	2.133092	0.02769088	0.2218203	Lrrc55
ENSMUSG00000066150	0.9425559	6.195653	2.12895	0.02772871	0.2220114	Slc31a1
ENSMUSG00000008482	1.302104	-1.29765	2.133125	0.02775771	0.2221316	Rnf151
ENSMUSG00000035929	1.379931	6.539236	2.132356	0.0279132	0.2232634	H2-Q4
ENSMUSG00000039747	0.7082788	4.655269	2.124708	0.02792746	0.2232651	Orai2
ENSMUSG00000036452	0.7479206	6.258302	2.124127	0.02795618	0.2233823	Arhgap26
ENSMUSG00000002633	-0.964049	4.684185	-2.124032	0.02797377	0.2234104	Shh
ENSMUSG00000002266	0.8833162	5.10156	2.122672	0.02803146	0.22368	Zim1
ENSMUSG00000050493	-1.338276	0.9756701	-2.128572	0.02803568	0.22368	Fam167b
ENSMUSG00000036887	1.252711	4.382866	2.124732	0.02811336	0.2241871	C1qa
ENSMUSG00000028524	-0.8468276	4.499896	-2.119659	0.02817879	0.2245961	Sgip1
ENSMUSG00000031966	-1.211667	-0.5753652	-2.118287	0.02839238	0.226114	Glb1l3
ENSMUSG00000019256	-0.8048896	7.213191	-2.115244	0.0283977	0.226114	Ahr
ENSMUSG00000073733	-1.040329	1.152102	-2.11405	0.02849132	0.2267458	Rsg1
ENSMUSG00000025197	-1.584383	-1.873082	-2.127835	0.02857758	0.2271927	Cyp2c44
ENSMUSG00000020300	0.9694258	6.395971	2.111928	0.02857811	0.2271927	Cpeb4
ENSMUSG00000060550	2.213088	5.491948	2.165709	0.02859038	0.2271927	H2-Q7
[truncated: 13,886 more rows]
