# Supplementary material for: Leveraging Integrated RNA Sequencing to Decipher Adrenomedullin’s Protective Mechanisms in Experimental Bronchopulmonary Dysplasia
Source: Genes (Basel). 2024 Jun 19;15(6):806. doi: 10.3390/genes15060806 (PMC11202456; doi:10.3390/genes15060806)
Supplement: Supplementary file 1 [file genes-15-00806-s001.zip › Table_S3_DEA_BPDvsCtrl.csv]

	logFC	AveExpr	t	P.Value	adj.P.Val	B
MT-ND5	-1.15915265520264	13.0865906051182	-5.83772836226987	1.06768791713054e-08	0.000314412737836603	9.5552320326215
MT-ND1	-1.16634280739704	11.8505129639316	-5.02746636947383	7.40458005197969e-07	0.0109025036685349	5.58134953588524
MT-ND4	-1.00053333753473	13.0289279588413	-4.90668703818194	1.33254766140676e-06	0.0130802878443687	5.02547546827159
MT-ND6	-1.0312678705686	11.849494037204	-4.77312053487742	2.51730364215654e-06	0.0185323894135565	4.45729574114776
CD177	2.16023572404229	4.42046961549272	4.59940208397901	5.6339656079395e-06	0.0331818038445205	2.81595373710636
MT-ND2	-1.02808542100954	12.0089058120238	-4.35444651740397	1.6822530767141e-05	0.0643314793799103	2.71750956201237
MT-CYB	-1.00138351364782	12.2524633051808	-4.34011210517608	1.79070833274125e-05	0.0643314793799103	2.65155825022273
MTATP6P1	-1.63463950053444	8.74560580885221	-4.33122698142671	1.86125661882186e-05	0.0643314793799103	2.44117451953866
MT-ATP6	-1.11370949661012	11.552949829008	-4.31859770779401	1.96612100794347e-05	0.0643314793799103	2.58444810460267
ARHGAP15	2.05888167225425	5.51297623731845	4.29222614640961	2.20358789790902e-05	0.0648912564176249	1.68532264105212
ACSL1	2.07040441092643	6.11461174837323	4.22746856478217	2.90846709012055e-05	0.0765310272002239	1.52850401161806
MT-CO3	-1.16342012152271	11.1172274033156	-4.21106073012081	3.1186237652903e-05	0.0765310272002239	2.16954156527071
PFKFB3	1.87116142139696	6.76507512323073	4.065608038917	5.73164059545152e-05	0.129834886349889	1.12381349043491
TRIM63	1.81728964711413	3.71350206333553	4.0412192178344	6.33641378650199e-05	0.133281937989222	1.02299775288273
LINC01467	1.7920994627714	3.64703326935099	4.00562654598257	7.32876776672394e-05	0.143878368796324	0.916508772170796
PPP1R1C	1.88674173852562	5.42932195588295	3.93128128218934	9.89736712122962e-05	0.182161041866231	0.564670986833526
RP11-358H9.1	1.70085804707609	3.36163886783349	3.88003828986791	0.000121417046373482	0.193815656048332	0.563851578891981
CKAP4	1.81533157653387	4.18984189888054	3.87527811892977	0.000123730272860529	0.193815656048332	0.470161203253037
RP11-426J5.3	1.75828043975762	3.75419339225304	3.87259824377653	0.000125050851158595	0.193815656048332	0.496025620049434
MT-CO1	-1.02343490693974	12.1361947882187	-3.84688382079203	0.000138418335690284	0.203807157470374	0.795181198159239
TFF3	-1.7777616612199	3.16982547246752	-3.82021414997878	0.000153702880131248	0.215535353052619	0.323098838609113
IL2RG	1.86533865389797	4.98021326767353	3.80473038925109	0.000163294383439269	0.218576954705436	0.198021255583662
SIDT1	1.8034467898309	5.06430798193692	3.76234961150132	0.00019251995620803	0.246492507409307	0.0772507204979318
CLEC2B	1.71527918598404	3.80902181203638	3.73336435211741	0.000215277058820056	0.264144951172209	0.0896036065349515
SCGB3A1	-1.89385496211747	3.91845440395675	-3.70558985493129	0.000239442749963492	0.27001606110517	-0.0693797372226514
CD3G	1.73469673381879	4.27057629183238	3.69970395482782	0.000244881789118312	0.27001606110517	-0.0519341964337148
INHBA	1.78958930156543	5.7348712690086	3.68934533546599	0.000254737497938345	0.27001606110517	-0.122052611402581
NFKBIA	1.88436224500792	5.90459734069079	3.67312254494562	0.000270925985699616	0.27001606110517	-0.152005223607232
TNFAIP3	1.77231733746473	6.38727508793462	3.66544938563758	0.000278915594733758	0.27001606110517	-0.123999042376181
NAALAD2	1.75267598621155	4.47274512265393	3.65394707692274	0.000291308357711342	0.27001606110517	-0.193274225563571
HCK	1.79676002096013	5.3464693435348	3.64888288845213	0.000296927130993029	0.27001606110517	-0.247668749676233
CCDC67	1.72196147946922	4.39225382427401	3.64616100795047	0.000299989022385267	0.27001606110517	-0.220780422373634
RP11-856M7.1	1.71406731250352	4.14592710538886	3.64387347421629	0.000302585235549803	0.27001606110517	-0.208583596613684
HOMEZ	1.74545640699878	5.2055842715648	3.62047531657603	0.000330381262891053	0.286149042047522	-0.328845611334739
TTN	1.24820942679423	9.15545924435205	3.6038297865154	0.000351596444248065	0.291993914863312	-0.007756033824867
SEPT7-AS1	1.73687765684638	4.82302087486781	3.59977042226063	0.000356960776116519	0.291993914863312	-0.378164606807045
RP11-196E1.3	1.69972412896291	4.5125451737194	3.57675220947854	0.000388860238926295	0.309490711240582	-0.40263108640749
MT-ND3	-1.10032893397076	10.1681518193136	-3.54649108663619	0.000434874737106629	0.33411750653804	-0.151323537743763
NOTCH1	1.72895173265967	5.19381124017513	3.53894222691537	0.000447123476837389	0.33411750653804	-0.553381400413722
MT-CO2	-1.00150815453384	11.2015646915323	-3.52936845944347	0.000463122809025531	0.33411750653804	-0.230931709184236
SLC5A12	1.72438362985695	5.55166718213952	3.52815609049944	0.000465186694106888	0.33411750653804	-0.572698122185027
PK	1.6503417567794	6.18828309901819	3.50496764285869	0.000506357979594458	0.350137557561932	-0.587232494184959
GPR112	1.71402537428697	5.71148150232512	3.50231928005052	0.000511271223008798	0.350137557561932	-0.634017416830224
LINC01057	1.52371970713239	3.3554930229218	3.49172336862694	0.000531378411896212	0.351655010148024	-0.556250291611908
UNC5CL	1.67110233766552	4.54354798522914	3.48863839685633	0.000537370125531822	0.351655010148024	-0.66568646304544
ZNF862	1.65306030479101	4.39842148000891	3.45197027993739	0.000613596231716863	0.381258183999354	-0.744269302988966
HECW1	1.62455938162401	6.19850807072448	3.44962749199377	0.000618794459371987	0.381258183999354	-0.733722163063337
TGFB1	1.68209187534093	5.08818719336807	3.44476101907363	0.0006297239935269	0.381258183999354	-0.80219430353438
RP11-131M11.2	1.49706483548444	3.30858339585756	3.44032386177013	0.000639846169960737	0.381258183999354	-0.691646270314624
MFSD1P1	1.68837642763772	5.22288291546468	3.42797883811773	0.000668812820797884	0.381258183999354	-0.843059580022127
PPP1R15A	1.63233463267246	6.62925933849304	3.42123490166745	0.000685149242038532	0.381258183999354	-0.766506352034489
MT-ND4L	-1.16162479707794	9.59743410124219	-3.42117402896584	0.000685298380117812	0.381258183999354	-0.542130189791298
CAPZA2	1.65894466137085	5.78876424059461	3.40932459618008	0.000714913173381679	0.381258183999354	-0.872943630875283
SLC22A25	1.50033144073884	3.41418122174573	3.40704863701007	0.000720736279432209	0.381258183999354	-0.791765377603149
RP11-626H12.3	1.5671224909283	3.86685131136169	3.40675667864289	0.000721486455327676	0.381258183999354	-0.827050944211831
SEMA3E	1.6738060453624	4.84408963168924	3.40538435391085	0.000725022354793665	0.381258183999354	-0.891757369043562
UXS1	1.66851665105442	5.35384214435576	3.39067785210381	0.000763942585591476	0.394676864219259	-0.941149509530112
SLPI	-1.71163985229927	3.94496749421927	-3.38263198575741	0.000786051063710878	0.399097098692378	-0.954637055003544
CSF1R	1.65204698789003	4.99073555503251	3.37714493181392	0.000801468701568907	0.40002797158985	-0.975254081998126
AP000403.3	1.46618379560278	3.31055244331352	3.36939580710425	0.000823722545364958	0.404283025265122	-0.882343951295933
STC1	1.63358615056719	4.97136301049075	3.35273442246462	0.000873532706633062	0.412931569943621	-1.03750692554975
ASXL1	1.62805074370565	5.6198206630906	3.34769782481809	0.000889132885553235	0.412931569943621	-1.04089111455233
H2AFZP1	-1.58524839994567	3.34158924231751	-3.34625693385435	0.0008936433014029	0.412931569943621	-1.00249539710898
LCP1	1.66683552481032	6.20930399168803	3.34505135740843	0.000897433458176846	0.412931569943621	-1.00640010278143
MT-ATP8	-1.02926306031812	9.63829211791977	-3.30739920251129	0.00102360995595003	0.455134733329219	-0.880225317113889
NLRX1	1.57080089846161	4.30708881548491	3.30104749644988	0.00104645409808959	0.455134733329219	-1.14137730134671
PIAS2	1.56815128206032	6.21231490779101	3.29807885472713	0.00105729247492602	0.455134733329219	-1.1253534715511
ISPD-AS1	1.48341450091596	3.3945157712048	3.29755204080498	0.00105922670440143	0.455134733329219	-1.07844362079284
PKHD1L1	1.59463061112606	5.84680469893187	3.29034486189961	0.00108602035812376	0.455134733329219	-1.17311115109211
NEB	1.37112099702538	7.55521659678046	3.28579039373952	0.00110327517509478	0.455134733329219	-1.03853987780483
LTB4R	1.57836859927803	4.68728881619294	3.28376213361492	0.00111104092068633	0.455134733329219	-1.18533306635909
OAS2	1.59689763344119	5.06336365927146	3.28330482127916	0.00111279885899564	0.455134733329219	-1.2137661459183
LINC00624	1.56518217131438	4.33812722378393	3.26904168711385	0.00116894035145765	0.471547335201711	-1.2156880392728
RP1-265C24.8	1.49902791753805	3.7175399409219	3.26038327907264	0.0012042906404656	0.473081997931633	-1.20197018929952
PTPRJ	1.56241917872613	5.91881550496502	3.25808346334455	0.00121384546368656	0.473081997931633	-1.24881702891423
MT-TQ	-1.58535255395206	3.59929458007251	-3.24672370946179	0.00126208005916795	0.473081997931633	-1.27707212352418
RP11-479O17.10	1.49134378532626	3.68249318856557	3.24652687074629	0.00126293129596841	0.473081997931633	-1.23209544986666
SCN10A	1.59750497826619	4.86855826577016	3.24511828867979	0.00126903830659907	0.473081997931633	-1.30456779669543
BX004987.4	1.53888897106782	3.94005167517739	3.24509611225306	0.00126913467252781	0.473081997931633	-1.26087176372074
VCAN	1.528548381604	6.36242592829132	3.23618856526524	0.00130839471606839	0.476017220512816	-1.26868668303407
KLF17P1	1.39891500258915	3.18107100504234	3.23397682001622	0.00131831580334838	0.476017220512816	-1.2253306827305
TAL1	1.55976076830858	4.67279415991994	3.23114660086997	0.00133111275858135	0.476017220512816	-1.32031201795411
KCNH1	1.5388603448423	4.26760440698467	3.22415585502541	0.00136321627955837	0.476017220512816	-1.32763890778717
MPP5	1.60076549793554	5.5966453145752	3.21749716786725	0.00139445998514425	0.476017220512816	-1.36690554352042
CR1	1.5743478480345	5.30121467864509	3.21591731609323	0.00140196955645688	0.476017220512816	-1.37826880529887
HIP1	1.53879813754977	5.8186741541756	3.21078173436555	0.00142664004594351	0.476017220512816	-1.37189937410641
MT-TA	-1.61389650992182	4.69167623872882	-3.20901858409357	0.00143520213123586	0.476017220512816	-1.40028688515117
CTD-2026G22.1	1.37212612385941	3.01428108806798	3.20715774362893	0.00144429015688405	0.476017220512816	-1.28166943724688
ZC3H12A	1.56560858587724	4.59088049549364	3.204654125289	0.00145660140394164	0.476017220512816	-1.3976505268256
BCL6	1.53567305044222	6.19182389039857	3.19499923335064	0.00150499272849892	0.476017220512816	-1.38533966674942
SH2B2	1.49315986061258	3.90240581854777	3.19249691193314	0.00151777492891509	0.476017220512816	-1.38459584269605
AP005901.1	1.45998676934587	3.60337240916081	3.18619476958976	0.00155041312578691	0.476017220512816	-1.38133714067229
TBL1X	1.5531087088006	5.60777913147284	3.18582594640453	0.00155234317353546	0.476017220512816	-1.44424263495685
SHROOM4	1.58372662348747	5.3099314102671	3.18416994558068	0.00156103640633705	0.476017220512816	-1.45772272790823
TBC1D9	1.54462468497298	4.5948742818995	3.18025993065573	0.00158174098526593	0.476017220512816	-1.44191586875655
TFRC	1.5742488230654	4.94345488545458	3.17734370681264	0.00159734804971387	0.476017220512816	-1.46701948681087
PIK3AP1	1.56121230905086	5.89412965217961	3.1753649405583	0.0016080189109441	0.476017220512816	-1.45384626243154
FBXL17	1.57512810642611	5.00609654854588	3.17230665353789	0.00162464089294705	0.476017220512816	-1.48395235216639
SIAH3	1.56028340431943	4.99721342295156	3.1647126642938	0.0016666033834547	0.476017220512816	-1.5033757589532
FAM9C	1.49898991707769	4.29250539630386	3.16453700430866	0.00166758577403072	0.476017220512816	-1.47315613723476
GRM1	1.5570002531162	5.16906333784572	3.16273121363107	0.00167771582977776	0.476017220512816	-1.50841173072976
RP11-355B11.2	1.42031191248327	3.47550117302862	3.16204906577384	0.00168155727946843	0.476017220512816	-1.43073564942658
TNC	1.54796311619381	5.48660592521487	3.15776891342773	0.00170584646361206	0.476017220512816	-1.51723733650112
COL4A6	1.57492091493768	5.15680580776786	3.15474559491192	0.00172319804227567	0.476017220512816	-1.52659947802987
PALM2	1.47543303501665	4.11072992613119	3.15389879618968	0.00172808715211011	0.476017220512816	-1.49030916143681
CLSTN2	1.47835389511384	6.25991511344988	3.15325467834788	0.0017318146249439	0.476017220512816	-1.4822675053693
RP3-407E4.3	1.50203019012709	4.12169653940033	3.15107330925528	0.00174449326744564	0.476017220512816	-1.49741962982911
CHIC1	1.53287291576291	4.59756186779204	3.1508519858251	0.00174578442730862	0.476017220512816	-1.52559684023226
CCDC152	1.37215787508154	3.20033191991688	3.14644152852924	0.00177169880618884	0.47865125178577	-1.44894720521061
BUD13	1.50851119799766	4.50017666380947	3.13904259538336	0.00181597086628796	0.482411291542535	-1.54823189962298
HELB	1.51121334515528	6.0058798043394	3.13864476616559	0.00181837997015829	0.482411291542535	-1.53564193749497
RP11-229D13.3	1.48387950141241	4.23525392269325	3.12954570807449	0.00187429153393695	0.483415419758906	-1.55685257389578
EBF2	1.53702668310572	5.62227798734925	3.12941936919522	0.00187507889395168	0.483415419758906	-1.57799192529536
CHL1	1.52830672676084	5.40592888925694	3.1244096120978	0.00190654721599969	0.483415419758906	-1.5987641803871
WDR91	1.50492335261011	4.60989551721167	3.1238797360148	0.00190990389368452	0.483415419758906	-1.58327549549801
TGIF1	1.48196444803149	5.99716195329879	3.11874371924874	0.00194272314221834	0.483415419758906	-1.584011774405
COL12A1	1.52873408043646	5.76397243829029	3.11750473595629	0.00195071768845019	0.483415419758906	-1.60032585923115
IL1B	1.52544177133589	6.88631233663696	3.11419588809639	0.00197221685668048	0.483415419758906	-1.53304636493236
WASH2P	1.33711430497353	3.12942035516477	3.11329875881772	0.00197808343548299	0.483415419758906	-1.52674537830041
CAD	1.55226304786915	5.21627810656956	3.11266438795702	0.00198224146196912	0.483415419758906	-1.62799383120172
KYNU	1.40288783173915	6.88783377144769	3.1117070126941	0.00198853188942238	0.483415419758906	-1.53686981568552
LPHN3	1.51366994126952	5.90915104728486	3.10955485907775	0.0020027397857439	0.483415419758906	-1.61135670320318
GABRG2	1.52001476777677	4.71710429809667	3.10217284165378	0.00205218713477812	0.491323632072732	-1.64040566391656
ATAD2	1.5259868845912	5.18454188620598	3.09893917816964	0.00207419937719419	0.492588897254955	-1.65954469042075
RP11-54O7.17	1.4985716785256	4.02539828500512	3.09275803790261	0.00211688169593603	0.494138402802895	-1.64238365952278
FLJ31662	1.49596175502466	4.50090631198058	3.08955381568802	0.00213932440484586	0.494138402802895	-1.66686689110683
NAA11	1.39024918936362	3.55215906726595	3.08774103478375	0.00215211808346431	0.494138402802895	-1.61883779001401
RP11-151E14.1	1.34142538432788	3.19088166008556	3.08693217130687	0.0021578493100544	0.494138402802895	-1.59579662268428
DLX5	1.49282290557612	4.42613391927176	3.08597855582894	0.00216462421765734	0.494138402802895	-1.67348992943388
NCF1	1.45970916387675	3.98534586370094	3.07962306436253	0.00221027862774482	0.500679115614074	-1.66768322776534
GFM1	1.54207619192097	5.09922439297459	3.07281693295293	0.00226015103128446	0.50698291115353	-1.72039066657331
SLC28A2	1.49911252979942	5.23007842507402	3.07114768707455	0.00227253953654802	0.50698291115353	-1.72445637958617
ALOX5AP	1.53516714233876	5.04938090555329	3.06441628419788	0.00232313357778246	0.507784789418998	-1.74234245486466
LINC00599	1.49845403890875	4.96835388921845	3.06093244529299	0.00234972318424697	0.507784789418998	-1.74747414722909
RIOK2	1.46675319114479	4.19894592044281	3.05841078540755	0.00236914334582137	0.507784789418998	-1.71873168251908
LINC01120	1.32804553393229	3.21531420591104	3.05688681956515	0.00238095131289915	0.507784789418998	-1.67082650299077
11-Sep	1.4933918843309	5.74987462425776	3.05149556338685	0.00242315909097261	0.507784789418998	-1.75688857239334
MT-TN	-1.58911371838266	4.66633214502126	-3.05060593842354	0.00243018960727381	0.507784789418998	-1.77466676853116
SMAD6	1.47324877237808	4.40854178055349	3.05040803535576	0.00243175613842504	0.507784789418998	-1.75793118995057
PI15	1.48519034028765	4.91352410395254	3.04783994556135	0.00245216851906604	0.507784789418998	-1.77744724962761
COL6A4P1	1.5070261597879	4.89710556344362	3.04740596751058	0.00245563348278194	0.507784789418998	-1.77941133916342
SIPA1L1	1.39692121307306	6.43774299579422	3.04730128245444	0.00245646998114749	0.507784789418998	-1.72484857532312
ESR1	1.47307912936673	6.05922786527255	3.04500643067084	0.00247487313944231	0.507784789418998	-1.75480835962977
MIR3916	1.36688061390156	3.37127226602912	3.04399116531089	0.00248305520498287	0.507784789418998	-1.7125303043424
RPL13P12	-1.41205883741414	3.13608393610591	-3.04136716124952	0.00250431735329454	0.50860094772288	-1.73544042573085
ZDHHC14	1.44501027000016	5.96099068938486	3.03903024756102	0.00252339381537211	0.508965075856698	-1.77462614652007
LINC00620	1.31821927934338	3.21591531850681	3.03486000448962	0.00255776769285036	0.510268783018622	-1.72411110778761
MPP7	1.48631561009413	4.93548267559274	3.03371787918018	0.00256725652210351	0.510268783018622	-1.8095196021775
PARD6G-AS1	1.46010757785727	4.35399439862618	3.03172643881863	0.00258387881071752	0.510268783018622	-1.79754508783566
FRMD6	1.43912472108603	5.9259091573881	3.02562394453987	0.00263543248525211	0.510268783018622	-1.80781149522781
RRP12	1.4914496900727	4.97514024413719	3.02058805682815	0.00267868432561583	0.510268783018622	-1.84411144415544
UBR4	1.25502695301268	7.33334657688988	3.01984728377774	0.00268510126495824	0.510268783018622	-1.73383480986003
ADAMTSL4-AS1	1.38742816285535	3.67821718756963	3.01900142006027	0.00269244578989176	0.510268783018622	-1.78903108262243
SCARA5	1.48035180042396	4.58806675165085	3.01849729769177	0.00269683177677331	0.510268783018622	-1.84125413943118
ZNF467	1.44862107543734	4.29638890576385	3.0169308738852	0.00271050188828082	0.510268783018622	-1.82659150653365
THSD4	1.45862265845439	6.07294025177124	3.01691710232925	0.00271062235331996	0.510268783018622	-1.81952948641546
THADA	1.44937375971024	6.07964410408419	3.01579399387305	0.00272046315314873	0.510268783018622	-1.82164430313582
MRO	1.48242115463436	5.04817261134782	3.0119890029489	0.00275404690714399	0.51232645344261	-1.86041086677163
MTHFSD	1.49035455143454	5.20640417213174	3.00893312199062	0.00278129358504518	0.51232645344261	-1.86896474341996
RASSF6	1.47846862479344	4.62753763519312	3.00867275074151	0.00278362647890579	0.51232645344261	-1.86464429404522
RN7SL4P	-1.50713560502337	6.27637478520511	-3.00056925065109	0.00285713557877595	0.5192599144133	-1.82487722926564
CTD-2008P7.9	1.41179767258292	3.96827905571604	2.9967744002351	0.00289216757477985	0.5192599144133	-1.86301752283543
TMEM127	1.48851763399478	5.10871311894835	2.99619386465594	0.0028975613334539	0.5192599144133	-1.89842075462304
RP11-243A14.1	1.49030531196951	5.01373287933133	2.99556722699846	0.00290339376708293	0.5192599144133	-1.89739465962409
FNDC3B	1.34520136562432	6.76633315923626	2.99491629991389	0.00290946366062872	0.5192599144133	-1.8278016910521
CMC1	1.47631863935986	4.60479040283612	2.9912642881034	0.00294373474522088	0.521277178715128	-1.89468287775869
RUFY3	1.47669693422713	4.78527134386927	2.98994879809432	0.00295616981952684	0.521277178715128	-1.90153429420957
LPL	1.44369745701866	4.37122054054187	2.9875247923344	0.00297920954554512	0.522212873197694	-1.89661405895694
VWC2	1.45834089216316	4.96848269608778	2.98407013134533	0.00301232967863333	0.524576534979954	-1.92137606651767
GRIN2A	1.41882545499668	5.88474610115822	2.97962861592606	0.0030554061122042	0.524576534979954	-1.91593010390189
MIR6723	-1.26687424188565	7.35700251310011	-2.97919940007328	0.00305959863612708	0.524576534979954	-1.81904778642257
TTC12	1.46434556941611	5.10419870929666	2.97762595042912	0.00307501295593309	0.524576534979954	-1.94233945195945
MT-TF	-0.983148933065916	8.72889710526968	-2.97693925297874	0.00308176244741687	0.524576534979954	-1.791864588899
IKBKAP	1.46530436018065	5.08851105335361	2.96936317385264	0.003157132248055	0.529354185195881	-1.95972420243498
DPYD	1.47911463744417	5.31071663009818	2.96707964651905	0.00318017820759695	0.529354185195881	-1.96390332926042
ANK2	1.35022097829431	6.68180391093417	2.96700971587243	0.00318088638831789	0.529354185195881	-1.89814426327491
GRINA	1.46970153450392	5.0180451236984	2.96445116745996	0.00320689595216139	0.529354185195881	-1.97344883504309
CLRN1-AS1	1.35939602521492	3.66918273161375	2.9637806402833	0.00321374445684271	0.529354185195881	-1.91930412915417
TMEM63A	1.43078124987627	5.63086424292882	2.96339538206682	0.00321768538271063	0.529354185195881	-1.96421584114729
CDC25C	1.38786012740191	3.89464311685674	2.96024081002356	0.00325012111464357	0.531719814355687	-1.93954371605843
ZWILCH	1.42353277403818	4.53867345263493	2.95411648494043	0.00331394734358249	0.535493381328563	-1.97486550164147
DENND5A	1.42878097467279	6.02542194569997	2.95256602570275	0.00333028658340942	0.535493381328563	-1.97031771175933
NUDT16L1	1.4711853062445	4.67205475159936	2.95132445474639	0.00334342371275822	0.535493381328563	-1.99080019972147
BCAT1	1.40859094769113	5.87734496084053	2.95064217360456	0.00335066311544316	0.535493381328563	-1.98215450664365
STRA6	1.45986200344659	4.74223890228804	2.94531370074234	0.00340769604799631	0.535493381328563	-2.01141104720438
FZD5	1.45056471773277	4.69285564954242	2.9438664033495	0.00342333953806893	0.535493381328563	-2.01052177910238
MOB3A	1.4599991160417	5.21572614605444	2.94316289605788	0.0034309672518834	0.535493381328563	-2.01834076777138
TRIM67	1.46075242771026	5.39514435367008	2.94281007393317	0.00343479853696011	0.535493381328563	-2.01668208547045
STAB1	1.45065773181552	5.44627919734175	2.94262164574487	0.00343684627380801	0.535493381328563	-2.01642622507137
MUC5B	-1.21076882065496	7.15540269870955	-2.93872292110253	0.00347946657696921	0.536951785462532	-1.92539323175489
ZC3H12B	1.43884498320668	4.76799141219705	2.9384312656076	0.00348267424012984	0.536951785462532	-2.02615048627703
ENPP1	1.45622924486241	5.26252232957486	2.93580916417875	0.00351163395961455	0.537818574407956	-2.03456325670979
LIMS2	1.44038390807433	4.55199549695806	2.9341641088343	0.00352991481332028	0.537818574407956	-2.02902364616383
RP11-1193F23.1	1.39107500349038	3.97215543095952	2.92576490460559	0.00362461360427936	0.537818574407956	-2.02183091264638
ENDOU	1.3568785768961	3.82032896578121	2.92432124042506	0.00364112214754464	0.537818574407956	-2.0211233282324
PLP1	1.46375401273591	4.96011927588383	2.92074839450789	0.00368227372614041	0.537818574407956	-2.06765918258185
RINT1	1.37262382720476	4.06452835953005	2.91761257599723	0.0037187409038381	0.537818574407956	-2.04420514750738
PAPOLB	1.33389447458579	3.63173964253015	2.91581322159471	0.00373981450146689	0.537818574407956	-2.02971042260053
PTS	1.3820749389114	4.06020278315096	2.91502771912055	0.00374904822745716	0.537818574407956	-2.05108302970981
RP3-425C14.4	1.34337997903957	3.79669384707653	2.91399196891027	0.00376125545206072	0.537818574407956	-2.04111459249441
MTND1P11	1.34272429369042	3.61222961924977	2.91052715313854	0.00380235531694999	0.537818574407956	-2.041485198271
NAP1L3	1.34045498260914	3.6452032447917	2.90839420560456	0.00382785972907468	0.537818574407956	-2.04731774544349
RP11-264J4.10	1.31959908049821	3.53524174647451	2.90830635422212	0.00382891353647758	0.537818574407956	-2.04340757639257
CABYR	1.3222308134328	3.65771834447317	2.90826282733884	0.00382943575434252	0.537818574407956	-2.04873469279981
FBXO15	1.37616282973299	6.06744772531987	2.90725359239245	0.00384156237122627	0.537818574407956	-2.07042362315131
FOSL2	1.28772211132338	7.05503492811432	2.90558637061644	0.00386167185087991	0.537818574407956	-2.02209182041058
MAGOHB	1.42772638395111	5.14967794083409	2.90511296622152	0.00386739936845606	0.537818574407956	-2.10346145913776
DENND4A	1.41556466785668	5.78314804248301	2.89964832821686	0.00393407667684633	0.537818574407956	-2.10070988503026
RPS23P8	-1.30303093956267	3.01560241333061	-2.89930706875099	0.0039382751444319	0.537818574407956	-2.05291968180209
RP11-408J6.1	1.31226663561268	3.57686057137427	2.89717622450037	0.0039645831139664	0.537818574407956	-2.06801014246253
KLB	1.38465643161924	4.3651423929703	2.89524122470387	0.00398861178394722	0.537818574407956	-2.1082793105819
BOLL	1.2824503370566	3.38029713595412	2.89401340389359	0.0040039275042418	0.537818574407956	-2.06579919432671
MTRF1LP2	1.28996420644094	3.41435275362925	2.89253809979611	0.0040224011744703	0.537818574407956	-2.07138954382024
FCGR2A	1.42705723489306	5.82421140165734	2.89023948554241	0.00405133908614502	0.537818574407956	-2.11993541820514
LINC00479	1.38619249966031	4.1997999301466	2.88617899633786	0.00410292154912686	0.537818574407956	-2.12205810046952
FMR1-AS1	1.22962237921199	3.03258566604085	2.88600573603678	0.00410513581109383	0.537818574407956	-2.06705168859699
CDC42EP3	1.41376099266076	5.85810305585367	2.88494944646708	0.00411865872323185	0.537818574407956	-2.12999334959144
RP11-88I21.2	-1.32715534496954	3.15296672634505	-2.88420451032245	0.00412821998325382	0.537818574407956	-2.10031221828309
BTNL3	1.36439060577746	4.05361153976611	2.88360557538128	0.00413592197130878	0.537818574407956	-2.12438442534221
SENP8	1.38683433879071	4.19076492068368	2.88041552049484	0.00417716529686275	0.537818574407956	-2.13739585195539
IMPDH1	1.3983536144827	4.67378317460492	2.88017488175214	0.00418029158603226	0.537818574407956	-2.15122184953551
SPP1	1.34715736643701	3.62404945902486	2.87782462941801	0.00421093738892972	0.537818574407956	-2.11180323445371
RP11-138B9.1	1.29846737018759	3.54025164422739	2.87688180921293	0.00422328854315967	0.537818574407956	-2.1137017275019
GLOD4	1.41712182766565	4.8992664087554	2.87650796771903	0.00422819507373904	0.537818574407956	-2.16253315004001
ORC2	1.44421354637499	4.80434286509245	2.87624122258132	0.00423169917597895	0.537818574407956	-2.16135040955033
TRPC5	1.42970374929587	5.04502259764854	2.87570940795557	0.00423869325835071	0.537818574407956	-2.16603890488336
RP11-467L13.7	1.36444601661755	4.14074059983492	2.8749388107879	0.00424884632496454	0.537818574407956	-2.14410449452521
AP000479.1	1.25526401831015	3.22851174366333	2.87438186515109	0.00425619818386134	0.537818574407956	-2.10333923226644
HIF1AN	1.29807275800623	6.66632098762082	2.87373457467643	0.00426475717027965	0.537818574407956	-2.11439322480524
MAP1B	1.36485720548631	5.97697199390011	2.87369624048459	0.00426526454627506	0.537818574407956	-2.14963247365757
LINC01314	1.41703069233891	4.97764101467559	2.87257887022734	0.00428007777152862	0.537818574407956	-2.17400141625235
MIR99AHG	1.40632746051694	5.2701772759961	2.8676594820917	0.00434585361828692	0.537818574407956	-2.18603438141832
LAMB1	1.42107608780078	5.35257049371592	2.86749396613121	0.00434808259639608	0.537818574407956	-2.18443928591324
WBP2NL	1.36759420423534	4.10336488119003	2.86625071840608	0.00436485850100197	0.537818574407956	-2.16681367444373
ALDH2	1.3176503632831	3.65121802145021	2.86244425278612	0.0044165882716553	0.537818574407956	-2.1507154693407
HOXA11	1.24585372571876	3.16523503001749	2.86152676567229	0.0044291400134557	0.537818574407956	-2.12970329751196
GAPDHP49	1.18610675708158	2.83150290217923	2.85702773472335	0.00449116019105576	0.537818574407956	-2.1274385243872
CHI3L1	1.39427518020311	4.91873447734553	2.85556394865009	0.00451150843938846	0.537818574407956	-2.20868625000974
DIO1	1.26573944957961	3.42438722079921	2.85358556611606	0.00453914335706729	0.537818574407956	-2.15972995739496
DUSP9	1.31085622407533	3.56225845359537	2.85178758941017	0.00456439167571466	0.537818574407956	-2.17099176137812
DLG2	1.22496488767664	6.99248108675133	2.84814299265963	0.00461596346689495	0.537818574407956	-2.1571730317131
LINC01548	1.20680876938019	2.9451552281623	2.84801119250451	0.00461783834927072	0.537818574407956	-2.1518687887847
CH17-351M24.1	1.4092744141864	4.77188645023145	2.84732741510855	0.0046275763273446	0.537818574407956	-2.2254321345029
RSF1	1.24267091499411	6.78874897200395	2.84713391932393	0.00463033537266367	0.537818574407956	-2.16873980031873
LINC00998	1.32253865941906	3.81494216959018	2.84513197609346	0.00465896883869045	0.537818574407956	-2.19696088290496
RP3-340N1.2	1.32480721253352	3.84225830367895	2.84429358417814	0.00467100794909977	0.537818574407956	-2.20248607058365
CXCL8	1.41306664912597	7.11375589396743	2.84164569051133	0.00470921693404133	0.537818574407956	-2.16864597072616
SYTL4	1.41309723255471	5.05379374976348	2.83933252060297	0.00474282801454027	0.537818574407956	-2.24702798295382
AGTRAP	1.36800487001102	4.45377028289609	2.83867815383708	0.00475237563058976	0.537818574407956	-2.23414639260537
TNFSF9	1.36471505926899	4.19005032691916	2.83770811527917	0.00476656121905982	0.537818574407956	-2.22121816641928
GTF2H5	1.41844516072808	5.17705280478386	2.8376485696315	0.00476743325056901	0.537818574407956	-2.2519662114312
RP6-65G23.3	1.23444275973523	3.2543842233623	2.83554566383586	0.00479832287116594	0.537818574407956	-2.19267665367003
SEMA6A	1.28887576648623	6.27029652493114	2.83539898511429	0.00480048420404689	0.537818574407956	-2.2199564077653
H6PD	1.40672397207841	4.83300695547655	2.83382303373056	0.00482376192864748	0.537818574407956	-2.25782018719311
MIR222HG	1.23651427395794	3.18234728182368	2.83375167484991	0.00482481836274771	0.537818574407956	-2.19370751408948
GPR35	1.26902350860211	3.47036776412872	2.83182872710733	0.00485336591869713	0.537818574407956	-2.21062387142095
DNAJB8	1.39771236634806	4.66442052760144	2.83140979716307	0.00485960554819181	0.537818574407956	-2.26141239572421
KDM8	1.36506621689454	4.23229357753157	2.83086028824961	0.00486780109072362	0.537818574407956	-2.25081197817321
ALPL	1.3768863442984	5.92605340937353	2.82754429479834	0.00491752373410429	0.537818574407956	-2.25306972004647
FAM126B	1.36466948188424	5.94920889159461	2.82648282835787	0.00493353735078778	0.537818574407956	-2.25453679152525
CTD-2547H18.1	1.22400664672639	3.16281923989193	2.82585280305172	0.00494306448182266	0.537818574407956	-2.21077339035919
TRRAP	1.38180117598665	5.83387725717303	2.824940713784	0.00495688652319473	0.537818574407956	-2.26279855168769
SLC16A1-AS1	1.40687905923552	5.39457906350711	2.82320214920632	0.00498333039242523	0.537818574407956	-2.27973339432097
METTL17	1.36668640464768	4.45783984637413	2.8207458401858	0.00502090952186712	0.537818574407956	-2.27467420854572
RP11-60A14.1	1.31404450118869	3.81237341567626	2.82025502234969	0.00502844930992608	0.537818574407956	-2.25249068574845
SLC9C1	1.29705108376543	3.70646795739843	2.81861805409916	0.00505367022868187	0.537818574407956	-2.25090704277426
CCDC88B	1.38913575381381	5.99243774004963	2.8172413229122	0.00507497044582885	0.537818574407956	-2.27281459281791
ABCA6	1.40412701059672	5.72690733237233	2.81646735952908	0.00508698062102626	0.537818574407956	-2.2845537435919
FFAR1	1.26303185040131	3.51525111393994	2.81348053957017	0.0051335715037277	0.537818574407956	-2.25438452369281
HPS6	1.22630817035219	3.36949939731961	2.81288274115147	0.00514294281273871	0.537818574407956	-2.24856087022424
AADAT	1.36595885411767	4.52345698398929	2.81197253742764	0.00515724130345716	0.537818574407956	-2.29696340282118
E2F2	1.34760388671656	4.24745613324232	2.81142705253145	0.00516582765447107	0.537818574407956	-2.29183204439043
PLCXD3	1.2636309341461	6.53083618422989	2.8095353942709	0.0051957043395772	0.537818574407956	-2.26473333012316
ADAR	1.3066832154238	6.27142330641683	2.80894399046783	0.00520507702017104	0.537818574407956	-2.27864422062284
GRAP2	1.31829625193274	6.02581563814765	2.80765752418747	0.00522551815351027	0.537818574407956	-2.29213728420576
LINC01520	1.18921578994098	3.06009902761109	2.80634965378499	0.00524637397300148	0.537818574407956	-2.2506802184538
SLC22A17	1.39647311292862	4.85541698814247	2.80332297709632	0.00529492826416516	0.537818574407956	-2.32354106262251
CACNA2D1	1.37712788880328	5.53668213894935	2.80210936992997	0.00531451123423186	0.537818574407956	-2.32232919268682
SEMA4D	1.34022574850382	6.02946797396823	2.80161845260886	0.00532245139067728	0.537818574407956	-2.30501169252022
RP11-83A24.2	1.38093354050966	4.97650214549319	2.80063640443367	0.00533836743512164	0.537818574407956	-2.32980297093094
RP11-113E21.2	1.32829080656211	3.99052773343118	2.80033891142242	0.00534319740728481	0.537818574407956	-2.30511698983427
LINC01215	1.3346194466314	4.05075638660657	2.80027597140485	0.00534421978257606	0.537818574407956	-2.30448837431746
NCR3LG1	1.37979251182975	4.93798592158934	2.79831000030374	0.00537624371493579	0.537818574407956	-2.33492489680968
ACTR3B	1.38574405503051	4.79692122795503	2.79788267075124	0.00538322750233879	0.537818574407956	-2.33177198936347
SAMD4A	1.34844216892234	6.088804686482	2.79692637133372	0.00539888596378682	0.537818574407956	-2.31260336157299
RP11-4B16.4	1.33187418698476	4.11299994880147	2.79605680366	0.00541316009300114	0.537818574407956	-2.31759056326481
RP11-235C23.5	1.20613993736198	3.1961739849147	2.79343694682588	0.00545637252456463	0.537818574407956	-2.28504306518132
AOAH	1.31081835867148	3.94062559071722	2.79269786093875	0.00546861954261753	0.537818574407956	-2.31814747674049
ZMYND15	1.39502711690664	5.10779365355511	2.79259473230332	0.00547033041343411	0.537818574407956	-2.35041589282771
IDO2	1.30624643354959	3.63399816199593	2.78884402392303	0.00553288391656017	0.537818574407956	-2.31451092395098
GID4	1.36633100718361	4.38719204018158	2.78844208050185	0.00553962573171476	0.537818574407956	-2.34396625814339
DDX53	1.32163310461117	4.07098982783212	2.78803394234791	0.0055464790636124	0.537818574407956	-2.3359352858358
OAS1	1.35838740788501	4.61187177167664	2.78770636229901	0.00555198524219047	0.537818574407956	-2.34934302679295
CYB5R2	1.38469769417881	5.03424472372078	2.78693438039383	0.00556498080112397	0.537818574407956	-2.36073303717046
CFAP44	1.34268974654198	6.23133889392937	2.78584531940016	0.00558336092060441	0.537818574407956	-2.33039720225597
PSPC1	1.31413725224209	3.87992497687122	2.78577019026468	0.00558463090226335	0.537818574407956	-2.32970161739125
IRAK2	1.39289474344462	4.81066216162049	2.78465557417904	0.00560350310751775	0.537818574407956	-2.36122303211788
RP11-1102P22.2	1.24166265000938	3.49209636267688	2.78463996494034	0.00560376780602898	0.537818574407956	-2.31729004203261
BAP1	1.37547462507728	4.55385692173379	2.7841298765387	0.0056124240212471	0.537818574407956	-2.3586392510172
MIR205HG	1.33486328218102	4.25577298963515	2.78102527104144	0.00566537086783153	0.537818574407956	-2.35605164836328
SNRPB2	1.36180112462744	4.56883892178161	2.77993418223237	0.00568408572987953	0.537818574407956	-2.36565847183142
CDK5RAP2	1.27984831510888	6.35175279503033	2.77904904142074	0.00569930917188915	0.537818574407956	-2.33954667986321
LINC01146	1.3023226917914	3.76919291898797	2.77752097234717	0.00572567714349311	0.537818574407956	-2.34474009972634
SLC6A6	1.27843050480229	6.42508471453859	2.77689349447057	0.00573653668447652	0.537818574407956	-2.34099903577892
COG4	1.31846288611298	4.12672832761353	2.77657559838695	0.00574204551258535	0.537818574407956	-2.36028331701399
ISM1	1.29635006760498	3.86565421155836	2.7765336066479	0.00574277354621793	0.537818574407956	-2.35102259529098
CLEC4E	1.39731418269917	4.85909803910136	2.77648587778838	0.00574360114887235	0.537818574407956	-2.3786913738257
HMCN1	1.26501614547622	6.61318366895996	2.77506855258302	0.00576822634766374	0.537818574407956	-2.33698604783661
SLU7	1.38787789044513	5.16796006251839	2.77472175350659	0.00577426631043611	0.537818574407956	-2.38564525095117
AC015971.2	1.27637998261245	3.67262862622122	2.7741288218962	0.00578460625457946	0.537818574407956	-2.34703941832343
UNC5D	1.34979120805487	5.55042916240219	2.77377200252124	0.0057908367857266	0.537818574407956	-2.3820295945837
CBX1P3	-1.24462175687335	2.95085110066244	-2.7734356127184	0.00579671615028265	0.537818574407956	-2.33357236941509
SLC36A1	1.37802037702091	5.34902584466193	2.77297067684583	0.00580485111343231	0.537818574407956	-2.38715812668101
CMYA5	1.33251059163879	6.09203773044276	2.77042876934744	0.00584950966252354	0.537818574407956	-2.36966024601009
PGR	1.31139817700665	6.15363322249556	2.77033165340397	0.00585122203222839	0.537818574407956	-2.367347736064
VLDLR-AS1	1.32015255960087	4.09879720155806	2.77011777797658	0.00585499473009146	0.537818574407956	-2.37424193521866
HOXD13	1.30567208305551	3.88483521466409	2.76975313616641	0.00586143197610765	0.537818574407956	-2.36626714292069
SMAD5	1.36124909284817	5.44932868236296	2.76894948817258	0.00587564187938061	0.537818574407956	-2.39424054349249
ASNSD1	1.29184782897529	3.89102883723141	2.76848561693362	0.00588385811309041	0.537818574407956	-2.36812681761467
CD14	1.37379221528518	4.50204638380409	2.76742799302639	0.00590262995647765	0.537818574407956	-2.38710880208723
CDH11	1.1901462521128	6.83463187829503	2.76630542833573	0.00592261368807172	0.537818574407956	-2.34726986174691
ZNF678	1.37983015206881	5.22362554687164	2.76493889588795	0.00594702307512504	0.537818574407956	-2.40551599568549
INPP4A	1.34313396795471	5.70881028124631	2.76472893341515	0.00595078153694041	0.537818574407956	-2.39630688073407
ARID5A	1.38462818685195	4.95100250152571	2.76287622745627	0.0059840393787472	0.537818574407956	-2.41196539917858
C10orf53	1.34555139072511	4.4386452097613	2.76275682236366	0.00598618856872567	0.537818574407956	-2.40133530075253
ENPP7	1.29580849756661	3.8098861850755	2.75960374009842	0.00604319454216307	0.537818574407956	-2.38525564357123
LTBP2	1.38266434130342	5.17487280327341	2.75956648340307	0.00604387104656692	0.537818574407956	-2.41847215162235
B4GALNT2	1.21336603966542	3.3278820432729	2.75869826913139	0.00605965542076817	0.537818574407956	-2.36706910107182
FES	1.3750714765979	4.85513361091388	2.75687669888664	0.00609289325008085	0.537818574407956	-2.42336457979705
MTF1	1.33015717846752	6.01697998171433	2.75566264600952	0.00611513726226264	0.537818574407956	-2.40415628076901
P2RX4	1.36088035704615	5.24170741934634	2.75511516274104	0.00612519230545934	0.537818574407956	-2.42692639998877
XIST	1.33997535773029	5.78300429281651	2.75384968213073	0.00614849125823095	0.537818574407956	-2.41685309977793
CTB-73N10.1	1.18213713638005	3.12191201316449	2.75217721703972	0.0061794061379169	0.537818574407956	-2.37391029655561
RP11-705C15.2	1.23284695780037	3.45753048303819	2.75085951589117	0.00620386220305761	0.537818574407956	-2.3901117139538
MAP4K4	1.2368594419873	6.82495302649091	2.75017534791518	0.0062165945818383	0.537818574407956	-2.38306914862579
RASIP1	1.36752310783279	4.7283805853487	2.75016779172523	0.00621673533440606	0.537818574407956	-2.43844009407382
MESTP4	1.21776152645346	3.34528207637714	2.74880206450784	0.00624222269885549	0.537818574407956	-2.3895308889112
PDCL	1.23702546365694	3.50963619685544	2.74794307331697	0.00625830162129737	0.537818574407956	-2.39810482955053
CANT1	1.34438768595729	4.6770267192571	2.74770225951534	0.00626281597577045	0.537818574407956	-2.44038520755297
CASC7	1.36669463452739	5.50345835910213	2.74671403880614	0.00628137222711677	0.537818574407956	-2.44039669011558
ENTPD5	1.34365721387488	5.36064132758737	2.74619353714171	0.00629116587109723	0.537818574407956	-2.44397631438983
TMEM144	1.35393531732985	5.45767988545243	2.74556142810032	0.00630307804165148	0.537818574407956	-2.44347422402286
BEND6	1.33275121216746	4.25711262684598	2.74553498181769	0.00630357686878063	0.537818574407956	-2.43007160191574
ATP13A3	1.29358218800105	6.3348057679547	2.74529129882491	0.00630817487136254	0.537818574407956	-2.41374143965783
ANKRD32	1.36802251625266	4.66693076446184	2.7436027789121	0.00634011851112941	0.537818574407956	-2.44931278220605
MAP4K2	1.36275927080846	4.9143097117617	2.74342080017111	0.00634356991569126	0.537818574407956	-2.4512949987635
CTDSPL2	1.32408302674681	5.72593406681231	2.74278587239599	0.00635562523461676	0.537818574407956	-2.44207727003492
PUS10	1.3480626732893	4.69171773992001	2.7427851361915	0.00635563922486989	0.537818574407956	-2.44822225777325
ABCC12	1.37196654617352	5.16493349974553	2.74146399603227	0.00638078999348943	0.53839972414979	-2.45578837673896
RP3-495K2.2	1.17243065910128	3.15241297856711	2.74044682169938	0.00640021531740602	0.538495830477064	-2.4009082515546
ATG7	1.35765052489896	5.36057288627421	2.73842305792368	0.00643902272493062	0.538870230498246	-2.4598982272256
PIP5K1B	1.3699358280148	4.78205114018359	2.7371437246659	0.00646366451866824	0.538870230498246	-2.46204868734716
ZFP64	1.36171387355985	4.78396168728204	2.73643698378612	0.00647731384118085	0.538870230498246	-2.46464899748792
HSD17B12	1.32998115107727	5.48652610784286	2.73640866169509	0.0064778613690702	0.538870230498246	-2.46227552152708
RP11-275I4.2	1.18820770582883	3.153277794525	2.73317339248913	0.00654068188406055	0.539479570796099	-2.41691115260062
CTD-2371O3.2	1.25595318846414	3.62792897724287	2.73282059529834	0.00654756543412487	0.539479570796099	-2.43431501210901
MCM10	1.34658250362786	5.06557503038166	2.73204541026151	0.00656271331566432	0.539479570796099	-2.47434903910882
KCTD19	1.37038144678451	4.84705234531411	2.73005078005013	0.00660183587071176	0.539479570796099	-2.47779309927695
ROBO1	1.26485198170815	6.38600041713755	2.72898270543282	0.00662287143497099	0.539479570796099	-2.44629341986092
MYNN	1.29934269736378	4.09700481316685	2.72884689344921	0.00662555056090483	0.539479570796099	-2.46305400391237
RAB21	1.2949395469441	6.13027206622314	2.72874658463625	0.0066275299533545	0.539479570796099	-2.45693014857276
GPR98	1.21575301672833	6.90734683898822	2.72853310865112	0.0066317442484443	0.539479570796099	-2.42748202653275
RPS6KA1	1.35543418389351	5.45789989225226	2.72745972076287	0.00665297099872988	0.539715399368037	-2.48155152649361
TNS3	1.3094145143799	6.05533606617585	2.7262375394399	0.00667721483558708	0.540194017797715	-2.46497667771769
MAP3K1	1.37091830837082	5.20475160124888	2.72404897951215	0.00672082751593321	0.540362008131878	-2.49278079664705
RP5-857K21.7	-1.37221832861685	5.66981944615734	-2.72350134361356	0.00673178068781353	0.540362008131878	-2.47379291079099
CNTN5	1.33002624861437	5.56944704989003	2.72214594621488	0.00675895903908372	0.540362008131878	-2.4895411515402
RP11-504I13.2	1.345905252164	4.71888896047734	2.7218231003902	0.00676544730299893	0.540362008131878	-2.49583613714239
NTRK2	1.19183561721147	6.90018823789718	2.72074029802088	0.00678724952671029	0.540362008131878	-2.44486024905504
USP15	1.32445498747612	6.18077269845875	2.72063418418021	0.00678938953439266	0.540362008131878	-2.47210815945111
ERVWE2	1.2823894744809	3.99478907441326	2.71961254883772	0.00681002410477052	0.540543368833645	-2.47853374305815
RP1-101G11.3	1.35846297332064	5.3374394776028	2.71841472451422	0.00683428928710415	0.54074825924985	-2.50125566823116
HTR3C	1.14902265470161	2.97542532819546	2.71767412852608	0.00684933104795551	0.54074825924985	-2.44551748713155
ESD	1.30255508554625	4.06717729109287	2.71486649535553	0.00690662653827821	0.54287425603818	-2.49089034923717
TMEM2	1.31724061351065	5.77263364318029	2.71385918034232	0.00692728795434366	0.54287425603818	-2.50087487631337
RP11-966I7.2	1.22146226008855	3.41619756143819	2.71365100778006	0.00693156480135682	0.54287425603818	-2.46933658307383
IFT43	1.32834634768312	4.55729093561266	2.71217866539892	0.00696188168275867	0.543802365501	-2.51086668825934
GLB1L3	1.34161726010618	5.33737868904751	2.71031309173173	0.00700046721315057	0.545369731462587	-2.51911049053404
RAB29	1.26681495827074	3.87437253480092	2.70645771853926	0.00708081901481689	0.548044028522743	-2.50142460687408
CFAP61	1.35000401864666	5.09100115696206	2.70563822262281	0.00709800527755323	0.548044028522743	-2.52839708254287
ATP8B5P	1.34065515883483	5.10011377825961	2.70425965545927	0.00712700105483283	0.548044028522743	-2.53434400825831
CTA-292E10.9	1.28541094423386	6.28993311379172	2.70414725686772	0.0071293698637757	0.548044028522743	-2.50278963320278
AC012494.1	1.16268111164867	3.13516331212652	2.70355839697351	0.00714179172832314	0.548044028522743	-2.48098345847269
CYP51A1-AS1	1.20145182457804	3.44400178342181	2.70297526193157	0.00715411204086204	0.548044028522743	-2.49306654308794
FRY	1.28840356045435	6.36255424071671	2.70245741711116	0.00716506896839365	0.548044028522743	-2.50364098010554
TBC1D12	1.34090943355762	4.70435307806454	2.70063564266282	0.00720373560761576	0.549574109256655	-2.53737252237198
RHOT1	1.33622077586127	4.89711563956739	2.69975772874452	0.0072224361077627	0.549576998711617	-2.54279013265446
SLAMF6	1.24902883333919	3.69983153076473	2.69631046225191	0.00729629022105167	0.553586669011105	-2.51541041463312
S100A8	1.42881059653174	6.08266151420898	2.69538907309218	0.00731614486768175	0.553586669011105	-2.52920755034503
MTAP	1.26251008349827	6.11776763315077	2.69467679503092	0.00733152679008187	0.553586669011105	-2.52902544368496
KLF5	-1.35123170525698	4.66185533378245	-2.69379698928899	0.00735056673327837	0.553604831615298	-2.55627279630775
AC005780.1	1.22249887578243	3.62691215611304	2.69166055613177	0.00739698689170045	0.554348039035158	-2.52379369379786
RIF1	1.23170844643296	6.5254632853353	2.69091723403299	0.00741319948259384	0.554348039035158	-2.52210042051292
RP11-355N15.1	1.20365911935376	3.41677079290523	2.68997080802636	0.00743388826090829	0.554348039035158	-2.51913807407386
SEC23IP	1.33402755216749	5.57439541352937	2.68988651845173	0.00743573334076634	0.554348039035158	-2.55614475812612
RP11-19O2.2	1.22977776366685	3.54774641320444	2.68876596909931	0.00746030111042019	0.554775118938519	-2.52799022093713
LIPF	1.26970185166323	3.9535755699709	2.68662872230114	0.00750736238242334	0.55686853258842	-2.5466666423837
FBN1	1.20064719537727	6.60533086886848	2.6851674536688	0.00753969250627438	0.557861469660221	-2.53126391393766
ACER2	1.27289913371866	4.19914513099745	2.68074632535344	0.00763827298228211	0.560516989666101	-2.5651628462485
C1QL4	1.16821740168252	3.30045929388656	2.68067517365343	0.00763986893011836	0.560516989666101	-2.53556818023868
AC000123.2	1.36961727803102	5.32040851326159	2.67839838575938	0.00769109641230191	0.560516989666101	-2.58280536243825
RP11-677M14.7	1.32571539915784	5.03723480299072	2.6781909631148	0.00769577872089425	0.560516989666101	-2.58718520162481
DERL1	1.31419597420147	4.60952990489786	2.67454621399399	0.00777847382685013	0.560516989666101	-2.58682927976365
MED15	1.35215445169503	5.07389495454511	2.67446135013625	0.00778040877212118	0.560516989666101	-2.59393207306654
GSAP	1.30057109266003	5.75040659341277	2.67386483002853	0.00779402199564798	0.560516989666101	-2.58441453442949
CCDC141	1.28880746108948	5.98854348871298	2.67337971448158	0.00780510863589814	0.560516989666101	-2.5779032319402
MKRN3	1.30884025687434	4.69164678489752	2.67147315250922	0.00784881796001668	0.560516989666101	-2.59413646469537
LANCL1	1.30392742279844	4.52540208458249	2.67084118827882	0.00786335468908126	0.560516989666101	-2.59049626845781
GPAM	1.29115882147281	5.91215245619473	2.66774311605539	0.00793496872389745	0.560516989666101	-2.59196281430971
RELT	1.32832144455806	5.03120106307987	2.66733580955685	0.00794442736297978	0.560516989666101	-2.60939064566518
PCNXL4	1.196659654761	6.84184168681112	2.66703860816871	0.00795133548965045	0.560516989666101	-2.56243676376685
TTC5	1.28444045014683	5.91825480219834	2.66682663427844	0.00795626589293045	0.560516989666101	-2.59366869011093
RP11-466F5.10	1.1288015270473	3.01720296470979	2.66644308989423	0.00796519392166261	0.560516989666101	-2.55794095008617
ZNF772	1.30715053675352	4.39598111985504	2.66551326942142	0.00798687538297031	0.560516989666101	-2.60031034691141
RPS6KA6	1.32409115946164	5.03095709620401	2.66543803914582	0.00798863191217969	0.560516989666101	-2.61264739467278
TMED3	1.18589179160398	6.75385538455488	2.66493145098976	0.00800046913043649	0.560516989666101	-2.5695532212682
SREK1	1.24518631270919	6.63154619351419	2.6625281423234	0.00805684121160671	0.560516989666101	-2.57882488251525
STAM	1.26443760555479	4.06731405067945	2.66215750381971	0.0080655666128229	0.560516989666101	-2.60011593166561
PDPR	1.29020082880484	5.72658481743443	2.66114306282165	0.00808949155320128	0.560516989666101	-2.61114566849618
PIM2	1.2961096504727	4.21577680283562	2.66046366845269	0.00810555026452382	0.560516989666101	-2.60676937828529
EVC2	1.32327164329547	4.81790698780515	2.65894697698567	0.00814150338127934	0.560516989666101	-2.62496359691584
RP11-572M11.4	1.26319894041009	4.23438417285185	2.65831976470114	0.00815641324996	0.560516989666101	-2.61166230205672
COLEC12	1.24324160700974	3.80454688390705	2.65715139541013	0.00818425272604716	0.560516989666101	-2.60425432104604
ABCC13	1.23934757454231	6.26990939250585	2.65300281163924	0.00828379452614735	0.560516989666101	-2.61048373920715
FAT3	1.16676729630186	6.78391176965522	2.65280131431487	0.00828865685343874	0.560516989666101	-2.59438810933832
MTND4P26	1.28852491674344	4.28508948258732	2.65192994259696	0.00830971342183505	0.560516989666101	-2.62295647168139
MAGEA8-AS1	1.09346718855724	2.8377636178498	2.65139752740508	0.00832260278281088	0.560516989666101	-2.58717525099576
GPR12	1.31597689064354	4.85364000012979	2.65067393063409	0.00834014927867502	0.560516989666101	-2.63800559431853
IL15	1.31639111143875	4.71197748603573	2.64979896361187	0.00836141070817888	0.560516989666101	-2.63810302667651
NUDT16P1	1.12549990420044	2.97732344977642	2.64946405437542	0.00836956176836418	0.560516989666101	-2.59361197147977
SEC61G	1.15864879116184	3.26321380724631	2.64893848369177	0.00838236755068339	0.560516989666101	-2.60198703200365
ZNF843	1.26720022671756	4.01116567908312	2.64850089437246	0.00839304304068807	0.560516989666101	-2.62814788844244
KCNC4	1.14136078055198	7.02502271539349	2.64732352888772	0.00842182683406218	0.560516989666101	-2.59965600512351
NOTCH2	1.22144169988701	6.45438208818825	2.64592152595904	0.00845621803651269	0.560516989666101	-2.61891321893562
MALT1	1.32454109366847	4.85670509443638	2.64486902171567	0.00848211879368356	0.560516989666101	-2.65336485751282
GS1-165B14.2	1.14876689941312	3.02053581262934	2.64411213911914	0.00850078867348749	0.560516989666101	-2.60600850715966
S100PBP	1.27737913033314	5.92796549590006	2.64323098752278	0.00852257032476834	0.560516989666101	-2.64165681413171
CBWD7	1.15381930561942	3.16063356253068	2.64291130395999	0.00853048512417676	0.560516989666101	-2.6119432586782
ACSS1	1.30838358405632	5.03971225524154	2.64187269175173	0.0085562448693382	0.560516989666101	-2.66067804333249
TAF1	1.23191176297527	6.25921275836069	2.64186087026217	0.00855653846819508	0.560516989666101	-2.63399651953685
MYH9	1.14096371760111	7.3519666772373	2.64171802254763	0.00856008695282182	0.560516989666101	-2.60544439059551
MIR4461	-1.12165905102494	2.70480568740678	-2.64162953877893	0.00856228564314846	0.560516989666101	-2.61064688062797
SLC45A4	1.32369512804589	4.73532666420692	2.64147772501696	0.00856605917035885	0.560516989666101	-2.65901617181113
FN1	1.1619666563544	6.7488951432788	2.64135587056733	0.00856908909960594	0.560516989666101	-2.61988324434545
ANKRD12	1.28212774746885	6.08212471931647	2.64106144310761	0.00857641405181741	0.560516989666101	-2.64140131168259
RP11-712B9.2	1.30959881872179	4.76271323998077	2.63951988846184	0.00861485760918566	0.560516989666101	-2.66169024521051
ST3GAL3	1.30544183549709	5.0468930319696	2.6392165308822	0.00862244097260996	0.560516989666101	-2.66588112221431
DIEXF	1.31683801722297	5.18195114776029	2.6389561713236	0.00862895424207949	0.560516989666101	-2.66516343665905
C16orf95	1.27021222374558	4.16931285143913	2.63849075022333	0.00864060841950682	0.560516989666101	-2.65175682223791
MTND4P12	-0.929763945767762	8.55331489461807	-2.63607820267029	0.00870124537224036	0.560516989666101	-2.61741298623851
PGK1P2	1.2038754903348	3.64472491457453	2.63538131768667	0.00871883177954831	0.560516989666101	-2.64232101037881
SCN4B	1.26588615940577	5.87179903407133	2.63437627463807	0.00874425092560709	0.560516989666101	-2.66139016754968
C11orf30	1.31946057915142	5.7723470739768	2.63322478234924	0.00877345568494977	0.560516989666101	-2.66656622122884
C5AR1	1.26647380269068	5.86137636815195	2.63281634365543	0.00878383572062755	0.560516989666101	-2.66486891984885
CCDC144B	1.31556694843059	5.01447199193893	2.63266235497668	0.00878775203711347	0.560516989666101	-2.67674356335487
ZCWPW1	1.28702403079643	4.78835808172271	2.63262157708976	0.00878878938274805	0.560516989666101	-2.6777613632875
PRKCB	1.21769392559234	6.40375004114507	2.63190719611358	0.008806980287941	0.560516989666101	-2.65004339369201
NDUFA5	1.26545903320808	6.02374741843397	2.63137997982891	0.00882042689956012	0.560516989666101	-2.66285158431324
OCIAD1	1.33998002949013	5.16614106428884	2.63091643348602	0.00883226481892553	0.560516989666101	-2.6822344637609
SCUBE3	1.27270987778963	5.66217290365831	2.62983469180012	0.00885994546815651	0.560516989666101	-2.67632015633601
RP11-180M15.6	1.17226325281875	3.36387175766335	2.62947100758015	0.0088692692257058	0.560516989666101	-2.64585919809712
PNLIP	1.26794048898745	4.25776772573647	2.62853890441692	0.00889320569242174	0.560516989666101	-2.67229775761136
ADAMTS19	1.30274052090336	5.22396110558242	2.62792604456781	0.00890897551110474	0.560516989666101	-2.68752174518249
LINC01355	1.21307069829565	3.6424978924921	2.62778891886323	0.00891250739464246	0.560516989666101	-2.65771762001998
TRIM51FP	1.15899737922816	3.27649201324804	2.6261219065406	0.0089555443492646	0.560516989666101	-2.65053791966895
RP11-111M22.2	1.29541103267334	5.42582454719763	2.62576751901392	0.0089647174809395	0.560516989666101	-2.68928579060404
RP3-399L15.3	1.27702886827824	5.72452750584727	2.62506409082975	0.00898295029520557	0.560516989666101	-2.68419394650177
RP11-65J3.3	1.14416651604725	3.17638779221056	2.62431492023548	0.00900240529072087	0.560516989666101	-2.65171232408681
TLE1	1.28936864137536	4.5068348856445	2.62403489269901	0.00900968693487513	0.560516989666101	-2.68748508098402
LINC00652	1.3090755065211	5.05273248697068	2.62357556950257	0.00902164229075797	0.560516989666101	-2.69575697292273
PCYT1B	1.28400493465229	5.35898905874477	2.62331888924734	0.00902832940604162	0.560516989666101	-2.69541792950491
CASP4	1.30272461687099	5.46703763693127	2.62317009821807	0.00903220779044345	0.560516989666101	-2.69393125873777
NBPF4	1.09724981915722	2.96356215756228	2.62122487272915	0.00908304953200511	0.560516989666101	-2.6536430465325
RANBP17	1.31961732357638	5.18606735283712	2.62049910274094	0.00910208433880257	0.560516989666101	-2.70247697633559
RP11-705O24.1	1.26624973590748	4.34217989849069	2.61759422849695	0.00917862892248882	0.560516989666101	-2.69774181503375
SPAG8	1.20770449581955	3.7865503351126	2.61756687732825	0.00917935236857013	0.560516989666101	-2.68478584074056
GPR111	1.31210076996052	4.78902726280684	2.61723584221354	0.00918811239129579	0.560516989666101	-2.70823383716588
BTAF1	1.283532927265	5.5974610915841	2.61715240426113	0.00919032155089874	0.560516989666101	-2.7031658561803
PRTG	1.25432735591381	5.93028494093461	2.61696999987435	0.00919515266975721	0.560516989666101	-2.69493935658997
BNC1	1.24133532041885	4.02602076426515	2.61679507001518	0.00919978795685792	0.560516989666101	-2.6925884123522
CYFIP2	1.18380952539366	6.40900763846326	2.61665140845354	0.00920359626253825	0.560516989666101	-2.68114405956909
MED13	1.28544467984426	5.90780246558246	2.61572833497026	0.00922809960101916	0.560516989666101	-2.69809027864733
FGR	1.29748396332683	5.39596126613421	2.61549515868523	0.00923429859167993	0.560516989666101	-2.7104721320603
SRC	1.3124591479498	5.12285348409764	2.61481368484732	0.0092524369550849	0.560516989666101	-2.71454017305944
NUP98	1.23968424730287	6.08785985645922	2.6146325107056	0.0092572645202034	0.560516989666101	-2.69500609077448
MTND6P15	1.23183221944169	3.8298463433881	2.61449903470948	0.00926082256387398	0.560516989666101	-2.69149904008097
STK32B	1.29843654188887	5.15011351012796	2.61283569637891	0.00930526469204536	0.560516989666101	-2.71711675068667
CD74	1.24546742340148	6.14465122705841	2.611343041322	0.00934530888848973	0.560516989666101	-2.70014008242041
TMEM164	1.28164557423285	5.47496100191498	2.61105147143182	0.00935314896828273	0.560516989666101	-2.71789811309243
ENPP4	1.28167942006817	4.36843664231134	2.61092932856266	0.00935643504167587	0.560516989666101	-2.71235930982705
GCH1	1.25907875783073	4.12424381207418	2.6104449942991	0.00936947551799059	0.560516989666101	-2.70761818941429
CTC-251D13.1	1.21765163027252	3.80089200049968	2.61016405417052	0.00937704715616068	0.560516989666101	-2.7007031782473
PTBP2	1.2718865928804	5.90761671500423	2.60991274282228	0.00938382490849592	0.560516989666101	-2.70981458194321
BRCC3	1.23604437642665	3.83234463476768	2.60775573204017	0.0094421791241758	0.562860912649249	-2.70669586080816
PDCD6	1.31938948160189	4.88673757530399	2.60698959165235	0.0094629837836574	0.562961508002309	-2.72942889180229
IPO7P2	1.11091619865375	3.04802332122662	2.60567207832138	0.00949885703105859	0.563956334376237	-2.6879698583187
FZD10	1.10213431706421	3.01048135361179	2.60408688240741	0.00954218003159846	0.564767677343733	-2.69064498901963
RP11-589M4.4	1.10854674597972	3.06266525145094	2.60320342709362	0.00956640130183572	0.564767677343733	-2.69354174543896
TMEM170A	1.22992584899687	3.90541794535163	2.60266432577943	0.00958120860029546	0.564767677343733	-2.71802796682267
C2orf68	1.27611595211701	4.29722400462869	2.60212800850215	0.00959595977814826	0.564767677343733	-2.72985262497129
LINC01473	1.13708592898591	3.19477645216197	2.60167573901002	0.00960841504853336	0.564767677343733	-2.69964789761917
DONSON	1.31176850379737	5.02250516840578	2.59959028236439	0.00966603479287646	0.565606378954633	-2.74420652958767
RP11-1167A19.6	1.10873932269657	3.09483347306506	2.59889641612607	0.00968527426864972	0.565606378954633	-2.70309741706106
THEMIS2	1.27892885185765	5.53134791673934	2.59758416936078	0.0097217538422682	0.565606378954633	-2.74354892663949
VCPIP1	1.28873631953425	5.19792346517704	2.59747382696441	0.00972482688122944	0.565606378954633	-2.74802460836273
PBRM1	1.24738678574331	5.99344063074209	2.59710018177372	0.00973523936474541	0.565606378954633	-2.73313410588944
MAP3K12	1.29496008478056	4.91447385384815	2.59700384468758	0.00973792563603636	0.565606378954633	-2.74843257867754
CD22	1.29929872633076	5.08602679722245	2.59436758936881	0.0098116929894616	0.568769163688317	-2.75524948296338
PTGER3	1.26096332156527	5.595653344854	2.59329519295196	0.00984184336591034	0.569396077483944	-2.75088812997745
AP4E1	1.29779966483119	4.56684145060246	2.59130664410501	0.00989797066014229	0.571520470587981	-2.75362802762711
DYSF	1.10037248434162	7.01479847492017	2.58984741092955	0.00993933977505778	0.571949261642828	-2.72141431580426
AC114498.1	-1.20816565466729	3.14312493831811	-2.58899348386673	0.00996362015753159	0.571949261642828	-2.73558976201697
RP11-795A2.2	1.16797112740952	3.43433062180955	2.58766669012639	0.0100014511409025	0.571949261642828	-2.73417892669351
RP11-46A10.2	1.11689363150193	3.13535708106831	2.58661672324575	0.0100314798922298	0.571949261642828	-2.72965546254053
ELL2	1.28637921646031	5.48777888310581	2.58630781424908	0.0100403299303011	0.571949261642828	-2.76685272432535
DGKE	1.27834054428216	4.61589898643562	2.58551430374707	0.0100630954763092	0.571949261642828	-2.76624638771005
FGD4	1.27683607934934	5.60977574946905	2.58463622442013	0.0100883410359608	0.571949261642828	-2.76771370814778
EIF4E3	1.25507258346705	5.8398528593758	2.58430203985231	0.0100979639992896	0.571949261642828	-2.76295270717068
TPRG1	1.23663356181638	5.852433704647	2.58364742764921	0.0101168375656847	0.571949261642828	-2.7639184749848
PDCL2	1.11366692321112	3.18404112268043	2.58300167481931	0.0101354865820284	0.571949261642828	-2.73819354668777
UBASH3B	1.2810924350031	5.36151243618419	2.58245150505712	0.0101513994365181	0.571949261642828	-2.77662475118599
CTD-2119L1.1	1.15298435899478	3.32315231110679	2.58174678508302	0.010171815039848	0.571949261642828	-2.74373476279112
RP11-387A1.6	1.14034431306678	3.30720003126152	2.5806675379069	0.0102031517421057	0.571949261642828	-2.74556979343978
RELB	1.28712643756398	4.90934715469553	2.57948742871802	0.0102375157414387	0.571949261642828	-2.78361307108977
FKTN	1.28146531305649	5.11687931661514	2.5786446864401	0.0102621190852796	0.571949261642828	-2.78554445873
CEP164P1	1.22874488814568	4.19434832611611	2.57847710092357	0.0102670179332187	0.571949261642828	-2.77256917059723
CCNL1	1.29242564299252	4.91792175649115	2.57813154738747	0.0102771257250326	0.571949261642828	-2.78661303252381
MCC	1.26469040036603	5.57218386892507	2.57735075768429	0.0102999973581359	0.571949261642828	-2.78287390329251
LYST-AS1	-1.13549591611533	2.99740523948611	-2.5756129362808	0.0103510665616737	0.571949261642828	-2.75633199716145
TBXAS1	1.25171218320008	5.59270368848954	2.5748229639052	0.0103743560861793	0.571949261642828	-2.78726391698032
C2CD4B	1.08508595004718	2.91693516832491	2.57212565949511	0.0104542295970774	0.571949261642828	-2.75638770202951
KRT85	1.17667854854094	3.57079720258585	2.57029153758536	0.0105088554309077	0.571949261642828	-2.77409692947664
NECAP1	1.28388271165735	5.41633997678996	2.57013703006427	0.0105134687608664	0.571949261642828	-2.8000371296154
CTB-131B5.2	1.26343876122781	4.44554969893252	2.56906074923069	0.010545654858802	0.571949261642828	-2.79835247925537
DDX39A	1.23883918779256	4.27750591800848	2.56852429861191	0.0105617301991586	0.571949261642828	-2.79606474211869
MLK4	1.27599330295143	5.13129640519283	2.56811531854076	0.0105740004342571	0.571949261642828	-2.80681692752188
TFR2	1.25142586607462	4.2019894050882	2.56764114602713	0.0105882425031938	0.571949261642828	-2.79648090206389
NTNG1	1.19981189614682	6.03722720999824	2.56753582807411	0.0105914081169422	0.571949261642828	-2.79110803050699
PPP4R2	1.30110884877864	4.6896489949583	2.56686350888608	0.0106116363921392	0.571949261642828	-2.80629035592792
HTN1	1.27244196023381	4.75968510931583	2.56668390735401	0.0106170459519242	0.571949261642828	-2.80835025571098
RP11-709A23.1	1.23178630218592	4.09748697571373	2.56574249136752	0.0106454414845807	0.571949261642828	-2.79716901352367
CA14	1.27796143407386	4.90670551611634	2.56277870354147	0.0107352800690773	0.571949261642828	-2.81592269251587
ALKBH3	1.15449219122772	3.54225831272278	2.56197607908278	0.0107597254129695	0.571949261642828	-2.79081491249638
PHTF1	1.2838051769753	5.27917065001866	2.56149749789794	0.0107743250726191	0.571949261642828	-2.81743756182377
MAGEE1	1.26765320707514	4.61733933374384	2.5612776154655	0.0107810387584653	0.571949261642828	-2.81598318761052
SSH2	1.12713699899175	6.69742173955906	2.56105471186885	0.0107878484992367	0.571949261642828	-2.78754419035619
TBX3	1.26847319531788	4.62254352926379	2.56027533083459	0.0108116888925152	0.571949261642828	-2.81972746179742
APAF1	1.27965735438622	4.92690282566201	2.56012667028223	0.0108162415864509	0.571949261642828	-2.82129164869389
ATP5HP1	-1.10716524229299	2.94045850961477	-2.55989611398164	0.0108233057012756	0.571949261642828	-2.78652344702983
CADPS	1.17804249876284	6.4381215636259	2.55975728248231	0.0108275614051226	0.571949261642828	-2.79616023768881
RPL13AP25	-1.25045473207339	3.5037097409464	-2.55957090506201	0.0108332769161584	0.571949261642828	-2.8084945565798
HNRNPA1P74	1.14679989971348	3.40645703561117	2.55921642398829	0.0108441549770098	0.571949261642828	-2.79198691272004
F5	1.26785902257763	5.19265810898144	2.55762826023875	0.0108930111225085	0.571949261642828	-2.82691296339477
NPC1	1.27054454415352	5.26782267747381	2.55749450721788	0.0108971346715703	0.571949261642828	-2.82650548678771
AC093822.1	1.0743840017725	2.85036480673914	2.55638270961412	0.0109314648445873	0.571949261642828	-2.78838852342094
GABPB1-AS1	1.26751790270803	5.57610122692234	2.55591538381538	0.0109459237380461	0.571949261642828	-2.82507375322051
C12orf4	1.26488628589179	4.62576671709552	2.55566480439164	0.0109536835986368	0.571949261642828	-2.82701921297922
RP11-177H13.2	1.25609202060548	4.5949433224714	2.55474304503594	0.0109822705714897	0.571949261642828	-2.82645518367947
SLC35A4	1.27541302415284	4.64043358554293	2.55377657046913	0.0110123157531523	0.571949261642828	-2.83225726484428
AC009237.8	1.11309083192986	3.1979200636678	2.5534003027888	0.011024032745601	0.571949261642828	-2.79959200195398
C19orf12	1.23404005449275	4.14510998469725	2.55310137542912	0.0110333492795486	0.571949261642828	-2.82458560869448
MT-TE	-1.32974185053491	5.37948512910871	-2.55244788322488	0.0110537408298402	0.571949261642828	-2.83026408010056
MCM9	1.21886991133853	6.03971689554391	2.55195850427743	0.0110690333925925	0.571949261642828	-2.82188052293119
HMGB3P26	1.05939051577503	2.81207570901266	2.54930022210335	0.011152431820616	0.571949261642828	-2.80266008433841
ACTBP6	1.05336754235451	2.77545037620341	2.54843480807404	0.0111797031072711	0.571949261642828	-2.80422080444176
PDK1	1.17957452207398	6.4065878788773	2.54779857006887	0.0111997904023082	0.571949261642828	-2.82112797787558
DCST1	1.29699275863476	5.0913258566543	2.54750359790816	0.011209114167958	0.571949261642828	-2.84701409115514
SLC2A9	1.26579130812557	4.95769168812249	2.54742550225851	0.0112115838488819	0.571949261642828	-2.84766584421457
FFAR2	1.28618777346994	4.60326749590777	2.54536799329277	0.0112768250434548	0.571949261642828	-2.84572047303942
INTU	1.17177545807199	6.71290081592573	2.54513502313098	0.011284233535706	0.571949261642828	-2.81958787440142
VWA1	1.13146085447065	3.3990909393993	2.54484018166193	0.0112936157644013	0.571949261642828	-2.82135962776511
FURIN	1.24334682189669	5.66214315953443	2.54443271120767	0.011306593431762	0.571949261642828	-2.84563566163151
TCEAL4	1.27085464682402	4.86515285708378	2.54428934615992	0.0113111626740572	0.571949261642828	-2.85340892128508
TPPP3	-1.28504828637864	4.39650719152778	-2.54357886548899	0.0113338309666545	0.571949261642828	-2.85687362129246
MAS1	1.18915371393812	5.98783176315261	2.54235382895211	0.0113730115423728	0.571949261642828	-2.84223935285211
TVP23A	1.26884696602533	4.75977249647018	2.54225389083342	0.0113762131998834	0.571949261642828	-2.85574315236326
CCDC177	1.22161706863389	4.12641455462612	2.54206055104738	0.0113824093901192	0.571949261642828	-2.84609122956062
GS1-124K5.12	1.06113662879056	2.77867272299361	2.54179153935863	0.0113910357302019	0.571949261642828	-2.8178637283798
HK3	1.1942629733001	3.85214809106913	2.54069616478216	0.0114262210454551	0.571949261642828	-2.84049031230572
LINC00964	1.27397248455822	5.21234397594805	2.5401346144655	0.0114442965212856	0.571949261642828	-2.85987357017044
SLC30A6	1.26705448118882	4.6822081481503	2.53964462960363	0.0114600892157624	0.571949261642828	-2.85941353906058
NPM1P26	1.17046612657413	3.57195586964639	2.53954414922087	0.0114633301951003	0.571949261642828	-2.83555122839085
FAM186B	1.16683079468275	3.65134633904533	2.5395266733093	0.01146389396129	0.571949261642828	-2.83774660978492
RAB7A	1.21173707340984	6.10976604042542	2.5389593170356	0.0114822100780884	0.571949261642828	-2.8459939099927
RP11-676B18.1	1.16870795227936	3.57984104010887	2.53767693604798	0.0115237056081137	0.571949261642828	-2.83951263199225
TNFAIP2	1.28623130356308	5.41034777095433	2.53660510190726	0.0115584906370033	0.571949261642828	-2.86458216205764
IGF2R	1.17277654397472	6.38681938505901	2.53599219104457	0.0115784238861957	0.571949261642828	-2.84533733966721
IFITM2	1.243056076169	6.64706292059574	2.53431926608998	0.0116329870955977	0.571949261642828	-2.84317143745972
OVAAL	1.13439894865968	3.42421755617631	2.5330436950327	0.0116747441455207	0.571949261642828	-2.84534557479992
AC007040.11	1.22552818338163	4.13793014337135	2.53251572100267	0.0116920668997144	0.571949261642828	-2.86453258698095
RP11-466A19.4	1.05765464763144	2.8343914170799	2.53145482716707	0.0117269438814523	0.571949261642828	-2.83984592057402
SYNE3	1.15862114442075	6.32062550814476	2.5313754760457	0.0117295562758344	0.571949261642828	-2.85576041161562
CYBB	1.27027509103093	5.01604168900774	2.52994406822324	0.011776770073675	0.571949261642828	-2.88090549893226
FCER1G	1.29077501459082	5.20966862501941	2.52987741307025	0.0117789727548658	0.571949261642828	-2.87973420596448
MAP3K5	1.25631687540595	4.91958157392271	2.5289863984178	0.0118084523937543	0.571949261642828	-2.88209947913076
RP1-257A15.1	1.10359777755409	3.18741332345033	2.52891369531323	0.0118108607054917	0.571949261642828	-2.84938659663577
ATP1B1	-1.28460973175875	4.71017911172762	-2.52887703970388	0.0118120750991058	0.571949261642828	-2.88601197329905
PRICKLE1	1.20643623953132	4.08557270876937	2.5287332205455	0.0118168408749647	0.571949261642828	-2.87122298944958
QPCT	1.2571238542668	5.23038299759652	2.52837610555497	0.011828682096435	0.571949261642828	-2.88354789238479
DBF4	1.20697167067378	3.8161603473498	2.52788087534392	0.0118451204205129	0.571949261642828	-2.86423747822628
CSF2RA	1.24682202975363	5.03409919372197	2.52751660019769	0.011857224888769	0.571949261642828	-2.88614583905963
WI2-89031B12.1	1.0851607478481	3.13807409337584	2.52516748668867	0.0119355481222454	0.571949261642828	-2.85617995574868
DGKG	1.15852451291361	6.32053771361007	2.52504855477338	0.0119395257197949	0.571949261642828	-2.86834584490525
POTEE	1.17857450483772	3.78941008458666	2.52408488849791	0.0119717984090694	0.571949261642828	-2.87277956635863
KRT223P	1.16720791971035	3.65933456109418	2.52333720564736	0.0119968913717492	0.571949261642828	-2.87005962044155
ZNF333	1.18364783813093	6.12436146457357	2.52322829446371	0.0120005504387406	0.571949261642828	-2.87658991583199
MT-TY	-1.30722077827562	5.47633684980212	-2.52215198417966	0.0120367644435709	0.571949261642828	-2.88668784800069
RP11-54O7.1	1.23275591377931	4.24444203284319	2.52197527534608	0.0120427193481162	0.571949261642828	-2.88845121288897
FUS	1.16707696019281	6.36186677416213	2.52184497953349	0.0120471118604859	0.571949261642828	-2.87385528862659
AC007256.5	1.15918822094358	3.51475464152274	2.52041319678923	0.0120954738642435	0.571949261642828	-2.87314334694148
RAPGEF1	1.1646330303996	6.2141794421287	2.52030879289533	0.0120990071100876	0.571949261642828	-2.88017945775484
SIGLEC8	1.20062161592229	4.02699808910987	2.51941543409976	0.012129277794135	0.571949261642828	-2.88847529649504
SEPT7P2	1.24303048084033	4.89773703782289	2.51940700882571	0.0121295635975513	0.571949261642828	-2.90059588080444
MLLT10	1.20445862018224	5.77687044843883	2.51848543060396	0.0121608616962249	0.571949261642828	-2.89372188099833
NRK	1.27229684779036	5.00381951371383	2.51730380071172	0.0122010965918334	0.571949261642828	-2.90610126670668
KAZALD1	1.20559477968207	4.01163060960922	2.51728026838139	0.0122018990764614	0.571949261642828	-2.8926400851471
MX1	1.23528593842778	5.3669822215565	2.51626946433092	0.0122364132149209	0.571949261642828	-2.90511789918999
PMEL	1.22153846615975	4.39535506119948	2.51574044492893	0.012254511288753	0.571949261642828	-2.90223217597554
CHCHD5	1.23770565979669	4.80817095233654	2.51521369425177	0.0122725553927654	0.571949261642828	-2.9091167687321
DNAH14	1.1273941468078	6.67164811611765	2.51476727248836	0.0122878662807886	0.571949261642828	-2.88164878759073
RP11-758H9.2	-1.1549401357439	3.22038511161826	-2.51459777628816	0.0122936839238493	0.571949261642828	-2.88722533717331
NAA30	1.26181077678868	5.06158349359239	2.51413200857477	0.0123096831505732	0.571949261642828	-2.91082301200986
PLEKHA8	1.24843455590811	5.41654765562121	2.51390019676631	0.0123176528361829	0.571949261642828	-2.90901959027789
PRKAR1B	1.19056726433103	3.77745596533616	2.51338634491165	0.0123353354101876	0.571949261642828	-2.89394583108145
ACTN2	1.26272124833385	5.17808466783542	2.5119540889564	0.0123847411050428	0.571949261642828	-2.91476332053638
CDH15	1.18428579236549	3.76379204123337	2.51191511399581	0.0123860880019985	0.571949261642828	-2.89643038658203
RP11-382M14.1	1.07728632834764	3.10617992182626	2.51152190961183	0.0123996836468238	0.571949261642828	-2.88337450648939
PARP11	1.24361537406357	5.27822968305618	2.51082487950646	0.0124238171354521	0.571949261642828	-2.91665676072566
LINC01554	1.18421138367436	3.79248875972235	2.51055099305997	0.0124333114102375	0.571949261642828	-2.89912551916453
CAPRIN2	1.12493658430161	6.56019487971591	2.51044505655341	0.0124369854289181	0.571949261642828	-2.89243093152967
AC013439.4	-1.07567288170911	2.72747010661869	-2.50951678268376	0.0124692204953831	0.571949261642828	-2.88533526802583
IBA57-AS1	1.03251849825248	2.84611841231969	2.50927438049354	0.0124776503265651	0.571949261642828	-2.88556486452433
RBFOX3	1.19205151079241	5.98451401342188	2.50809872559875	0.0125186070511383	0.571949261642828	-2.90930837036169
CHST9	1.14797718572802	6.56208941622396	2.50671327439144	0.0125670258447166	0.571949261642828	-2.89976114799294
EYS	1.13622124862702	6.50004583862946	2.50607405810176	0.0125894212418742	0.571949261642828	-2.90213708906368
AP000347.2	1.19880922257913	4.06528806390634	2.50536152520723	0.0126144271280199	0.571949261642828	-2.91606446452006
SLC8A1	1.08521753352409	6.87022235127537	2.5048832592005	0.0126312363092148	0.571949261642828	-2.89815085476122
ARL4D	1.23596114766477	4.23734269030687	2.50485184761285	0.0126323409998775	0.571949261642828	-2.92075654453623
FAM186A	1.22694891186395	5.46711516535882	2.50421043095253	0.0126549172826756	0.571949261642828	-2.92675718170948
SOX3	1.08205686224859	3.15218409673465	2.50413423758002	0.0126576014817721	0.571949261642828	-2.8989709394541
HMMR	1.22062800812429	4.37982310367157	2.50399187848113	0.0126626179736746	0.571949261642828	-2.92291308438606
RP11-253E3.3	1.19113868620417	6.07170282888092	2.50386762244137	0.0126669979881806	0.571949261642828	-2.91563145795802
RN7SL751P	1.08262870272108	3.03622003351928	2.50324449975557	0.0126889833135066	0.571949261642828	-2.89944154209569
RP11-1086I4.2	1.23399500890959	4.62820514497926	2.50307264614554	0.0126950526988056	0.571949261642828	-2.92939008845217
DST	0.953528544398059	8.09520449330401	2.50295162223649	0.0126993284696934	0.571949261642828	-2.89982178202742
RBM45	1.2310247195977	4.68777382204271	2.5022433990012	0.0127243756311892	0.571949261642828	-2.93161514894041
TCHHL1	1.24209238869029	4.90826458660199	2.50192333540374	0.0127357094525687	0.571949261642828	-2.93298964323499
RPS6KB2	1.26809480931168	4.72335283613461	2.50131857094978	0.0127571493413063	0.571949261642828	-2.93550220601089
UTP15	1.21266646709172	4.38842444715115	2.5013058250751	0.0127576015481402	0.571949261642828	-2.92735975258477
EEF1A1P36	1.04552669764054	2.85990612461768	2.50035524804546	0.0127913669199794	0.571949261642828	-2.90377604235272
RP11-262A16.1	1.13069529862602	3.48604362839678	2.50018262338849	0.0127975072152343	0.571949261642828	-2.91292262808675
FKBP5	1.23348642954678	5.64711792382048	2.49928566998222	0.0128294541938743	0.571949261642828	-2.93324995529201
SELL	1.20651607518863	6.02777073932802	2.49917965385578	0.012833234868989	0.571949261642828	-2.92575772679077
NUP93	1.20597654252631	5.99600076487252	2.49781122077041	0.0128821238832618	0.571949261642828	-2.92902789088019
TP53TG1	1.07221971589899	3.15016614584147	2.4973374952153	0.0128990868268731	0.571949261642828	-2.91263420349428
MYEF2	1.1449711846327	6.51151616423102	2.49710298423661	0.012907491423532	0.571949261642828	-2.91962639306081
PPP2R3A	1.26802542300939	5.17333330321709	2.49708801640141	0.0129080280181163	0.571949261642828	-2.94348846852822
RHBDF2	1.25036734877646	5.35826232616578	2.49634012124116	0.0129348651779373	0.571949261642828	-2.94325238416729
TXNRD2	1.25595583362861	4.67249602985495	2.49619120951137	0.012940214574802	0.571949261642828	-2.94409617589122
KRT79	1.25140807840648	4.58872484073021	2.49591998719013	0.0129499628155278	0.571949261642828	-2.94227378455913
SLC25A37	1.17498975744688	6.43806143109656	2.49569146488002	0.0129581813979384	0.571949261642828	-2.92407663622116
CHIA	1.23893850097044	4.58520157773968	2.49541530451969	0.0129681194155574	0.571949261642828	-2.94216301904992
RAB18	1.23651097529145	5.1766155840409	2.4949256071871	0.0129857584991576	0.571949261642828	-2.94664985575907
PIK3C3	1.12101884388328	6.45952001474379	2.49482194700894	0.0129894951085318	0.571949261642828	-2.925170334197
CMC2	1.16796092636474	6.30322461621673	2.49463472858053	0.0129962461375283	0.571949261642828	-2.92874901963245
TRAFD1	1.24018694176989	4.70757895882751	2.49456435098732	0.0129987847335738	0.571949261642828	-2.94625187613386
RP11-233E12.2	1.15532574505484	3.52990349997255	2.49421210979931	0.0130114970712916	0.571949261642828	-2.92529428339811
MAGEH1	1.10526988887851	3.37879001245327	2.49405882990252	0.0130170323677412	0.571949261642828	-2.92274117410591
RP13-514E23.1	1.11192784001626	3.37842141092711	2.49342944045176	0.0130397830166232	0.571949261642828	-2.92407913245193
RP11-136O12.2	1.10800233561841	3.36339653985863	2.49335285475411	0.0130425537803871	0.571949261642828	-2.92364320609036
AC027601.1	1.12817544175888	3.49412143586016	2.49285188946349	0.0130606908994501	0.571949261642828	-2.92762540017436
ARIH1	1.1228816403314	6.72416495682899	2.49279643674069	0.0130626999043921	0.571949261642828	-2.92437917904064
LCN2	1.23769509144478	4.81692460298105	2.49130207526475	0.0131169427453018	0.571949261642828	-2.9527133363975
ZIM2	1.1466387802984	3.65363062533131	2.49100177324175	0.0131278673019439	0.571949261642828	-2.93424569869107
ADAMTS1	1.23802209414561	4.9868583064632	2.49079640042272	0.0131353431191694	0.571949261642828	-2.95606343618728
TOR2A	1.15867884784732	3.76496629816727	2.49023599319589	0.0131557618395875	0.571949261642828	-2.93731085638481
SAMSN1	1.26920045687965	4.868023350128	2.4896238379909	0.0131780982089129	0.571949261642828	-2.95607889852806
RP11-344G13.1	1.17936101380237	3.82385415447478	2.48920835770743	0.0131932774532275	0.571949261642828	-2.94215643383962
CDKN2D	1.19374691282186	4.06368472083199	2.48893342363046	0.0132033304810921	0.571949261642828	-2.94662178000852
NKRF	1.17599360225645	3.8180157191873	2.48837329382286	0.0132238327898377	0.571949261642828	-2.94314591259594
DOPEY2	1.22704924103371	5.55030822234558	2.48829726013558	0.0132266180106889	0.571949261642828	-2.95588852639244
ZMYM6	1.15736173283479	3.72474386231111	2.48685056702111	0.0132797116775574	0.572976570071172	-2.94378833121795
AURKB	1.24221287759449	4.59423938780393	2.48659013746161	0.013289289505522	0.572976570071172	-2.96232156218947
ADAMTS17	1.22720818640548	5.03060256270439	2.48527090480757	0.0133379011905755	0.574231745994251	-2.96704863337162
RP11-88H10.2	1.03423535519685	2.79811479541533	2.4842410620776	0.0133759588714656	0.57502954284222	-2.93609592742679
SLC5A2	1.16799759655689	3.75181818437639	2.48149197743032	0.013478023039477	0.576361267381647	-2.95557930281439
PGS1	1.24062742471147	4.66358381162717	2.48148686189676	0.0134782136038748	0.576361267381647	-2.97106786904552
FUBP1	1.22537789885799	5.60260528731231	2.48116800842923	0.0134900962841048	0.576361267381647	-2.96859200209813
SUDS3	1.18667932799135	5.92513774338362	2.48075593476289	0.0135054667531641	0.576361267381647	-2.96341862512563
CAPN6	1.18828701927579	4.01804332375885	2.48056558525051	0.0135125720884061	0.576361267381647	-2.96132962068328
DERA	1.21083496495971	4.1830174695217	2.4800416202116	0.0135321476930122	0.576361267381647	-2.96708956200774
LINC00967	1.21045213680814	4.61498807172756	2.4786996333353	0.0135823997452722	0.576361267381647	-2.97571532409031
E2F3	1.24538293359719	5.48033280551009	2.47810820280678	0.0136045989370744	0.576361267381647	-2.97629806145135
MAN2A1	1.19273187310772	5.71689605698478	2.47799425702051	0.0136088795565712	0.576361267381647	-2.97271164396242
PRDM6	1.20921092095147	5.57295544945711	2.47563828891505	0.0136976545818252	0.576361267381647	-2.97961092909425
NEK9	1.2125727494481	5.69034200124127	2.4748858233892	0.0137261161289192	0.576361267381647	-2.97909892465983
SLITRK4	1.26106914176847	4.94821278787591	2.4747553273726	0.0137310573908529	0.576361267381647	-2.98507516513594
CASC17	1.15417390031675	3.7209982537564	2.47370041524781	0.0137710598071126	0.576361267381647	-2.96868536841811
EMR2	1.22234519643038	5.4522732376943	2.47262215945175	0.0138120541258282	0.576361267381647	-2.98703712890643
EXOC6B	1.21662515884839	5.48973734432813	2.47187199025117	0.0138406386449414	0.576361267381647	-2.98812341405583
NRD1	1.1590942897788	6.1248863183013	2.47174710867865	0.0138454022307869	0.576361267381647	-2.97662043851348
SLC12A1	1.17706558435042	6.29349464378743	2.4708356635475	0.0138802131655639	0.576361267381647	-2.97522548445651
THOC7-AS1	-1.08298269920724	2.89668131140663	-2.47078428287942	0.0138821778608535	0.576361267381647	-2.96614991652314
UCKL1	1.19154547464137	4.09717544719432	2.47047028482016	0.0138941898819052	0.576361267381647	-2.98471254816667
GALC	1.24086315424141	5.13394848992465	2.46992733019268	0.0139149823870706	0.576361267381647	-2.99493061691079
SUMF1	1.2311512005116	4.96058803105846	2.46989598369635	0.0139161836458246	0.576361267381647	-2.99521545322229
NNMT	1.18889630231729	4.194244097612	2.4693025729383	0.0139389416414896	0.576361267381647	-2.98835326727235
AMPD3	1.21717076528648	5.24343049298219	2.46926199345612	0.0139404991158926	0.576361267381647	-2.99574105727533
KALRN	1.01076898009932	7.34283476290256	2.46893982580224	0.0139528696515508	0.576361267381647	-2.96666498075843
ITGAM	1.15291885165417	6.23133330793604	2.4685321713635	0.0139685366316914	0.576361267381647	-2.98089918902788
NHSL2	1.17803958048886	3.96804034829037	2.46794379059782	0.0139911767685739	0.576361267381647	-2.98558785454239
KLHL10	1.10565514261148	3.42176706809439	2.46792223169924	0.0139920069443566	0.576361267381647	-2.97583206991545
KIAA1524	1.17631875984186	4.05719474988009	2.46738247352782	0.0140128058222593	0.576361267381647	-2.98874002074854
KLHL18	1.23358107518469	4.80954316380809	2.46734095309225	0.0140144068920012	0.576361267381647	-2.99927194230622
RP11-1C8.5	1.12542601355305	3.47008021222391	2.4666570997288	0.014040800289627	0.576361267381647	-2.9786821530342
ITGA10	1.22041935339927	4.97851424407418	2.46608412160151	0.0140629483359902	0.576361267381647	-3.002933224936
PCDHB10	1.09401333052002	3.38995510927984	2.46411100104192	0.0141394548020528	0.576361267381647	-2.98222822429447
SMIM10	1.16128748347949	3.8610380923459	2.46408239333234	0.0141405667530409	0.576361267381647	-2.99091612276144
LAMA2	1.14552652392367	6.34802998984724	2.46354948517171	0.0141612944844409	0.576361267381647	-2.9882674854925
MME	1.20165879671915	5.77699193622637	2.46327320458318	0.0141720511443328	0.576361267381647	-2.99960026280307
LRIT3	1.18585968293413	4.14205023835741	2.4626746120808	0.0141953814637246	0.576361267381647	-2.99892299182357
FBXO30	1.24106302568089	4.86045818806652	2.46259356078135	0.0141985430749189	0.576361267381647	-3.00897012786583
14-Sep	1.13925207005468	3.73488871084177	2.46246318414265	0.0142036300541036	0.576361267381647	-2.99079815537336
RP11-536C5.7	1.09547888786142	3.46222018683108	2.46207571890063	0.0142187575313006	0.576361267381647	-2.98713769797399
ZNF304	1.1568221604489	3.87911656003132	2.46149883670072	0.0142413066868264	0.576361267381647	-2.99804721952816
POLL	1.22164373614749	5.48025957994819	2.46140660593372	0.0142449147348054	0.576361267381647	-3.00812638338503
RCC2	1.13449653658256	3.75076034407447	2.46052090818802	0.014279604269039	0.576361267381647	-2.99605310452691
DNAJC3-AS1	1.14505471380268	3.78537307803161	2.46005538490146	0.0142978670794595	0.576361267381647	-2.99771124594977
RP11-554D20.1	1.04044184074557	3.05530961093365	2.45970246329426	0.0143117262236374	0.576361267381647	-2.98689984813424
COL4A1	1.19952234035094	5.60245172392265	2.45921462556637	0.0143309030720736	0.576361267381647	-3.01021251358838
ANKIB1	1.22450980363246	5.26872948771436	2.45824277887016	0.0143691740704751	0.576361267381647	-3.01569583627837
SBF1P1	1.1058654212559	3.49404247749633	2.45803169516515	0.0143774984255505	0.576361267381647	-2.99587844777629
UPRT	1.17256675316969	3.95996281406997	2.45777577998477	0.0143875964918508	0.576361267381647	-3.00521620816123
HTR4	1.16006067113706	6.07124507406967	2.45777438795983	0.014387651436432	0.576361267381647	-3.00453594533995
POFUT1	1.20671574560103	4.27343290236963	2.45712548428055	0.0144132845293733	0.576361267381647	-3.00947084238523
TGFA	1.21193327221519	4.66802071266177	2.45626950469297	0.0144471593917443	0.576361267381647	-3.01856492933433
AC005062.2	1.17075240228851	3.95931674916462	2.45595511073462	0.0144596190200814	0.576361267381647	-3.00731653941206
HEBP1	1.16288720523997	3.97847819700882	2.45590448856658	0.0144616260968017	0.576361267381647	-3.00754269123074
RPS3AP5	-1.03582447064785	2.80480167123279	-2.45583985005712	0.0144641892543388	0.576361267381647	-2.99432775514123
PKDREJ	1.20739274315424	4.34266367216027	2.45535556053158	0.014483405931215	0.576361267381647	-3.01529072792335
ZNF517	1.16988107460838	4.02630494171665	2.45465663567955	0.0145111792023818	0.576660866387195	-3.01319646440154
PDIA3	1.22523367390725	4.73885340976106	2.45418118300692	0.0145300992549341	0.576660866387195	-3.02451960305371
GRM8	1.19703122506133	5.61170382302904	2.45326490763518	0.0145666228835685	0.577161165177687	-3.02136253160347
AR	1.19076439133516	5.65480695922589	2.45213368006899	0.0146118267575245	0.577161165177687	-3.02280020193628
TM2D2	1.19058122008924	4.36780372873775	2.45198091114098	0.0146179409093899	0.577161165177687	-3.02171392350242
GSTZ1	1.18114015900219	5.80289442589576	2.45149412284264	0.0146374383588892	0.577161165177687	-3.02143679263498
SEMA4F	1.23310106543301	4.93093757581633	2.45121102625014	0.0146487878731422	0.577161165177687	-3.03119495550888
COMMD10	1.09081484613424	3.21622847057152	2.44989452025685	0.0147016697474925	0.577161165177687	-3.00783907356221
KRT17P1	1.03196848019315	2.98774772975262	2.44942164514683	0.0147207055428842	0.577161165177687	-3.00694207646444
GRAMD1A	1.10301716076758	6.54327103061127	2.44941602681408	0.0147209318423376	0.577161165177687	-3.01261152318953
ELOVL1	1.21301702152215	4.47505255242636	2.44758105390673	0.0147950071036668	0.577161165177687	-3.03372003605918
RP11-466G12.3	1.06189111118803	3.20686289452089	2.44757687346241	0.0147951762379951	0.577161165177687	-3.01230257065919
MALAT1	0.906655616592598	8.63970234145594	2.4475472265539	0.0147963757552446	0.577161165177687	-3.02784812147025
SLC27A5	1.21289363333486	4.36687044026976	2.44719978949816	0.0148104395093072	0.577161165177687	-3.02986222183357
RUNDC3A-AS1	1.21463797490548	4.68163455733283	2.44668821120075	0.0148311689852391	0.577161165177687	-3.03589385362699
CASP10	1.17627829714259	5.89295365995984	2.44645829858886	0.0148404935438686	0.577161165177687	-3.02934817772288
TMEM206	1.15620326457411	3.8436273726299	2.44630716050588	0.0148466260703461	0.577161165177687	-3.025407282763
GPLD1	1.21272474993978	4.89986123997257	2.44536706106758	0.0148848215672721	0.577161165177687	-3.03965332340152
MYO9A	1.10176927670299	6.6923784839668	2.44453180120601	0.0149188303868849	0.577161165177687	-3.02001980845993
MED31	-1.09927083990743	3.12887617637209	-2.44451245591226	0.0149196188720689	0.577161165177687	-3.0215939203596
RP11-22A3.2	1.1698281395371	4.12416059613012	2.44425847201131	0.0149299742934342	0.577161165177687	-3.03157757022545
CLIP1	1.07538263550521	6.77291592689475	2.4420479922572	0.0150203685643502	0.577161165177687	-3.02388672888281
RP11-583F24.7	1.04640486594239	3.05730098763608	2.44170910189547	0.0150342696709605	0.577161165177687	-3.02259276499343
AHRR	1.15067800463615	3.8695724542307	2.44096535007841	0.0150648178607335	0.577161165177687	-3.0363860074734
RPS3AP23	1.08719545081798	3.3287795400482	2.44064469588181	0.0150780050396866	0.577161165177687	-3.02709743158862
TRIB1	1.23140501622989	5.73159976364526	2.43985306006079	0.0151106054437661	0.577161165177687	-3.04454701909207
NEFL	1.21673686454089	4.65104451063613	2.43961647830732	0.0151203602158045	0.577161165177687	-3.04901716197998
CPNE3	1.1982641141767	5.53872909152168	2.43933859300747	0.0151318251295337	0.577161165177687	-3.04851790187812
ZMYND8	1.2032087768191	5.67944123349199	2.43866965514322	0.0151594554960308	0.577161165177687	-3.04763743583086
RP11-159D12.10	1.20053680385363	5.39998682636962	2.43780370838354	0.0151952894988174	0.577161165177687	-3.05315300517134
ZNF217	1.22194515300109	5.18204760043425	2.43709738098962	0.0152245736547455	0.577161165177687	-3.05620962151695
SH3RF2	1.19446274821936	5.6902566060803	2.43669397399668	0.0152413211732719	0.577161165177687	-3.05117158429762
EMC2	1.21522562131988	4.81063039938783	2.43592329096434	0.0152733614908996	0.577161165177687	-3.05652351243181
NKX6-1	1.19245002800276	4.32708832846283	2.43582326189603	0.01527752445237	0.577161165177687	-3.0524067743977
FXYD2	1.1823417811391	4.38460008872998	2.43564058108293	0.0152851297617882	0.577161165177687	-3.0537207358935
SOS2	1.2213548932139	5.46855968202027	2.4355189267107	0.0152901962933141	0.577161165177687	-3.0564767395391
LINC00639	1.17462230097541	4.20885691300329	2.43546730811562	0.0152923464978439	0.577161165177687	-3.0504760826743
RNF130	1.16629017578683	5.84375733813427	2.43535784785203	0.0152969070168766	0.577161165177687	-3.05113997018441
CREB3	1.07453396540707	3.33803679344073	2.43530810527899	0.0152989798733631	0.577161165177687	-3.03770960119842
ANXA2P2	-1.17029396905685	3.38282772938539	-2.43447170876655	0.0153338711090456	0.577161165177687	-3.04780885822775
GAS7	1.09167874460824	6.57708399083485	2.43435493765406	0.015338747937953	0.577161165177687	-3.04111800586255
PRRG2	1.18861191393354	4.3654918805742	2.43349220204682	0.0153748217116425	0.577161165177687	-3.05781432035635
ZNF619	1.19096005239887	4.43798691564015	2.43342986869772	0.0153774309719559	0.577161165177687	-3.05957865306884
LINC01002	1.05868397767854	3.28875017113513	2.43305078546962	0.0153933077380792	0.577161165177687	-3.0415873991151
RPS5	-1.23683887625911	4.96840957971496	-2.43290621164179	0.015399366593449	0.577161165177687	-3.0643932873929
SIPA1	1.20530504063739	4.62092460510985	2.43277002398767	0.0154050759246693	0.577161165177687	-3.06271473828361
PROX2	1.17150830792583	4.00803831185867	2.43229589390048	0.01542496724771	0.577172090864757	-3.05407797915101
UROD	1.21955056488777	4.6571924922206	2.43161244886812	0.0154536799463179	0.577512648552244	-3.06584233630074
DDHD1	1.06022323833475	6.89368057219846	2.42994013541644	0.0155241358780481	0.577629949213496	-3.04651107004147
BEND7	1.19725114418505	5.56765072816148	2.42961031560076	0.015538064901378	0.577629949213496	-3.06630325451124
TET1	1.18645315104936	5.60096693223343	2.42960347559065	0.0155383538869826	0.577629949213496	-3.06580615095123
TMEM130	1.21642475203249	5.1702867983732	2.42933159437095	0.0155498445216006	0.577629949213496	-3.07077934641292
RP11-93H12.4	1.14995132962478	3.90303582847242	2.4281475267688	0.0155999748395663	0.577629949213496	-3.06003962782198
COL11A1	1.2001526204303	5.46051213254253	2.42770000406318	0.0156189589073931	0.577629949213496	-3.07128321901594
RNA5SP119	1.01060720245832	2.85630323134888	2.42763224533806	0.0156218350333789	0.577629949213496	-3.04971062205918
TMEM74B	1.10725415077628	3.51907421857251	2.42639053256479	0.0156746243640722	0.577629949213496	-3.0574136978599
RP5-1027G4.3	1.10229220682467	3.56913161087779	2.42569267631405	0.0157043616285045	0.577629949213496	-3.05946202074066
RNF213	0.990115491424632	7.5331655376854	2.42542496358417	0.0157157826973632	0.577629949213496	-3.05469393350605
RGL1	1.21817590940097	5.04203047829517	2.42522366065587	0.0157243754433577	0.577629949213496	-3.07810832753098
PCSK5	1.1734409029283	6.08451326004958	2.42487953530046	0.0157390742632229	0.577629949213496	-3.06680165817281
IL4R	1.1820235415621	5.67139799849885	2.42467840672929	0.0157476707963467	0.577629949213496	-3.07382720853487
RP11-515O17.2	1.17700657430987	4.19081619824425	2.42379142576436	0.0157856311426026	0.577629949213496	-3.07515178172152
SLC6A20	1.21197502421107	5.10055105289022	2.42356432712228	0.0157953633185931	0.577629949213496	-3.08126803695538
TIMM13	-1.0704347588601	3.08781013803008	-2.42253344873111	0.0158396076119834	0.577629949213496	-3.06342523745828
SLC6A5	1.2070545942853	5.24730460919783	2.42226495636426	0.0158511489820259	0.577629949213496	-3.08337843507826
IGFBP2	1.21065351348121	4.64878900169077	2.42183176113479	0.0158697858919524	0.577629949213496	-3.08368149654926
NME8	1.1508552154878	3.98007215089216	2.42154336350295	0.0158822040455002	0.577629949213496	-3.07458672736763
SNCG	-1.19697343994212	3.77219940330532	-2.4212437262278	0.0158951152515385	0.577629949213496	-3.08098389299738
DGKH	1.10070158090833	6.54593677330711	2.42090652190686	0.0159096562781525	0.577629949213496	-3.06749445244437
DNAH11	1.21228432758933	5.85857384055291	2.42024067668459	0.0159384035376137	0.577629949213496	-3.0792396173832
PLEKHA5	1.21306867210208	5.6578882316591	2.42014932868196	0.0159423509777676	0.577629949213496	-3.08249984944097
GSG2	1.05600776385013	3.20546692413582	2.41956893391023	0.0159674518579701	0.577629949213496	-3.0670873190498
KSR2	1.01552542537717	7.20084709133517	2.41955394113653	0.0159681007264036	0.577629949213496	-3.06563660829587
CEP290	1.16302873140326	5.98023991043048	2.41933207507442	0.015977705531341	0.577629949213496	-3.07899342879741
RAB7B	1.17110785980253	4.20058036134041	2.41913063222162	0.0159864306101942	0.577629949213496	-3.08153299064182
ATP6AP1L	1.19005186205775	5.52025012507383	2.41824678208496	0.0160247624532226	0.5776749711775	-3.08790424959943
HEY2	1.1135067765667	3.58618393825145	2.41819731494872	0.0160269101960071	0.5776749711775	-3.07404775234089
GZMB	1.1016504482034	3.58411334523327	2.41726420030278	0.0160674713736413	0.578428969451087	-3.07644025543175
RP11-203B7.2	1.17530241009822	4.16909108074295	2.41680239193417	0.0160875790138242	0.578445698167393	-3.08491851161905
CTAGE1	1.18900172840551	5.42493579996644	2.41575441501577	0.0161332914414247	0.579381910203748	-3.09359020721004
PLAC9	1.04069813436411	3.04967886795494	2.41461811956011	0.0161829857328196	0.580305678312281	-3.07581051661818
ACTN1	1.15642855731516	6.01915826618353	2.41426567901107	0.0161984266358563	0.580305678312281	-3.08786067630226
DDX20	1.18174986876288	5.55696373935647	2.41305989447098	0.0162513520321229	0.580616212640198	-3.09703578539582
TRIM36-IT1	-1.08808229833907	3.05708869155202	-2.41280857923623	0.0162624021761581	0.580616212640198	-3.08176648789261
HIVEP2	1.20563537317315	5.44414072192581	2.41272122221711	0.0162662447510243	0.580616212640198	-3.09889116466899
RPAP3	1.208111734732	5.11305850118952	2.41196270619196	0.016299643285033	0.580858952406841	-3.10296906637943
LRRC47	1.17918765652931	4.29992348521383	2.41167119461601	0.0163124950298987	0.580858952406841	-3.0973569171498
MT-RNR1	-0.585988953774692	12.4384111246676	-2.41045546577732	0.0163661887324431	0.580864810398154	-3.4488546015473
RP11-484L7.2	1.07816553063015	3.41891328847424	2.41005910993259	0.0163837277806863	0.580864810398154	-3.0875661546789
RP11-6N17.4	1.18930913265974	4.7966685684295	2.40999861037184	0.0163864063897398	0.580864810398154	-3.10647340664986
SPATA31B1P	1.15701902911307	4.06645162878487	2.40988223560158	0.0163915599511297	0.580864810398154	-3.09771543845682
ZC3H10	1.21559066580579	5.24939905063107	2.40815454338696	0.0164682376507475	0.581718843695795	-3.10889319148587
RGPD5	1.06212668969401	3.32590590440268	2.40718748438355	0.016511295139482	0.581718843695795	-3.09205559145548
DGKI	1.06106868484425	6.79541160458037	2.40710407878552	0.0165150133479514	0.581718843695795	-3.09168568893315
ZNF274	1.17008942343596	5.37779210145454	2.40708534665111	0.0165158485250544	0.581718843695795	-3.11012776401593
MTFR1L	1.18250006312151	4.35342482212783	2.40679543927142	0.0165287788689205	0.581718843695795	-3.10770982788785
RP11-112L6.3	1.03255826464409	3.12151359419752	2.40667429514482	0.0165341847382974	0.581718843695795	-3.09161650719411
CTD-2619J13.19	1.19204825946405	5.21481317089088	2.40536351806813	0.0165927758703192	0.582936839887737	-3.11461300815769
RP1-287H17.1	1.1203552534936	3.73577986931833	2.40487155788255	0.016614813448279	0.582936839887737	-3.10175078225426
CCDC158	1.20256102115187	4.77295596376433	2.40457321938513	0.0166281902168466	0.582936839887737	-3.1149854470222
RP11-423J7.1	1.05757845674494	3.27685363876082	2.40393817862091	0.016656695499815	0.583241818167125	-3.09795782807745
LINC01091	1.2034166920419	4.67431449920744	2.40319438509929	0.0166901371534368	0.583718716026611	-3.11677695671179
RP11-511B23.2	1.04588717536612	3.18718978268763	2.40136465011204	0.0167726556669347	0.583775198278344	-3.10226715758399
ZNF148	1.17311668055724	5.6929076919488	2.40121080381842	0.0167796102766684	0.583775198278344	-3.11707047192089
ORMDL1	1.09195268771484	3.41054008194823	2.40120637560647	0.0167798104912565	0.583775198278344	-3.1044740489869
NF1	1.01096790614303	7.25499228068105	2.40116425355838	0.0167817150781672	0.583775198278344	-3.10188387630947
PDE7A	1.18738147096238	5.47313129741875	2.39991144982679	0.0168384488877164	0.583775198278344	-3.12226517125766
CYP2G1P	1.15774308928063	4.10832161179774	2.398871984174	0.0168856497697395	0.583775198278344	-3.11830515733714
RP11-286B14.1	1.14102843661731	3.95656385266576	2.39882030125035	0.0168879996675706	0.583775198278344	-3.11611008228665
NDEL1	1.13231219059205	6.03420842465842	2.39875230286309	0.0168910918289924	0.583775198278344	-3.11661450229576
ADAM12	1.1072945728772	6.22240949646475	2.39849851098172	0.0169026371761114	0.583775198278344	-3.11437597930661
ABCC9	1.17803469424945	5.69842882155668	2.39819426681514	0.0169164868290593	0.583775198278344	-3.12256693139811
GFI1	1.1500094105029	4.02406330629542	2.39755694712632	0.0169455309859362	0.583775198278344	-3.12031443667875
MARCO	1.12606039680997	3.83583848382541	2.39749676716283	0.0169482757965549	0.583775198278344	-3.11665924885959
C1orf140	1.1733569079775	4.17597161838558	2.39733025358409	0.0169558725286173	0.583775198278344	-3.1215394835075
GLT8D2	1.17417138862794	4.53258935054851	2.39675728353519	0.016982035658692	0.583775198278344	-3.12592565289948
FAM213A	1.20922220391334	4.88245584486342	2.39660246467631	0.0169891111425068	0.583775198278344	-3.13114358420114
CTA-992D9.9	1.0660911256396	3.44389540670558	2.39458993045013	0.0170813238771531	0.584904613661226	-3.1174123826956
BACH2	1.15588907160194	5.7248962836179	2.39440972173492	0.0170896023580322	0.584904613661226	-3.12919349151044
UPB1	1.18535945280951	5.28251866945364	2.39412549799558	0.0171026662918785	0.584904613661226	-3.13499098436642
RP11-97O12.6	1.17854399564642	4.73501975657217	2.3932018109042	0.0171451829804549	0.584904613661226	-3.13678352994425
RAD50	1.14495029128615	5.90212265982935	2.39294962060109	0.0171568072890951	0.584904613661226	-3.12934814431102
ARHGAP26	1.10506314171501	6.45949406331915	2.39273976173351	0.0171664856869218	0.584904613661226	-3.12225565166106
PSMD9	1.19563727124633	4.82629407048528	2.39237386023409	0.0171833720503324	0.584904613661226	-3.13851391897789
CITF22-92A6.2	1.07406691301988	3.42126850297001	2.39200469472903	0.0172004238663394	0.584904613661226	-3.12188473756594
FYB	1.21507859705219	5.72398642621528	2.39199785072118	0.0172007401327975	0.584904613661226	-3.13358376167625
AKAP6	1.09698999441978	6.39406792169727	2.39132282640514	0.0172319586498528	0.584906102466421	-3.12563398327141
SLC25A36	1.16605924267046	5.62342214860854	2.39055940498789	0.0172673254498181	0.584906102466421	-3.13768756898297
NAMPTP1	1.20683770837147	4.18534019326749	2.39038173098267	0.0172755656612922	0.584906102466421	-3.13297654969882
RP4-570O12.3	1.08790357106008	3.56907521924623	2.39028112204816	0.017280233263576	0.584906102466421	-3.12713124068746
TERT	1.09897143272996	3.55785988667435	2.38953643481118	0.0173148164539593	0.585403805896893	-3.12838848597209
HNRNPA1P47	1.01973802890834	2.97216765477707	2.38822158515526	0.0173760266795787	0.586799579885588	-3.12706162024509
CCDC153	1.15311345084256	4.0080551215132	2.38671005558429	0.0174466281787446	0.586924186858851	-3.14004182897738
ABCB11	1.16928655568	4.4036591481694	2.38656799901244	0.0174532764078223	0.586924186858851	-3.14360853217567
C17orf105	1.20579163336515	4.85387654186742	2.3865424261427	0.0174544734515472	0.586924186858851	-3.14881944771513
AC007880.1	1.08544864766765	3.57785025359553	2.38542152740939	0.0175070127750792	0.586924186858851	-3.13617527401724
CTA-941F9.10	0.958618966557257	7.48270110204006	2.3852194290144	0.0175165004236017	0.586924186858851	-3.13434092311478
LINC01125	1.18241073318237	5.10085623522918	2.38490891753866	0.0175310864140964	0.586924186858851	-3.15214378924
ZNF597	1.17414044460641	5.24669333092239	2.38285530775784	0.0176278221664952	0.586924186858851	-3.15558511974129
PSD3	1.10601695568076	6.44146883305321	2.3818938112467	0.0176732748443267	0.586924186858851	-3.14285145169707
AC009166.7	1.05231332045758	3.30896085117356	2.38100415350279	0.0177154232887399	0.586924186858851	-3.14211651785378
AL354828.1	-1.12318133412159	3.37083911178162	-2.38051284799861	0.017738737261201	0.586924186858851	-3.14865565246401
RP3-461F17.3	-1.04524043004209	2.94805599499014	-2.38043409285183	0.017742476945991	0.586924186858851	-3.1427030964004
RAET1K	1.04433636795986	3.23534219424415	2.38023248021959	0.0177520536730662	0.586924186858851	-3.14316089476746
SLC6A14	1.18384636566179	4.78974052507952	2.38005811202231	0.0177603399381884	0.586924186858851	-3.16082414083635
CCDC168	1.08491176436474	6.90203172862956	2.37951970001838	0.0177859476390968	0.586924186858851	-3.14419899231764
RP11-342K6.3	0.985455871550418	2.81499758565447	2.37895024151355	0.0178130672868256	0.586924186858851	-3.14519278703561
OR5M7P	-1.03055942712379	2.85155133014778	-2.37836183425542	0.0178411275342391	0.586924186858851	-3.14621343236161
ARFGEF2	1.21502977632243	5.48921484734443	2.37819421920301	0.0178491279510734	0.586924186858851	-3.16165606311991
SMG1P1	1.1320899847907	3.94953534003948	2.37817859200549	0.0178498740119764	0.586924186858851	-3.15512310533972
TRABD	1.03667481366218	3.18162180806307	2.37765260640244	0.0178750011861183	0.586924186858851	-3.14786097289156
CAPN5	1.19264239984563	5.23463479300399	2.37760129836551	0.0178774539172624	0.586924186858851	-3.16532095546528
CHDC2	1.17705700133397	4.52224643421452	2.37753339527414	0.017880700413926	0.586924186858851	-3.16301019117992
ABCB7	1.16585959875904	4.30411730154251	2.37744540941454	0.0178849078535042	0.586924186858851	-3.15966685515912
COL6A6	1.13877702965868	5.9355229184271	2.37744538751031	0.0178849089010616	0.586924186858851	-3.15752385846747
NFE2	1.17456359228288	4.61297418065123	2.37684033566987	0.0179138657604493	0.586924186858851	-3.16462674296691
ZNF26	1.13674475189882	6.12418793067989	2.37667820560921	0.0179216320574387	0.586924186858851	-3.15643968084615
MTHFD2L	1.17574442719485	5.66235105660766	2.37656437089127	0.0179270866967028	0.586924186858851	-3.16271326724847
ZNF780B	1.17676504311493	5.11204963670612	2.3763945019731	0.0179352290513195	0.586924186858851	-3.16759612032951
SLC9C2	1.18005941041202	4.53988213746053	2.3760028620147	0.0179540139841768	0.586924186858851	-3.16508744980972
ZNF568	1.13751444111966	6.42315616148038	2.37580424627694	0.0179635471573766	0.586924186858851	-3.15461453980058
CBLB	1.15503238082911	5.93152031022247	2.37475050080681	0.0180141993842416	0.586924186858851	-3.16256867389707
KDM6B	1.00024325360387	7.40452294570885	2.37455561025362	0.018023581274914	0.586924186858851	-3.15459585026455
SP2-AS1	1.09514245819105	3.61717799394717	2.37400995079359	0.0180498717792587	0.586924186858851	-3.15851348401298
TECPR2	1.15183910766665	5.77106610812354	2.37378826200986	0.0180605626274153	0.586924186858851	-3.16644839634273
CITF22-62D4.1	1.042382385118	3.31338044689235	2.37289993809214	0.0181034575302041	0.586924186858851	-3.15750695682459
RP11-631N16.2	1.16505957104407	5.69918441378575	2.37246597324822	0.0181244451265249	0.586924186858851	-3.16975864216671
TULP2	1.16905917144216	4.43990423186712	2.37243964965381	0.0181257188872705	0.586924186858851	-3.17226220278385
MGA	1.10219110698514	6.30432161825856	2.37233550049589	0.0181307592861917	0.586924186858851	-3.16235265784041
AC012314.8	1.01732177132721	3.09814199441887	2.37220473717957	0.0181370894472139	0.586924186858851	-3.15808563774902
ZSCAN20	1.17454716992203	4.67697149002922	2.37087698466795	0.0182014750942054	0.58802811052446	-3.17673538948308
SCAPER	1.11452192338242	6.22808924741883	2.36981765036529	0.0182529885162808	0.58802811052446	-3.16787212925664
SKOR1	1.10883430667848	3.76955968028767	2.3695237678726	0.0182673021460131	0.58802811052446	-3.16845278821464
RP11-809N8.6	-1.00646611585248	2.66755325910925	-2.36939253073997	0.0182736972724629	0.58802811052446	-3.16368343660143
RP11-356J5.13	1.01176173852457	3.05401966387515	2.36896505136943	0.0182945417916626	0.58802811052446	-3.16425826687579
CBL	1.10701488433457	6.26286385972657	2.36801417259833	0.0183409829638505	0.58802811052446	-3.17078969270694
CTD-3012A18.1	0.985639861173718	2.88728492955436	2.36762836081468	0.018359855631874	0.58802811052446	-3.16695599588595
SYNE1	0.939032427305738	7.80609195878476	2.3676229933566	0.0183601183108919	0.58802811052446	-3.17298469862621
CTA-243E7.4	1.18548474811749	5.28313579888524	2.36755916714848	0.0183632421664991	0.58802811052446	-3.18284333303104
NXF4	1.14511147585275	4.34169879799674	2.36640205431213	0.0184199559325053	0.58802811052446	-3.18000581390465
CTD-2517O10.6	1.03058076330483	3.25864217700884	2.36531851549447	0.0184732030423456	0.58802811052446	-3.1717269148146
SIAH1	1.17797805769689	4.97209799107767	2.36514625845422	0.0184816805165569	0.58802811052446	-3.18806420498328
WASF4P	1.1118879740103	3.72320368310076	2.36449605256919	0.0185137106095012	0.58802811052446	-3.17734838640451
GATC	1.04779733355607	3.34256397485374	2.36443629214869	0.0185166569401781	0.58802811052446	-3.17377132025185
VPS39	1.18078440784699	4.97333245224208	2.36420085212196	0.0185282687002859	0.58802811052446	-3.19007407540596
SPRY3	1.16473123952399	5.50654233003773	2.36380475273037	0.0185478185138248	0.58802811052446	-3.18771921242055
ADAMTS4	1.07717987331518	6.54792429924911	2.36329113653165	0.0185731954403347	0.58802811052446	-3.17690028612121
CRTAC1	1.11331989403404	3.85435167724065	2.36239608593112	0.0186174912803628	0.58802811052446	-3.18290288178075
RP4-798P15.3	1.05924588883666	3.39149696806123	2.36223105793732	0.0186256685974919	0.58802811052446	-3.17841124351941
PABPC3	1.03171152942977	3.25382584704321	2.36200889882703	0.0186366818043386	0.58802811052446	-3.17796637006855
ARAP2	1.14532635419459	5.80317017464795	2.36189841625268	0.0186421609419727	0.58802811052446	-3.18774089346572
FENDRR	1.17264309719979	5.25620730262668	2.36165547881156	0.0186542138590634	0.58802811052446	-3.19400517989635
SCML2	1.14569694395868	4.16337863096448	2.36138177020643	0.0186678016306357	0.58802811052446	-3.18870158949466
NTRK3	0.974384901483806	7.42330901015274	2.36100588295083	0.0186864760393424	0.58802811052446	-3.1813554267919
TIAM2	1.16849622770282	5.61902446437107	2.3609317075998	0.0186901630729636	0.58802811052446	-3.19172150294142
NAV3	1.0912570271152	6.42130483373075	2.36092734305774	0.0186903800411198	0.58802811052446	-3.18241729062698
PREX1	1.09865828988185	6.27711308592837	2.35999410542669	0.0187368235516073	0.588860170701954	-3.18562131385502
PALMD	1.14439707999178	5.80333507736042	2.35911099338054	0.0187808657831188	0.589346512617869	-3.19281981036883
USP42	1.16847579693714	5.4853455871261	2.35847509186929	0.0188126354795344	0.589346512617869	-3.19736071730626
NINJ1	1.18761666265431	4.5889375366808	2.3577905777869	0.0188468865776515	0.589346512617869	-3.19948528197294
ARPIN	1.10968407805698	6.0892524494551	2.35711694586938	0.0188806465895455	0.589346512617869	-3.19294788389129
CUBNP3	1.05465037009274	3.4227321492074	2.3568772883334	0.018892670158895	0.589346512617869	-3.18851584984302
KLF8	1.16625889916957	5.39176821954786	2.35659790125965	0.0189066954343431	0.589346512617869	-3.20199258919289
SPAM1	1.14789779734014	4.24809255702718	2.35615523309149	0.0189289361565778	0.589346512617869	-3.1993537659803
CHDH	1.15679077198479	4.36388367513773	2.35598353832886	0.0189375686958918	0.589346512617869	-3.19928748506069
RP11-88E10.5	1.09532864414397	3.75177428127673	2.35546554579256	0.0189636334752065	0.589346512617869	-3.19450264488736
RP11-161H23.9	0.980616439195654	2.84629047952828	2.35526994877544	0.0189734838740585	0.589346512617869	-3.19086177771718
MTOR	1.11576710358258	6.18882151353661	2.35491384157892	0.0189914292043741	0.589346512617869	-3.19589580939109
BDKRB2	1.18713931795789	4.77424680665364	2.35458697088129	0.0190079143266807	0.589346512617869	-3.20672981625002
SCML4	1.15595074035864	5.65904868776192	2.35449670374379	0.0190124689957544	0.589346512617869	-3.20294269082495
MS4A6A	1.18261982231914	5.24730445069353	2.35340015167341	0.0190678749818146	0.590442463159281	-3.20830423071244
SLC6A2	1.15262263384807	4.44427912921268	2.35175477363115	0.0191512775224113	0.591595852689009	-3.20858349857308
CENPF	1.13678810150118	6.08334027216138	2.3517318657911	0.019152440952879	0.591595852689009	-3.20297237011908
CNBD2	1.1436281116204	4.232278892844	2.34929992651382	0.0192763061537548	0.591595852689009	-3.21138344269429
GIGYF2	1.07843212860996	6.42179029591091	2.34818085809294	0.0193335389767097	0.591595852689009	-3.2060907645767
CXCL5	1.16504512930529	4.5387110613969	2.3466289834146	0.0194131535397395	0.591595852689009	-3.21882059307031
OR5L2	1.02171793307102	3.22282878553129	2.3465887905995	0.0194152193327339	0.591595852689009	-3.20703836247404
SLFN12	1.13633738198803	4.27362580787124	2.34627779885335	0.0194312099147955	0.591595852689009	-3.21739285077508
ACAN	1.16784709249171	5.41774209195119	2.3462729414313	0.0194314597654236	0.591595852689009	-3.22027532492513
IL7	1.12600062039835	4.01179886919198	2.34623197999319	0.0194335668059836	0.591595852689009	-3.21422167230307
B4GALNT1	1.11735764707325	5.84537580888202	2.3461347541301	0.0194385688689818	0.591595852689009	-3.21589940168332
MTND1P23	-1.2173734014058	5.14373963257846	-2.34537904499576	0.0194774869949968	0.591595852689009	-3.22222689928866
RP11-65J3.14	1.15385999121065	4.25898929347988	2.34503181279274	0.0194953919380566	0.591595852689009	-3.22022463280741
F2	1.07569001415542	3.65311901365569	2.34499895247521	0.0194970871194683	0.591595852689009	-3.21270835404238
COL16A1	1.08111031785173	6.36112053806986	2.34459563343972	0.019517903867366	0.591595852689009	-3.21327561666196
RPL13AP5	-1.16896405986638	3.51767880517901	-2.34438170621528	0.0195289533288399	0.591595852689009	-3.21780074409893
N6AMT2	1.07432913716365	3.51297445227413	2.34357845336847	0.0195704907600787	0.591595852689009	-3.21410661276753
ZNF33BP1	1.12105239973021	3.98584708147334	2.34312555309052	0.0195939450544512	0.591595852689009	-3.21980165336801
PCSK9	1.14420414245685	4.31822712532316	2.34301805885102	0.0195995154631324	0.591595852689009	-3.22323825659227
SYT9	1.13802163864239	4.24240555445623	2.34285607449774	0.0196079122006396	0.591595852689009	-3.22214028862037
FAXC	1.15378715072586	5.77593477060316	2.34148582515266	0.0196790676827554	0.591595852689009	-3.22509978050226
RP11-474C8.7	0.995523768892375	2.95617585306171	2.34099369355295	0.0197046786986576	0.591595852689009	-3.21784880411134
DBH	1.07550346514459	3.57945230982913	2.34089669628691	0.0197097299773538	0.591595852689009	-3.21978568984492
GDF6	1.18586765410111	5.19585847727715	2.34085873744962	0.0197117070499147	0.591595852689009	-3.23145907490464
ANAPC4	1.16435905724403	5.27205615706132	2.34071746816543	0.0197190665376612	0.591595852689009	-3.23123888298829
MECP2	1.10810194611841	6.17033929421554	2.34061629445947	0.0197243387078067	0.591595852689009	-3.22238226433279
TENM4	1.0734755792561	6.37950380046451	2.34039357691139	0.0197359488908185	0.591595852689009	-3.22087147469142
RP11-304F15.3	1.06980463695103	3.62449086829946	2.34029397890405	0.0197411428357232	0.591595852689009	-3.2209175993111
METTL21B	1.11958236513355	3.99829200600827	2.33980220280426	0.0197668060733877	0.591595852689009	-3.22500257655744
ZFP36	0.963038011849217	7.92206298911622	2.33939594134742	0.019788028794738	0.591595852689009	-3.2303887701758
PTPN6	1.15765066963159	5.52301117113785	2.33894597327676	0.0198115580122826	0.591595852689009	-3.23227034528584
POMK	1.00390636973011	3.09477829041149	2.33824319969424	0.0198483556954637	0.591595852689009	-3.22277737660004
BSND	1.13560261188588	4.21107865507497	2.33785574303893	0.0198686687785216	0.591595852689009	-3.23196708367112
BRK1	-1.13408500641139	3.5397844171403	-2.33785246959444	0.0198688404720591	0.591595852689009	-3.2299364907614
TNRC6B	0.929107122389137	7.54100796115796	2.33764700167781	0.0198796199525577	0.591595852689009	-3.22793632199925
FOXE1	1.05572377555781	3.40946376572051	2.33742965150003	0.0198910283899888	0.591595852689009	-3.22483615788453
TCIRG1	1.17311222183956	4.97748938987471	2.33720597615214	0.0199027748163953	0.591595852689009	-3.23848679227989
EOGT	1.16300991955394	4.78591572427135	2.33661097878615	0.0199340510016572	0.591595852689009	-3.23865483328209
RP11-861A13.3	1.01670946614489	3.16545157721644	2.33562192288143	0.0199861362577134	0.591595852689009	-3.22766777538549
CCDC93	1.17028327712383	5.15228568680282	2.33530485580813	0.0200028587306609	0.591595852689009	-3.24108058414966
ARHGAP36	1.09178104240236	3.75854028095245	2.33528934105062	0.0200036773108251	0.591595852689009	-3.23119047985476
FLI1	1.12788414774379	5.783247123746	2.3350539989453	0.0200160978864609	0.591595852689009	-3.23662837783555
RP11-529K1.2	1.06206696127405	3.50315650944638	2.33504571235203	0.0200165353484625	0.591595852689009	-3.22985461011026
CD53	1.18819878491188	4.77963548751545	2.33493202261229	0.0200225380504027	0.591595852689009	-3.24069088207564
LRRC61	1.02924377428459	3.30924425321865	2.33423230597075	0.0200595171026527	0.591595852689009	-3.23044928694507
SPAG9	1.04969568320151	6.6110924025346	2.33403996031414	0.0200696927799683	0.591595852689009	-3.23118103926522
ABCA7	1.14462038663528	5.559008575772	2.33396613191666	0.0200735997300525	0.591595852689009	-3.24093136933199
TMPRSS3	1.15690464756301	5.09805733715374	2.33369006078971	0.0200882151356056	0.591595852689009	-3.24435874283424
RPL3P4	-1.09880023267845	3.19364750530862	-2.33349578721674	0.0200985057058171	0.591595852689009	-3.23336265139135
UTRN	1.0656961949883	6.6852246744181	2.33323639881402	0.0201122525723438	0.591595852689009	-3.23244619308087
RBM38	1.14288825543137	4.21247868063744	2.33312621067752	0.0201180947299461	0.591595852689009	-3.24043168345545
PRLR	1.12285985106655	5.9642538164483	2.33231806339567	0.0201609880150371	0.591595852689009	-3.23958787034102
FGD6	1.11399006842637	6.15015834542726	2.33156557275115	0.0202009992495126	0.591595852689009	-3.23907875363108
PTGDR2	1.06716888856638	3.50770412992327	2.33129870306794	0.0202152058683069	0.591595852689009	-3.236653853473
RP11-53B2.4	0.99089111841769	3.06899389958178	2.33108932676772	0.0202263579915235	0.591595852689009	-3.23634947067108
SULT1C2	1.15071609334764	5.51576653363593	2.33045779671802	0.0202600281561802	0.591595852689009	-3.24750608165195
PTPRZ1	1.17212916258881	5.0918042490935	2.32974823711182	0.0202979170234812	0.591595852689009	-3.25135222471973
IRF1	1.14679647330318	5.57070971084214	2.32950743990168	0.0203107891382169	0.591595852689009	-3.2487605145509
CLYBL	1.15066798895366	5.38918489401858	2.32947572087575	0.0203124852508655	0.591595852689009	-3.25044124674425
FSTL5	1.1621355787603	5.35551393830565	2.32928894414611	0.0203224752851741	0.591595852689009	-3.2509435908624
AC007405.4	1.13707452730664	4.15620172565098	2.32912963353271	0.020330999652031	0.591595852689009	-3.24703659993904
SLITRK2	1.13396476710155	5.84053795995263	2.32857998286197	0.020360434309627	0.591595852689009	-3.24767138203515
MST1R	1.10496627794699	4.0080831395403	2.32851166577953	0.0203640954022574	0.591595852689009	-3.24634442786054
ELP2	1.13818243619142	5.62994009827741	2.32705887001083	0.0204420868649204	0.591595852689009	-3.25258607905346
RP11-156L14.1	1.09002475273046	3.71115374511487	2.32702561747072	0.0204438750411269	0.591595852689009	-3.24667802474249
PTGS2	1.19061803558311	5.21719334967724	2.32692908351616	0.0204490669908419	0.591595852689009	-3.25575162744387
AC009313.2	1.12941447619395	4.18821261197992	2.3254023313722	0.0205313349261223	0.591595852689009	-3.25450721720433
METTL6	1.16396332074054	4.65701211505296	2.32513351377865	0.0205458499205433	0.591595852689009	-3.25841765318087
AC004009.1	1.00762096206847	3.11330373575389	2.32507106922611	0.0205492229430729	0.591595852689009	-3.24758196295882
POLI	1.15262835173229	5.50983662864289	2.32483630954881	0.020561908124158	0.591595852689009	-3.25761871763938
MORN1	1.15751690506822	4.62849860522268	2.32473655476156	0.0205673004238168	0.591595852689009	-3.25914620140644
MPC1	-1.07410809671131	3.23264656379764	-2.32383287985711	0.0206162054790678	0.591595852689009	-3.25148065258913
TSPYL2	1.1292087125992	5.71876942375224	2.32376927403593	0.0206196515274748	0.591595852689009	-3.25758032149501
UBE2A	1.01865579802549	3.19423051353581	2.32303965910112	0.0206592168137473	0.591595852689009	-3.251278075849
RP11-716D16.1	0.979608004756524	2.95948252008154	2.32300829852834	0.020660918911218	0.591595852689009	-3.25196026254466
SV2B	1.12821595061557	5.82446320700455	2.32296125961765	0.0206634721817345	0.591595852689009	-3.25793483134899
COL9A2	1.15650383669248	4.73748071039376	2.32277970825631	0.020673329373074	0.591595852689009	-3.26345836943281
BVES	1.12613654968004	4.02767986984137	2.32256200053146	0.0206851550713289	0.591595852689009	-3.25761299712809
INTS6	1.02499887102029	6.80083819163745	2.32245652840933	0.0206908863552971	0.591595852689009	-3.25235694637674
AP3B2	1.11096338131123	5.96302874685856	2.32223563257569	0.020702894188368	0.591595852689009	-3.25783805975196
RP11-761E20.1	0.987419357736106	3.00179948149151	2.32206298533082	0.0207122834869047	0.591595852689009	-3.25357674592093
CTC-203F4.2	1.15578176708709	4.80623185074771	2.32100410218511	0.0207699516411583	0.592560761087056	-3.26685363866854
KLF6	1.13826570578001	6.10085767562229	2.32070419804664	0.0207863103165895	0.592560761087056	-3.25930724845462
FLT1	1.01879160139424	6.94098377353077	2.31957219627212	0.0208481584903555	0.593588869881242	-3.25791063633726
CTIF	1.10414898323919	5.93671400503101	2.31915477067441	0.0208710055926408	0.593588869881242	-3.26364411253324
SNRNP35	1.11146012891485	3.87239704543581	2.31806520377021	0.0209307444618723	0.593588869881242	-3.26441443130953
CCDC144A	1.16871854089079	4.68625412620404	2.31726088038397	0.0209749398730976	0.593588869881242	-3.27217107547703
JARID2	1.106303526785	5.98451472813043	2.31720164191306	0.0209781980925052	0.593588869881242	-3.26667609490657
ANKRD18CP	1.12089872686197	4.03318468467818	2.31719374382181	0.020978632534765	0.593588869881242	-3.26689485277648
GDF5	0.990361532063944	3.16614501033199	2.31625573366637	0.02103028469521	0.593588869881242	-3.26399868509334
RP11-329B9.3	1.03578917286602	3.40638544729523	2.31498523701888	0.0211004227598005	0.593588869881242	-3.26650601120686
LACTB	1.14844325163485	4.27315094085001	2.31464684983605	0.0211191379616495	0.593588869881242	-3.27323625315024
GCN1L1	1.1137670874877	5.79630466196282	2.31440317551527	0.021132623860519	0.593588869881242	-3.2735448486031
LA16c-306A4.1	-0.99764745169974	2.82581518031436	-2.31426757407533	0.0211401318399148	0.593588869881242	-3.26789803831942
DUT	1.07978410627013	3.72396769253202	2.31398054809682	0.0211560315851484	0.593588869881242	-3.26997624449359
ATP1A1-AS1	1.08614426571455	3.78000789802477	2.31380833804885	0.0211655761429369	0.593588869881242	-3.27144932082165
SEC14L2	1.13143694880691	4.11074224661426	2.31328292481282	0.0211947198789258	0.593588869881242	-3.27478061797084
RP11-296E7.1	1.14821439169992	4.71048744822114	2.31292215735622	0.0212147513161676	0.593588869881242	-3.27996432544395
PRKAB1	1.13728962318772	4.39666484320994	2.31226337963362	0.0212513723360655	0.593588869881242	-3.27939188407732
EXT1	1.10972955180173	5.95590120937522	2.31223583979923	0.021252904459958	0.593588869881242	-3.27589616824892
ITGA9	1.13819242285362	5.45915373810485	2.31210049017621	0.0212604357704552	0.593588869881242	-3.28063126711103
SLC44A3	1.07658537404558	3.72347894526623	2.31190312412477	0.0212714220659332	0.593588869881242	-3.2741609980574
CREB1	1.16322171749211	5.27554265765014	2.31179023831287	0.0212777080362802	0.593588869881242	-3.2824310883106
WNK4	1.07607795437538	6.3634686899643	2.3111609842109	0.0213127773880386	0.593588869881242	-3.27462139728705
LINC01422	1.07539864910691	6.1978997968579	2.31112875469817	0.0213145749503774	0.593588869881242	-3.27577968005279
RP11-145O15.3	1.03421833393676	3.41185389706266	2.31112823279536	0.0213146040599694	0.593588869881242	-3.27362590388027
NKAIN1	1.16092066871369	4.98718330903364	2.31109632950202	0.0213163835604503	0.593588869881242	-3.28450791726083
LINC01327	1.06697864083928	3.59934997862039	2.31091850154324	0.02132630481983	0.593588869881242	-3.27490579647062
C15orf48	1.06239509773294	3.58792420943804	2.3100652319801	0.0213739660347349	0.594353684410644	-3.27634004819946
CLPTM1	1.13408953482705	5.30304438267842	2.30942217419525	0.0214099469083551	0.59479256278985	-3.28650336045076
KRT42P	1.16304499691466	4.90990870544764	2.30902562322422	0.0214321614160258	0.594848529103795	-3.28811392248787
HSF2BP	-0.985172760868561	2.75417133756512	-2.30838819382281	0.021467911977815	0.595129020922896	-3.27958305366078
RP11-1026M7.2	0.97940417025221	2.9933214405439	2.3081250379388	0.0214826864045449	0.595129020922896	-3.27983781360421
WSCD2	1.12944407810863	5.45319520298666	2.30726594820713	0.0215309803608764	0.595906306078091	-3.28930269448861
NYAP2	1.09654771015049	5.80627283405545	2.30621758325584	0.0215900429666374	0.596979892283135	-3.28805355061409
RSRC2	1.14340110714923	5.74562667040813	2.30454287052987	0.0216846863286959	0.599034374303413	-3.29159187805283
ANTXR1	1.04915207742075	6.5322694981349	2.30397737720558	0.021716725909699	0.599107476095397	-3.28695631540175
FGF13	0.994688223122136	3.1049019540763	2.30377818125025	0.0217280217491811	0.599107476095397	-3.28746524274756
PRODH2	1.09581642033188	4.0190876300406	2.30299404630161	0.0217725377051559	0.599773330534546	-3.29241665708864
AC073310.4	-0.96486658563034	2.72423703430855	-2.30250043479478	0.0218006012552365	0.599985145574024	-3.29103249986323
VTRNA1-1	-1.23828378545703	4.69913913236255	-2.30197542490004	0.0218304845794971	0.599998277740364	-3.30205420648492
MAPKAP1	1.15178104752273	5.28224698172846	2.30177629889629	0.0218418280948679	0.599998277740364	-3.30002482925109
C5orf55	0.99441063306283	3.12852052357013	2.3007311812261	0.0219014492588692	0.60080617542603	-3.29302041855134
AC063979.1	0.951655616395477	2.77539519354984	2.29966847074847	0.0219622197212595	0.60080617542603	-3.29716722736829
RP4-781K5.4	1.09350622046915	3.90583447446573	2.29966405405855	0.0219624725939426	0.60080617542603	-3.29751667896502
BRDT	1.14542126976982	4.74360532873206	2.29851981134928	0.0220280706462533	0.60080617542603	-3.30521554462416
MYOZ3	1.15350891191958	5.14884805266827	2.29798930528245	0.0220585419127636	0.60080617542603	-3.30736274472088
C18orf63	1.13548618268257	4.30510385111922	2.29794204787663	0.0220612580730364	0.60080617542603	-3.30329208153902
ITSN2	1.06657837187082	6.2828257488976	2.29773676454353	0.0220730602994046	0.60080617542603	-3.2994360302304
ETV3	1.12443100922435	5.59387165440898	2.29716014129886	0.0221062412300685	0.60080617542603	-3.3060036769561
SBNO1	1.05386080929916	6.53977109125974	2.29707787717259	0.0221109785446479	0.60080617542603	-3.29957809286483
WDR7	1.06358028182915	6.45380266493584	2.29642179257314	0.0221487919800996	0.60080617542603	-3.30102836412218
XPNPEP2	1.11411358882427	3.95920432822981	2.29612053765265	0.0221661737089936	0.60080617542603	-3.30454960215351
RP1-269M15.3	1.08461589511083	3.76523612365186	2.29596765280192	0.0221749993733566	0.60080617542603	-3.30340230515622
STARD13	1.14308160793132	5.11596496526454	2.29479596599343	0.0222427398428598	0.60080617542603	-3.31290398083624
TMEM87A	1.15123404804837	4.87202255844075	2.29354302282523	0.0223153778630982	0.60080617542603	-3.3152063316581
TCF12	1.13181044640007	5.62058830013433	2.29333339734379	0.0223275508652411	0.60080617542603	-3.31251116739303
PARP8	1.10545908742465	5.78318287801479	2.293322083601	0.0223282080217852	0.60080617542603	-3.31115769893954
LRRC2	1.12923870600807	4.48309477341578	2.29313007802664	0.0223393632022282	0.60080617542603	-3.31305407208478
RP11-1057B8.2	1.04042095916777	3.4404098209841	2.2930018395169	0.0223468163387131	0.60080617542603	-3.30694522518952
PDE1C	1.08167161833816	5.98971383471117	2.29216057125707	0.0223957641166315	0.60080617542603	-3.31149840619419
LIMK2	1.12531505408892	5.97988014824754	2.29127052110678	0.0224476520031619	0.60080617542603	-3.31320282722759
KRT18	-1.13240903885993	3.95598778609585	-2.29094398204938	0.0224667147645589	0.60080617542603	-3.31825043132935
AC073869.7	1.05013127512346	3.59694128792819	2.29057522986591	0.0224882588306543	0.60080617542603	-3.31182753958617
HOXA-AS2	1.14448626438095	4.75974872563498	2.28989687060689	0.0225279385327751	0.60080617542603	-3.32147096724201
PSMG3-AS1	1.15478898371704	4.95022097632942	2.2893208729049	0.0225616786683507	0.60080617542603	-3.32306312283946
RNASET2	1.04712220029728	6.31377887000636	2.28859106574291	0.0226044917800725	0.60080617542603	-3.31583575894353
RP11-45A17.4	1.04582274274355	3.57595213201457	2.28840597348665	0.0226153612158225	0.60080617542603	-3.31564511506152
MTND6P19	1.08595804492597	3.93757807708295	2.28815603471905	0.0226300459596069	0.60080617542603	-3.31829301799913
AC009313.1	0.968824341968676	2.97132863353511	2.2874259584535	0.0226729880343286	0.60080617542603	-3.31861611553129
ZNF346	1.14528667439697	5.08186510681575	2.28734106085933	0.0226779862028549	0.60080617542603	-3.3260033352779
STAT5A	1.14905352894369	4.98117306469548	2.28708774863961	0.0226929051422269	0.60080617542603	-3.32641664450682
TNFSF8	1.13458956093168	4.49389858434482	2.28686297007677	0.022706150745602	0.60080617542603	-3.3250317611466
PI4KA	1.0883792238424	5.95792465006286	2.28664794132519	0.0227188281281446	0.60080617542603	-3.32156055057254
PCAT1	0.988072266005783	3.02083937394033	2.28656951008069	0.0227234537104882	0.60080617542603	-3.31990185327941
RALGAPA2	1.10244714324709	5.96934323014573	2.28637724720449	0.0227347961324638	0.60080617542603	-3.32195900395538
TYRP1	1.09988551349109	4.09801112931092	2.28630515181587	0.02273905062515	0.60080617542603	-3.3226206526671
LINC00910	1.12438412054513	5.70973391926617	2.28627166807156	0.0227410268037892	0.60080617542603	-3.32420925244331
TESPA1	1.16280863280906	5.29813093995064	2.28609816709844	0.0227512690644841	0.60080617542603	-3.32743666987208
RAE1	1.15300849821979	4.85649313908036	2.28590357135905	0.022762761395658	0.60080617542603	-3.32831722382391
APBB2	1.05919621630112	6.36677873171889	2.285596632763	0.0227808987007421	0.60080617542603	-3.32095087502017
ORAOV1	1.12342854871757	5.39831128773704	2.28542153344615	0.0227912511365004	0.60080617542603	-3.32813364229696
ABCB5	1.14290855772015	5.61326379877856	2.28494835580199	0.0228192474473182	0.60080617542603	-3.32726547165757
SEMA6B	1.14993431568187	5.09901166545858	2.28438915783593	0.0228523719424054	0.60080617542603	-3.33143456794025
JAM3	1.14593285438893	4.85239792767816	2.28417302893921	0.0228651857222153	0.60080617542603	-3.33147701759754
NFAM1	1.11367471675725	5.89087128911312	2.28401269604323	0.0228746955337506	0.60080617542603	-3.3267608325503
TNIK	1.07596154242353	6.08889181648893	2.2839785093736	0.0228767236907737	0.60080617542603	-3.32534961900962
EEF1A1P3	0.95818135280474	2.85290739069094	2.28341138796919	0.0229103915933172	0.60080617542603	-3.32700262152257
PPM1L	1.10402369485784	5.81945182860527	2.2832967701281	0.0229172012761356	0.60080617542603	-3.32858282973173
INPP4B	1.12120601459344	5.86561635826671	2.28326673013573	0.0229189863059824	0.60080617542603	-3.32826835761933
3-Mar	1.14281798302165	4.48384087139012	2.28288434973302	0.022941718624114	0.60080617542603	-3.33175130062924
AC006548.28	0.676840811781396	9.60045330628776	2.28261176104979	0.0229579358792918	0.60080617542603	-3.41820507057131
ATG4C	1.05627118574792	3.62233074259452	2.2820657734601	0.02299044864998	0.60080617542603	-3.32728675007071
NR2F2	1.06692948865525	6.1718530410759	2.2810644395978	0.0230501809480018	0.60080617542603	-3.33005813033804
CDK9	1.08507770264872	3.90655161019417	2.28071538713716	0.0230710346518627	0.60080617542603	-3.33165330562492
TMEM200A	1.12095848591722	5.45593470419734	2.28027089857561	0.0230976138677537	0.60080617542603	-3.3366213923787
DNAJB14	1.147769117849	5.32382888461537	2.27997390151915	0.0231153883599324	0.60080617542603	-3.33784308477711
NR6A1	1.14070095234595	5.11715162323732	2.27957366821218	0.0231393601260289	0.60080617542603	-3.33962340002608
OR6K3	0.990184603698878	3.14500473028091	2.27929510470058	0.0231560573273908	0.60080617542603	-3.33263473439575
SLC7A11-AS1	1.09494543591813	6.0467714210372	2.27912137213649	0.0231664762379987	0.60080617542603	-3.33426769582599
KAT6B	0.984662179417098	6.95031724503207	2.27857586866926	0.023199217167685	0.60080617542603	-3.33419661962757
AF131216.6	1.13864145637306	4.85732498967091	2.27853819952283	0.0232014795444633	0.60080617542603	-3.34150102539614
MIR663AHG	1.13920187579793	4.58442830505419	2.27845576064715	0.023206431423757	0.60080617542603	-3.33997144115325
GAL3ST3	0.981567941484542	3.13241097261922	2.27785729993543	0.0232424069509462	0.60080617542603	-3.33535635681529
PTPRT	1.03950744964643	6.34779198905898	2.27774420564985	0.023249210893329	0.60080617542603	-3.33516704435928
OR4F15	1.05350273416458	3.65966600100586	2.27720136000466	0.0232818935634912	0.60080617542603	-3.33630940636315
EPM2AIP1	1.13525922243293	5.27855369835713	2.27638161429429	0.0233313231995478	0.60080617542603	-3.34440670658708
TROVE2	1.145257449031	5.36085248777561	2.27608675696385	0.0233491250708512	0.60080617542603	-3.34445251635478
ABCA1	1.05932690835276	6.32074406707435	2.27604970649427	0.0233513628120409	0.60080617542603	-3.33831496631798
ATP9B	1.12418401853013	5.69233747026315	2.2752580531496	0.023399221050511	0.60080617542603	-3.3436994375823
XIAP	1.12059349134465	5.40233328157234	2.27506148633384	0.0234111174419202	0.60080617542603	-3.34601688443439
ILDR2	1.11179759639602	5.82651796684335	2.27457767936914	0.023440420297547	0.60080617542603	-3.34388836975227
IPCEF1	1.10370928611682	5.73158950695935	2.27417465184396	0.0234648549525761	0.60080617542603	-3.34530807505427
SLC39A9	1.12710299703474	5.31083959658033	2.27413946493712	0.0234669893085245	0.60080617542603	-3.3481124145946
RP11-327P2.5	0.983887581485807	3.03920510727759	2.27410101191969	0.0234693219725241	0.60080617542603	-3.34283872442612
RPS27L	1.1424017434097	4.92553436985051	2.27377586222839	0.0234890545075152	0.60080617542603	-3.34956465211723
CTD-2541M15.1	1.03755201709542	3.59092337994024	2.27368201615289	0.023494752481664	0.60080617542603	-3.34231526415681
DNAJA1P1	1.0473949944705	3.52846460931558	2.27332169256903	0.0235166411358949	0.60080617542603	-3.3427966101243
HIST1H3H	1.05498637742926	3.67250521072377	2.27292882188653	0.023540527173963	0.60080617542603	-3.34390966174537
SNORD104	0.982855195992486	3.0749621531317	2.2728387326188	0.0235460074642173	0.60080617542603	-3.34497164701774
RIT1	1.13385437999403	5.28613116899549	2.27278250115581	0.0235494286872443	0.60080617542603	-3.35063959189566
SGCZ	1.07242809676148	3.74976232433664	2.27253577243581	0.0235644452228075	0.60080617542603	-3.34520194046145
SLC25A26	1.13640219262783	4.88850763502156	2.27239890418331	0.0235727789673854	0.60080617542603	-3.35166387814145
KLHL3	1.08924277932774	6.12320133077516	2.27237964316561	0.0235739519537714	0.60080617542603	-3.34581911574946
RP11-108H9.1	1.01608983644665	3.49633952441447	2.27215594527241	0.0235875787679941	0.60080617542603	-3.34486162201532
EHHADH-AS1	1.03193599438706	3.46573038196997	2.27206919214555	0.0235928652801517	0.60080617542603	-3.34500018675891
MTND2P28	-0.902453982116812	8.38263897872415	-2.27186304595589	0.0236054314373783	0.60080617542603	-3.38439344853123
MTND2P22	1.10979532010771	4.21166032708694	2.27112391829788	0.0236505347415202	0.601164053579029	-3.35062211776162
HAS2-AS1	1.14557476854389	4.59891591856645	2.27071595227392	0.0236754619134241	0.601164053579029	-3.35409689608811
LINC01285	1.05618164075194	3.67720869805802	2.27058055173884	0.0236837400896086	0.601164053579029	-3.3481458756148
CTB-99A3.1	0.955219589692223	2.97508953141888	2.27029592345611	0.0237011500341365	0.601164053579029	-3.35034441822211
RP5-921G16.1	1.1098584261918	4.382023016497	2.26937866958276	0.0237573318233727	0.601974202674614	-3.35411920422252
SEC14L1P1	0.947586606817688	2.88915246958999	2.26906534507241	0.0237765494962498	0.601974202674614	-3.35331858209927
AIFM2	1.14086885301185	5.04832596608442	2.26843656779717	0.0238151562143646	0.601974202674614	-3.35885385676547
LINC00909	1.08215686571792	3.96382848602176	2.26803661209644	0.0238397417500678	0.601974202674614	-3.35428588034034
IQGAP2	1.14221269635619	5.44850483379224	2.2678745520829	0.0238497099724055	0.601974202674614	-3.35827447661039
ST6GALNAC3	1.13286246297682	4.7677413614386	2.26751810424695	0.0238716476505108	0.601974202674614	-3.35989518774808
CIT	1.02252602530198	6.47069036943349	2.26744443103859	0.0238761840778304	0.601974202674614	-3.35339032576771
TANGO6	1.12880100773056	5.19886991502129	2.26667624315637	0.023923529965451	0.602560782623704	-3.36161659386814
RP11-488C13.4	0.980034082013896	3.11132462143312	2.26640327734801	0.0239403733927511	0.602560782623704	-3.35652193769767
FLNB-AS1	1.09071495494855	4.03527175289708	2.26557585686237	0.0239914926715272	0.603331747387816	-3.35894348325628
RP11-57H12.3	1.04165312626891	3.5867036131898	2.2647121671715	0.0240449540279358	0.603936161094349	-3.35839244220172
HNRNPA1P54	1.13053251668352	4.95209530024037	2.26451018734544	0.0240574712841317	0.603936161094349	-3.36571601465133
CTD-2013N24.2	1.10222072006037	4.18818779051233	2.26419439996769	0.0240770528770975	0.603936161094349	-3.36292959180199
EML4	1.07821652225354	6.06281715775771	2.26277217411027	0.0241654153769994	0.605140185722994	-3.36314124420349
ZNF433	1.00049203752383	3.35615140332759	2.26276032912159	0.0241661524860853	0.605140185722994	-3.36197094759388
LINC01470	1.08099842284094	3.98591053012533	2.26190837498612	0.0242192205954922	0.605782420866088	-3.36546607110177
RNA5SP337	0.94450243984911	2.87902283321437	2.26143696568312	0.02424862816745	0.605782420866088	-3.36752006518678
SEC31A	1.1447598523193	5.4218659550504	2.26135869629271	0.024253513793844	0.605782420866088	-3.36964150850594
AC009474.2	-0.9882151512099	2.89133814695124	-2.26070912460227	0.0242940935382971	0.605883017506845	-3.36662045900093
PELI2	1.13006633569206	4.83717662213718	2.2606355960729	0.0242986906980299	0.605883017506845	-3.37189628074866
CNKSR3	1.0193633559625	6.63771410030209	2.25908866311357	0.0243955838200125	0.607784392835641	-3.36853611202115
RNVU1-7	-1.05814146441676	3.28670615230771	-2.25803496081198	0.0244617753869952	0.608918310732236	-3.37051237305025
MFAP2	1.04612969986479	3.66268909074711	2.25686432380365	0.0245354956724796	0.610237564664846	-3.37269896979615
DFNB31	1.1416408698839	5.44323452474652	2.25632783599943	0.02456934523491	0.610563779306017	-3.37828236051617
LINC00211	1.05348711318562	3.70574376389158	2.25541347928818	0.0246271299273027	0.61063684575419	-3.37538708753639
TPM3	1.05046649774167	6.42480727702174	2.25498462326664	0.0246542730681946	0.61063684575419	-3.37577047122048
THEG	1.04775773076878	3.73018572276708	2.25484091103677	0.0246633747145139	0.61063684575419	-3.37645497541268
ENO3	1.11757257717767	5.16416679224247	2.25478992873979	0.0246666042497555	0.61063684575419	-3.38230693887983
ANTXR2	1.09746947900641	5.79916695630966	2.25461857741716	0.0246774614011315	0.61063684575419	-3.37901482124562
EHBP1	1.03511978381842	6.30511347099409	2.25431507505662	0.0246967020949892	0.61063684575419	-3.37716346060392
RP11-383J24.6	0.96978137107553	2.98515801243011	2.25379984035489	0.024729395538128	0.61086327682559	-3.38064167727251
GALNTL6	1.1230762694589	5.24001618318119	2.25341347785924	0.0247539362683774	0.61086327682559	-3.38431621207347
C10orf10	0.976696939642116	3.23808642328301	2.25313806506819	0.0247714426868155	0.61086327682559	-3.37990934293778
TM4SF4	1.02359592012582	3.5970339412475	2.2523966956407	0.024818620795939	0.61086327682559	-3.38040755863783
ZBTB37	0.987872446976838	6.78807172724517	2.25226666465886	0.0248269035499466	0.61086327682559	-3.38137277908792
MACROD1	1.00707188915015	3.34457288079051	2.25221299867799	0.0248303226827028	0.61086327682559	-3.3809920474163
C12orf65	1.12767077825573	5.25593271177122	2.25177618128073	0.0248581681413718	0.611037842593587	-3.3869000477491
RP11-498M14.1	-0.949268540636269	2.7194476176311	-2.25137874272981	0.0248835269247233	0.611144736794788	-3.38602849494979
FAHD2B	0.993551999405408	3.29485617648302	2.2503670724832	0.0249481785782476	0.611144736794788	-3.38457230986336
AP001053.11	1.07279289802538	6.20299344277258	2.25021011243701	0.0249582223145294	0.611144736794788	-3.38471734705222
ATAD2B	1.09033794468653	5.94681776719664	2.2502006382239	0.0249588286735883	0.611144736794788	-3.38586123845101
GNPNAT1	-0.989607404784268	3.02189968325732	-2.24980705573482	0.0249840296595219	0.611144736794788	-3.38551768986112
RP6-24A23.7	1.10388640964309	4.36690160168163	2.24975978109648	0.0249870581294905	0.611144736794788	-3.38855333262926
RNF149	1.14062410441916	5.27950378652769	2.24912871205822	0.0250275157304593	0.611144736794788	-3.39136942586045
WRNIP1	1.07819633992731	3.99783441495708	2.24911269027043	0.0250285436217915	0.611144736794788	-3.38773164230506
CRYGFP	0.978085355251104	3.27266242699495	2.24837731529678	0.0250757617227392	0.611617514465319	-3.38835034470779
C22orf15	0.974788694265565	3.13362624019919	2.2481644466907	0.0250894443586697	0.611617514465319	-3.38967458371322
RP11-59D5__B.3	0.997210947546555	3.28123316607246	2.24722103755114	0.025150162334131	0.612185503376584	-3.39042634291694
LYG2	0.949643157607229	3.00766164683124	2.24715648694145	0.0251543214848434	0.612185503376584	-3.39257906293317
RP11-144L1.4	0.966286427125552	3.13635506336709	2.24631695295513	0.025208469122756	0.612841854685715	-3.39300404294542
ATP7A	1.14647926855064	5.15446596561157	2.24609327947093	0.0252229125196647	0.612841854685715	-3.39702104054448
H2AFJ	1.09842436712768	4.37170559995049	2.24498552614895	0.0252945501249663	0.612903631566585	-3.396903797142
SUGP2	1.12179541232947	4.74664268843347	2.24412723750808	0.0253501764762656	0.612903631566585	-3.4001196900117
DRD5	0.969073963746566	3.1013101378016	2.24406807582808	0.0253540147017082	0.612903631566585	-3.39733034722382
SLC2A5	1.10631503112434	5.52980923449328	2.24403510081421	0.025356154236905	0.612903631566585	-3.3990032734739
RP11-730N24.1	1.00135265289452	3.34397396426188	2.243935115384	0.0253626426028468	0.612903631566585	-3.39592645220347
TRIM22	1.10516012658204	4.31296576486092	2.24354069993519	0.0253882515148711	0.612903631566585	-3.39876098146471
POGZ	1.07597357535524	5.94795958763222	2.24229464568839	0.0254693038854353	0.612903631566585	-3.39964752333104
PTPLA	1.02067683486845	3.49119642372929	2.2421130101767	0.0254811375157359	0.612903631566585	-3.39872825439763
EXOC6	1.10630905051962	5.51548691872407	2.24193746277701	0.0254925790396207	0.612903631566585	-3.4025834353161
ZNF696	1.02179709774093	3.5391572620708	2.24152675285098	0.0255193650076917	0.612903631566585	-3.39974063034295
TCP1	1.12343932821122	4.55260448797018	2.24102296206241	0.0255522549594111	0.612903631566585	-3.40469480839632
RP11-380M21.2	-1.09620409487859	3.5089858815359	-2.2409484488122	0.0255571226755537	0.612903631566585	-3.40188463402167
RP11-456P18.2	0.951167610558764	3.00723411314495	2.24089855979717	0.0255603822178726	0.612903631566585	-3.40399717581496
TP53BP1	0.996308890608204	6.59120274179326	2.24053272238073	0.0255842955544952	0.612903631566585	-3.40174422670588
RP11-181C3.1	0.977267264495162	3.25367248936777	2.24051555895974	0.025585417935909	0.612903631566585	-3.40263695031811
RP11-526A4.1	1.11080293256628	4.8488502729697	2.240440141978	0.0255903502459764	0.612903631566585	-3.40694421223079
NRP2	0.964167182072088	6.86091822105603	2.23962321622357	0.0256438305419334	0.612903631566585	-3.40471373736451
ZNF385B	1.12135650049047	5.22187107957681	2.23944351346375	0.0256556078492305	0.612903631566585	-3.40838108557842
SCML1	1.06343778947042	3.9409391741512	2.2392899339682	0.0256656768186103	0.612903631566585	-3.40445624274466
GPR33	-0.995102644846011	2.99199692276627	-2.23878170059105	0.0256990220478886	0.612903631566585	-3.40562346788084
VSX1	1.01438682631824	3.44978515674746	2.23788585669875	0.0257578900020528	0.612903631566585	-3.40637694489272
RP11-789C17.1	1.00779788811975	3.46738487828554	2.23720899351765	0.0258024458241498	0.612903631566585	-3.40761491630702
TCP10	1.09472072906852	4.28158632655096	2.23708067697075	0.0258109000463587	0.612903631566585	-3.40996618819856
PHEX	1.13952865371403	4.94947661747536	2.23631471020864	0.0258614163090293	0.612903631566585	-3.41391904862808
RFESD	1.02827281630154	3.5237846073972	2.23525624357101	0.0259313644218013	0.612903631566585	-3.41087719189736
LINC00906	1.07858333988482	3.86236430250467	2.23467337982012	0.0259699526603257	0.612903631566585	-3.41246937868798
AL133493.2	1.10385559450513	4.37909951744247	2.23447148777281	0.0259833304480775	0.612903631566585	-3.41505984769683
RP11-133K1.8	1.00577179240013	3.43289464944462	2.2341644016995	0.0260036900755104	0.612903631566585	-3.4130941814752
RP11-846F4.5	1.10853265276258	5.17334487131999	2.23401621143516	0.0260135199540877	0.612903631566585	-3.41756128866176
SOHLH2	0.960069384510443	3.02193375609691	2.23398290036827	0.0260157300149565	0.612903631566585	-3.41629844491272
DAB1-AS1	1.08329746441151	4.23373443047025	2.23389523454141	0.0260215470831505	0.612903631566585	-3.41563675305563
C17orf100	-0.939760472351943	2.79109146038034	-2.23306996238699	0.026076363377569	0.612903631566585	-3.41874961913586
C1orf194	-1.10323096588104	3.7405944012005	-2.23252981255789	0.0261122954724993	0.612903631566585	-3.41800220623582
PLXNC1	1.08723830384941	5.68304522083216	2.23192551536511	0.026152545708264	0.612903631566585	-3.41896050683758
LRP8	1.12204118867888	4.92941986299121	2.23170994497114	0.0261669171570548	0.612903631566585	-3.4221263056016
LINC01116	0.94283682177366	2.87553429442652	2.2316850548319	0.026168576951044	0.612903631566585	-3.42210824299479
LINC00284	1.11720778184164	4.72800896603274	2.23134834090343	0.0261910396284831	0.612903631566585	-3.4215008387849
MAN2B2	1.09183774799325	5.36903279996203	2.23116202089877	0.0262034764943732	0.612903631566585	-3.42181546441568
RP11-255E6.6	-0.961368526394069	2.87757394705291	-2.23106875969179	0.0262097036062542	0.612903631566585	-3.42100936621292
LPIN2	1.12088431099003	4.99649324081221	2.23085967801827	0.0262236687913178	0.612903631566585	-3.42338732290166
TXN	-1.12862012787242	3.81561351748384	-2.23019393578456	0.0262681786915703	0.612903631566585	-3.42244735904427
RP11-846F4.9	1.09815408930803	4.24917493114502	2.22986429933938	0.026290241622907	0.612903631566585	-3.42288734830799
NEAT1	0.737000037058126	9.1149890763307	2.2297886269997	0.026295308723789	0.612903631566585	-3.49334998381316
PPM1N	1.11728223226078	4.81939378513999	2.22977539849971	0.0262961946052814	0.612903631566585	-3.42528247975249
FAM163B	0.951593486953568	2.95093088442425	2.22969787305913	0.026301386821832	0.612903631566585	-3.42495811557597
RP11-731K22.1	1.11378596473851	4.7165907787869	2.22963691380347	0.0263054701532149	0.612903631566585	-3.4248041872642
DSP	1.05816578931103	6.27677081407755	2.22901210060884	0.0263473547227841	0.612903631566585	-3.42185735785766
ARPP21	1.07478060306382	5.86466738972592	2.22890554229658	0.0263545036660379	0.612903631566585	-3.42325841833456
DAB2	1.07327326316165	5.99027934794636	2.22845049590947	0.0263850514310888	0.612903631566585	-3.42352510961038
ST8SIA6-AS1	1.03951261363205	3.6878567555834	2.2279831820107	0.0264164546805922	0.612903631566585	-3.42365154134236
FH	1.12666689336004	4.75971784332238	2.22764860255022	0.0264389581492059	0.612903631566585	-3.42828966075064
TCTEX1D4	0.929563441749834	2.776751254093	2.22738860609356	0.0264564567175285	0.612903631566585	-3.4312266002738
RP11-63E9.1	1.05072750171757	3.79632547008714	2.22718107624194	0.0264704313263948	0.612903631566585	-3.42522741513141
PITPNA	1.10285866243828	5.59059457341394	2.2267605204339	0.0264987702675836	0.612903631566585	-3.42829870061566
ARID2	1.09854276150517	5.77907354517274	2.22672740023535	0.0265010031724254	0.612903631566585	-3.42741482915017
SLC2A6	0.937805622355728	2.9813766671733	2.22649140679493	0.0265169181530769	0.612903631566585	-3.43036351565247
MMP14	1.11985583159018	5.29438865843916	2.22644374261859	0.0265201335465478	0.612903631566585	-3.43009786074728
MT-TC	-1.19223714291369	4.81021051108592	-2.2254836688418	0.0265849714968927	0.612903631566585	-3.43213970293782
RP11-925D8.3	0.993179387865846	3.41611270797066	2.22545876549652	0.0265866551548401	0.612903631566585	-3.42864224441755
TOMM70A	1.12635732017326	4.86271930778184	2.22514008763334	0.0266082083939897	0.612903631566585	-3.43291682046403
HAND2-AS1	1.11436386980037	5.12487152512398	2.22511184031758	0.026610119584088	0.612903631566585	-3.43294981837272
PBX1	0.933985267213933	7.19377775466267	2.22471570059151	0.0266369346104449	0.612903631566585	-3.43548867594033
GGCX	1.07014002118927	6.03188834428296	2.22445223183391	0.0266547819961701	0.612903631566585	-3.43029850645793
SHMT2	1.10073176239381	4.60505446052833	2.22392325381966	0.0266906462909041	0.612903631566585	-3.43404139568906
RP11-423G4.10	0.990373164061017	3.4303631608853	2.22358313992312	0.026713727832288	0.612903631566585	-3.4318684005478
KCNH5	1.04720909807901	6.05557037891298	2.22344447536207	0.0267231431486344	0.612903631566585	-3.4319881354607
TCTN1	1.10550405689845	5.4860784635637	2.22341891294856	0.0267248791491033	0.612903631566585	-3.43451118955605
FANCM	1.1183562712225	5.04154044952858	2.22331831204173	0.0267317121301988	0.612903631566585	-3.43605001764115
HSPD1P9	1.01103505714009	3.38604000611646	2.22312541888144	0.0267448179900211	0.612903631566585	-3.43290949868086
CTB-113D17.1	1.10632195997811	4.68839007269933	2.22284466201886	0.0267639035795432	0.612903631566585	-3.43619970419449
ATF7IP2	1.12364972872336	4.87140557387136	2.22279716324441	0.0267671336690701	0.612903631566585	-3.43705626531859
AC018359.1	0.998576537651323	3.43836687437942	2.22236746824739	0.0267963698489581	0.612903631566585	-3.43409895320477
TMEM178B	1.08013180426084	5.8286344504415	2.22223426767632	0.0268054383500371	0.612903631566585	-3.43491803570973
ACVR1C	1.07564234939588	5.83255014893684	2.22186726602567	0.0268304381511532	0.612903631566585	-3.4355288228555
KIAA1211L	1.08673932015221	4.08733143573439	2.2215091445861	0.0268548525161243	0.612903631566585	-3.43646323128074
PRRC2C	0.92830375337515	7.33110369518179	2.22133061050255	0.02686703098537	0.612903631566585	-3.44382681005673
IMPAD1	1.11038637931978	5.15689033587752	2.22131061272774	0.026868395405458	0.612903631566585	-3.43918674122413
MRVI1	1.11583100472678	5.38252252282972	2.22114306544998	0.0268798292800241	0.612903631566585	-3.43877415476674
MNDA	1.1428141085728	5.38336547803697	2.22108329762697	0.0268839090163535	0.612903631566585	-3.43876440219451
LINC00567	1.08346583860413	4.29432927781915	2.22077164764804	0.0269051908586783	0.612903631566585	-3.43831295884791
USP2	1.13393891955352	4.77757537479679	2.22035432616103	0.0269337116199495	0.612903631566585	-3.44082978885652
IL1A	1.11170928709996	4.27162830435109	2.22029976822487	0.0269374421769826	0.612903631566585	-3.43867688956499
SLC1A3	1.09689741236878	5.63173209743997	2.22007317591169	0.0269529408747191	0.612903631566585	-3.43952404959757
FKBP2	1.08389641279595	4.17579116333643	2.2196580728132	0.0269813535724689	0.61298394699807	-3.43995509879564
KHDRBS3	1.10972553494483	5.20300427697957	2.21868112390971	0.0270483255386859	0.61298394699807	-3.44368523034316
SAP30BP	1.09816681534875	5.31992562866078	2.21764451446901	0.0271195447894639	0.61298394699807	-3.44508796261351
BCL2L13	1.10500817583732	5.4591816704927	2.21757549315964	0.0271242925944822	0.61298394699807	-3.4444981408482
AC091878.1	1.10728030769793	4.81286819592607	2.21682414855696	0.0271760223253532	0.61298394699807	-3.4471002423074
RP11-415J8.3	0.926059727430114	2.82997182136111	2.21641531223018	0.0272042064013954	0.61298394699807	-3.45058035763148
PLXNB3	0.990100834439654	3.37690539303184	2.21641008582094	0.0272045668598058	0.61298394699807	-3.44487809656968
RP11-8H2.1	0.950412956164998	2.97717980770559	2.21554498362712	0.0272642888338786	0.61298394699807	-3.45029207110686
LINC00381	0.898897091469792	2.68252749481589	2.21551149130778	0.0272666032435989	0.61298394699807	-3.454366910504
SCAP	1.09467920433134	5.42132445612591	2.21519246290761	0.0272886574983388	0.61298394699807	-3.44884189609068
CST7	1.03275492144517	3.68667114255598	2.21518180582987	0.0272893944827211	0.61298394699807	-3.44604967030744
LRRN3	1.10086075516599	4.58089203483162	2.21496059162122	0.0273046963231247	0.61298394699807	-3.44894286690736
GRHPR	1.09886102920772	4.66020145997789	2.2148282410977	0.0273138548323461	0.61298394699807	-3.45022671941144
VPRBP	1.06638719540734	5.83057892318051	2.21458289936169	0.0273308392444533	0.61298394699807	-3.44804265520782
RP11-182E14.1	0.955349522527307	2.98019014376466	2.21453717005671	0.0273340059840877	0.61298394699807	-3.45197395583076
MMAA	1.09404954880064	5.30008533494479	2.21412296166439	0.0273627042578527	0.61298394699807	-3.45101591655427
ST13P18	0.963030312757027	3.11804616522364	2.21371802591035	0.027390785297636	0.61298394699807	-3.45200587391848
CDH13	1.11607949654995	5.17328382817704	2.2133585747805	0.027415733022458	0.61298394699807	-3.45259413577181
MITF	1.09373939265046	5.66447149634138	2.21292769841618	0.0274456639441968	0.61298394699807	-3.4515482655244
SH3BGR	0.951564771126401	3.10631791619525	2.21282117446494	0.0274530680143829	0.61298394699807	-3.45370090583708
APOBR	1.1011683059749	5.54115081052242	2.21238375526932	0.0274834894738961	0.61298394699807	-3.4530184372429
N4BP3	1.10735662044026	4.77756549134867	2.21223859511847	0.0274935914631326	0.61298394699807	-3.45437319989787
NKAIN2	1.10090920093025	5.58697550343246	2.21158299681011	0.0275392559337269	0.61298394699807	-3.45413416835097
JRK	1.08256611369614	5.62323198991169	2.21134016761467	0.0275561864017022	0.61298394699807	-3.45443738092048
GSTK1	1.1077187154539	4.99139844644058	2.21129926918123	0.0275590387970216	0.61298394699807	-3.45609604408645
LINC01560	1.03173420860492	3.60289844514468	2.21034042189851	0.0276259853331317	0.61298394699807	-3.45460978500227
RP11-422J15.1	1.09242928029064	4.39734522677858	2.21004433551302	0.0276466864536651	0.61298394699807	-3.45694750221926
RP11-403A3.1	0.96515940784586	3.25630482669228	2.2099591275341	0.0276526463262127	0.61298394699807	-3.45731366472583
LMBR1L	1.10273898077604	4.79773049911006	2.20975186741432	0.0276671477788315	0.61298394699807	-3.458676238743
TRIM51HP	0.941578062878695	3.10112755047677	2.20933324529895	0.0276964577561662	0.61298394699807	-3.46001699531802
ADORA3	1.09261608308846	4.89331730755161	2.20924196384777	0.0277028524273088	0.61298394699807	-3.45964035960301
FCGR3A	1.12294408876532	4.75411622010816	2.20907620925957	0.0277144675394641	0.61298394699807	-3.45969499832358
RFPL4AP6	-0.953555228285603	2.92100949553577	-2.20893931196696	0.0277240636788628	0.61298394699807	-3.46008613595767
ERVH48-1	1.09477711235947	4.98650683997965	2.20891781878364	0.0277255705555172	0.61298394699807	-3.46040803276941
TRDN	1.10288019809274	5.42029725009414	2.20838031435565	0.0277632777886942	0.61298394699807	-3.46026927720773
RP11-1217F2.9	1.09925300318335	4.4437027560269	2.20774237044388	0.0278080886816053	0.61298394699807	-3.46129648188248
GPR50	0.995517082485795	3.44133060952489	2.20759917024615	0.0278181560449726	0.61298394699807	-3.46009124264562
CADM3-AS1	0.969320126453251	3.26604298575821	2.20691289410084	0.0278664469118431	0.61298394699807	-3.4626224991774
KIAA1033	1.10824050494331	4.77857898923136	2.20616255627254	0.0279193285697233	0.61298394699807	-3.46469389941369
SP110	1.05831571529519	5.64325321697162	2.2060366335155	0.027928211747533	0.61298394699807	-3.46336820840945
PARM1	1.11402782558486	4.88254195039727	2.20579594301214	0.0279451979811123	0.61298394699807	-3.46562982438064
PMFBP1	1.09021773721422	4.76332237603743	2.20563692814596	0.0279564250284797	0.61298394699807	-3.46576081072547
WDR19	1.09804111899418	5.45712067345455	2.2052536180207	0.0279835042064697	0.61298394699807	-3.46545639688257
DUS3L	1.01787217680829	3.6804157119915	2.205225858672	0.0279854661635045	0.61298394699807	-3.46335424445096
CD80	1.03453323404408	3.67396036019864	2.20500608779734	0.0280010031861898	0.61298394699807	-3.46375167266935
MIR194-2	1.0817576867582	4.29014328326628	2.20491494407693	0.0280074489133127	0.61298394699807	-3.46525556133346
CD40	1.11503430276989	4.90599340573374	2.20481107768365	0.0280147959587552	0.61298394699807	-3.46743572637222
ERI3	1.11611435383818	4.89034613776018	2.204770500895	0.0280176666326968	0.61298394699807	-3.4673859781424
AC114783.1	0.959110500701772	3.22053371180936	2.20465470039958	0.0280258605351797	0.61298394699807	-3.46706172483652
APOB	1.09077917221513	5.95303686504167	2.20415327948401	0.0280613643969299	0.61298394699807	-3.46552993262058
RBBP4	1.10517387329989	5.05235267555519	2.20414630722296	0.0280618583524909	0.61298394699807	-3.46834137752259
TMEM9B-AS1	-0.939746041136558	2.82923562208055	-2.20374656438568	0.0280901910424832	0.61298394699807	-3.4712769246129
LATS1	1.06363369173068	5.89931723941344	2.20367053873484	0.0280955823343894	0.61298394699807	-3.46649233974316
IL23R	1.0140322165625	3.59942235937896	2.20295316287963	0.0281464984939942	0.61298394699807	-3.46750783666827
STEAP2	1.10454406518649	4.82491820263451	2.20292903739361	0.0281482122003304	0.61298394699807	-3.46994305677064
MORC2	1.10494139627373	5.03193925778645	2.20291435237303	0.0281492553660007	0.61298394699807	-3.47038842769269
CLEC4M	1.07279627273502	4.32448196300863	2.20203241799424	0.0282119658254698	0.61298394699807	-3.47021752848735
GDF9	0.975593839018315	3.35911773710303	2.20151201942968	0.0282490257215614	0.61298394699807	-3.47141839590249
IMPA2	1.10033373736943	4.64478017728549	2.20060450483588	0.0283137546030027	0.61298394699807	-3.47408129954341
CSRNP3	1.08874842501386	5.75598631123898	2.20027635080669	0.0283371918871339	0.61298394699807	-3.47272684866619
ACKR1	1.08428507276588	4.31932312817281	2.20021767496542	0.0283413843767824	0.61298394699807	-3.4730202684677
ZGRF1	1.0816909322362	5.45104182758299	2.2001397992445	0.0283469495591195	0.61298394699807	-3.47408879759455
IRAK3	1.1045367845045	5.60347589761356	2.19966995678261	0.028380545659323	0.61298394699807	-3.47429135619339
UBE2N	1.09366536842986	4.41869037059236	2.19864118993697	0.0284542279047868	0.61298394699807	-3.47667109369864
CD163	1.1086038728492	5.05704711620189	2.19829102882819	0.0284793448096064	0.61298394699807	-3.47800897649087
ANKRD34C	1.05021431501003	3.92465640494232	2.19723760424433	0.0285550220994172	0.61298394699807	-3.47716217993441
RP11-345J18.2	0.991035214500451	3.49042387126523	2.1971162173132	0.0285637536115201	0.61298394699807	-3.47828916323898
ZBTB39	1.09828152748821	4.85650876925457	2.19692488019098	0.02857752141339	0.61298394699807	-3.48047001287152
PRPH2	1.02735002658049	3.71627722302153	2.19662676915766	0.0285989836406095	0.61298394699807	-3.47829070108055
HMGXB3	1.10251941516165	4.83693877974968	2.19577351562771	0.0286604898600841	0.61298394699807	-3.48227865192855
RP11-519G16.3	1.03340496917456	3.81108923601744	2.19548953012442	0.0286809861101901	0.61298394699807	-3.48014757037144
SERF2	1.11747199524526	4.90624638997287	2.19542546475258	0.028685611688242	0.61298394699807	-3.4827988077322
CLP1	1.03425760191501	3.87158242178238	2.19486328163687	0.0287262294794714	0.61298394699807	-3.48129160230872
BBIP1	1.10474279633353	4.95717992905379	2.19466992087512	0.0287402112984796	0.61298394699807	-3.48379672262173
EPHB2	1.10091233992948	5.28935486485031	2.19440074784157	0.0287596848562416	0.61298394699807	-3.48425847329641
ATP6V0E2	0.998118607775434	3.55654102002001	2.1941441991836	0.0287782557043137	0.61298394699807	-3.48301662455446
ADAMTSL3	1.08984580685085	5.60797916776073	2.19398698379749	0.0287896412115891	0.61298394699807	-3.48386806810755
AE000660.4	1.10285874257274	4.80860183535727	2.19389123227677	0.0287965774249313	0.61298394699807	-3.48502929163889
SLC39A11	1.04278994282232	5.90519045240785	2.19366308332496	0.028813110290938	0.61298394699807	-3.48355966691777
RP11-445N18.7	1.08048781678818	4.54952371945729	2.19358858151831	0.0288185108575962	0.61298394699807	-3.48529237336592
KCNJ2	1.08756126802329	5.44602558422479	2.19309368707467	0.0288544075033276	0.61298394699807	-3.48588335761446
TNFRSF12A	-1.10210388033343	3.97243376623183	-2.19301395196137	0.0288601946178183	0.61298394699807	-3.48624154233269
ZNF782	1.10555407366429	5.18208255716674	2.19273356617744	0.0288805527714532	0.61298394699807	-3.48733052975738
GAN	1.05411238357443	5.99128208391452	2.1925748138428	0.0288920849064054	0.61298394699807	-3.48525679682581
CFLAR	0.918571873164571	7.37093641920083	2.1924461246803	0.0289014361029185	0.61298394699807	-3.4971436535413
ESYT1	1.10038150426102	5.17425707146705	2.19203599888592	0.0289312553375926	0.61298394699807	-3.48848162507207
CNNM1	1.09062767773026	4.42251425881572	2.19179672227621	0.0289486648242633	0.61298394699807	-3.48840593808936
KPRP	1.09337102381993	4.60471170679228	2.1904852378304	0.0290442477412054	0.61298394699807	-3.49080423716149
AASS	1.08765208004991	4.47729483030703	2.19047431004129	0.0290450453184304	0.61298394699807	-3.48974948634376
EIF1	1.09078922372571	5.84326987437636	2.18997797389347	0.0290812909315133	0.61298394699807	-3.48996036798107
DDX42	1.07322551602134	5.84109481543503	2.18948910166173	0.0291170296680282	0.61298394699807	-3.49079480190967
RP11-255M2.3	1.01656038900509	3.6923703032207	2.18933343962486	0.02912841721554	0.61298394699807	-3.49091853220523
CTD-2201E18.3	1.03856150144765	4.0040067801349	2.18923187289899	0.0291358494624633	0.61298394699807	-3.49100550156524
SLC39A8	1.10961586232258	4.89438153056427	2.18913693560981	0.0291427980746872	0.61298394699807	-3.49355449916346
USP9X	1.01607300127594	6.36126494079588	2.18911886160664	0.0291441211020913	0.61298394699807	-3.49147534935539
PKD1L1	1.10188646486251	4.93195214896646	2.18890947375346	0.0291594521951994	0.61298394699807	-3.49385583972984
SMARCAL1	1.09536880815806	4.69563899309303	2.18888647986167	0.0291611362009786	0.61298394699807	-3.49391209371329
FTH1P16	0.994828495027031	3.38895119159442	2.1886198160683	0.0291806720181964	0.61298394699807	-3.49392742672587
HEBP2	1.03147263989339	6.03099310346606	2.18851108838984	0.029188640662491	0.61298394699807	-3.49214793114235
KIAA1377	1.01515481457852	6.46674375213006	2.18848689472185	0.0291904140703993	0.61298394699807	-3.49298611258005
SAP130	1.07739482740314	5.4082484928559	2.18843024781144	0.0291945666811411	0.61298394699807	-3.49391994902108
PLCB1	1.06058042668139	5.77068072311105	2.18838328507973	0.0291980097613372	0.61298394699807	-3.49284371017441
1-Dec	1.09970205879841	4.81793986631819	2.18803969200594	0.0292232110128624	0.61298394699807	-3.4947910490203
RP11-830F9.7	0.956084848113475	3.21170533627281	2.18797898115715	0.0292276658760932	0.61298394699807	-3.49661105367974
FGL1	1.02312696678285	3.78428033752172	2.18770344490697	0.0292478916491899	0.61298394699807	-3.493505604514
NPM1P34	0.921904147146976	2.8874722990104	2.18758569829782	0.029256538539351	0.61298394699807	-3.5015811114434
ANKRD13B	1.11284093763943	4.68588401729256	2.18730582059475	0.0292771006180012	0.61298394699807	-3.49648725635964
STAB2	1.08926452489021	5.57261323423308	2.18724963038739	0.0292812303087628	0.61298394699807	-3.49533537183108
LINC01307	0.915829848222355	2.91584078616832	2.18719792082739	0.0292850311394667	0.61298394699807	-3.50187877246675
C3orf56	0.99348782593218	3.50115041587711	2.18694688416302	0.0293034892538296	0.61298394699807	-3.49577469688846
PRCP	1.00484987241813	6.32812013698201	2.1864801017786	0.029337837332811	0.61298394699807	-3.49592051090728
SCN9A	1.12072842369955	5.33600446468616	2.18566573828662	0.0293978453250782	0.61298394699807	-3.49861149784187
TM4SF1-AS1	-0.951776698423069	2.89161526977998	-2.18526893753854	0.0294271227542918	0.61298394699807	-3.5027039591289
CHD7	1.01841536193214	6.51593539305385	2.1852455964191	0.0294288457322128	0.61298394699807	-3.49890631014243
ZCCHC18	1.05859558504282	4.07958345180415	2.18495767373082	0.0294501065661275	0.61298394699807	-3.49854668082551
SAMD3	1.0516205598627	5.83500216173423	2.18493459714597	0.0294518111649049	0.61298394699807	-3.49852164993949
SLC1A1	1.08018222923507	4.48275929375756	2.18483388241097	0.0294592516603573	0.61298394699807	-3.49951314893729
LRRC49	1.02706648774937	6.07725493824015	2.18471061237972	0.02946836068041	0.61298394699807	-3.4986191551469
RP11-508N22.12	1.0913639181518	5.31511343046568	2.18433213082242	0.0294963437125459	0.61298394699807	-3.50096319236912
ESR2	1.0834778877388	5.51273233309521	2.18408734477553	0.0295144541809314	0.61298394699807	-3.50084145809641
RP11-408P14.1	-1.0044147697528	3.20847441108726	-2.18387431427852	0.0295302230295333	0.61298394699807	-3.50067588843267
NRAP	1.07473397894048	5.52354853650284	2.18361001031638	0.029549797328115	0.61298394699807	-3.50161842912017
CTB-26E19.1	-0.979605272714039	3.02540866941821	-2.18350629436964	0.0295574815696463	0.61298394699807	-3.50317707743206
FANCC	1.09465331202789	4.95063566554032	2.18297782716237	0.029596662123892	0.61298394699807	-3.50379524002204
ENTPD1-AS1	1.07882598346159	5.70820218678717	2.18246455222562	0.0296347592292025	0.61298394699807	-3.50299582945402
ACOX2	1.07648707132377	4.36405955454526	2.18246169956029	0.0296349710824618	0.61298394699807	-3.50345498676588
PRKRIRP2	0.927962088511446	2.99879124220726	2.18245177619152	0.0296357080518658	0.61298394699807	-3.50911818737415
RGP1	1.09326148909617	5.06011540372205	2.18150671380119	0.0297059666285064	0.61298394699807	-3.5061830354635
DENND5B-AS1	0.927155228657068	3.00512908511614	2.18138851001	0.0297147643342381	0.61298394699807	-3.51102338948204
ABCA13	1.04612356094626	6.19236972854751	2.18117658262029	0.0297305433566567	0.61298394699807	-3.50473851015755
NOD1	1.06927117677216	4.3723623588766	2.18116365030924	0.0297315064640013	0.61298394699807	-3.50552066029857
ZNF234	1.07909916603756	4.34887522057371	2.1809208749444	0.0297495916590772	0.61298394699807	-3.50600420433972
GTSF1	1.06036454068427	4.15151220202909	2.18080105177804	0.0297585212087539	0.61298394699807	-3.50557239486244
RP4-758J24.5	0.933376476690359	3.16267758135811	2.18069596954863	0.0297663541270567	0.61298394699807	-3.51014073051401
ACSM1	1.05221432041822	4.13960130441512	2.18069257695946	0.029766607043169	0.61298394699807	-3.50573940213478
POMT2	1.05956291007128	5.68068378124269	2.18008602656931	0.0298118549363736	0.613344444416326	-3.50706572933166
LINC01563	-0.94748654629209	2.88248604114556	-2.17978396565331	0.0298344104281997	0.613344444416326	-3.51222693391577
USH2A	1.02509704471607	6.34368392078671	2.17943614631237	0.0298604010313589	0.613344444416326	-3.50811048173985
IGDCC3	1.07571182654245	5.53608260756795	2.17922152355377	0.029876448340036	0.613344444416326	-3.50893117766099
ZUFSP	-0.977156719586617	3.0918081727734	-2.17892026716242	0.0298989857832623	0.613344444416326	-3.51051567452462
RP11-111A21.1	-0.898195988063711	2.68868244376784	-2.17868676982742	0.02991646415869	0.613344444416326	-3.52016531385968
FAM111A	1.03307357562714	5.98647431818009	2.1779985870966	0.0299680291638878	0.613344444416326	-3.51006545218002
PAK7	1.09426174096628	5.15012222303687	2.1778311872334	0.029980583895319	0.613344444416326	-3.51214196860258
EMR1	1.0797648747545	4.54769866176052	2.17777141061925	0.0299850681484152	0.613344444416326	-3.51178366220919
CHD4	0.995858423845157	6.34261088582301	2.17767377951827	0.0299923933699915	0.613344444416326	-3.51114251641207
SUPT3H	1.06516354006914	5.61445464083362	2.17702151488075	0.0300413721392152	0.613348216891664	-3.5123832750663
ZNF569	1.04446924676274	3.89942641462637	2.17677379885691	0.030059991286765	0.613348216891664	-3.51216790014755
RP11-13A1.1	1.04564557125824	4.03958774357609	2.17676420414053	0.0300607126572635	0.613348216891664	-3.51222098022402
CYP4V2	1.09444425012571	5.37592835340792	2.17643432100415	0.0300855237212157	0.613348216891664	-3.51396721866405
C21orf91	1.07127607307449	4.18357425410186	2.17582307919807	0.0301315429305526	0.613348216891664	-3.51398892329152
CSNK1D	1.05309145740666	5.79660758896252	2.17574926220453	0.0301371045753124	0.613348216891664	-3.51409766888823
HPS1	1.07878848152754	4.37842316116711	2.17573240084595	0.0301383750965172	0.613348216891664	-3.51463456863948
RP11-845M18.6	1.00599524230574	3.70321322873725	2.17531184580354	0.0301700793128598	0.613569403042193	-3.51494039628071
FAR1	1.09960785608442	5.0636750793681	2.17398511807648	0.0302702853818455	0.615182445772662	-3.51862258825143
RP3-368A4.5	1.0616249718134	4.26214266700565	2.17331854505994	0.0303207390296374	0.615254944852068	-3.51826780083855
PABPC1P11	1.04147838557525	3.84126314662641	2.17303803909059	0.0303419925041425	0.615254944852068	-3.51852359344172
AC103563.9	0.887624509421065	2.66313366339046	2.17262241369343	0.0303735073713902	0.615254944852068	-3.53234803247214
ST3GAL1	1.05562932086689	5.68030865546403	2.17252458520606	0.0303809293351954	0.615254944852068	-3.51974500966652
AP3D1	1.04765881414113	5.74537703737677	2.17239175762841	0.0303910090813828	0.615254944852068	-3.51983539386508
TNFRSF1B	1.04132815746765	6.04942517631962	2.17227712209824	0.0303997106247647	0.615254944852068	-3.51976688560833
SCAF11	1.03141076770591	6.11898688195775	2.1716872313802	0.0304445209399737	0.615254944852068	-3.52083439153251
TMBIM7P	-1.00301327851339	3.31035626456707	-2.17155852545213	0.0304543054899835	0.615254944852068	-3.52135098722936
SNX10	1.08815080390723	4.40809559213278	2.17145879547749	0.0304618890788615	0.615254944852068	-3.52198640290057
SPANXN5	0.970474248104782	3.49872947419077	2.17052946388324	0.030532634888982	0.616261159842867	-3.52435239049812
RP11-734K2.4	1.09821575277096	5.28073203445266	2.17020209035154	0.0305575900662015	0.616342405664042	-3.52450376787019
LINC01411	0.979848337344579	3.51969884356794	2.16922608729324	0.0306320936357901	0.616898638635232	-3.52627670838859
DLG3	1.09251607233415	5.19592404222941	2.16900905930151	0.0306486818124439	0.616898638635232	-3.52672715827005
EDIL3	1.05599404932177	3.97102036377352	2.16898896870505	0.0306502177955057	0.616898638635232	-3.52532148204767
CPEB4	1.00533582627545	6.44703275729676	2.16866713442726	0.0306748319837787	0.616898638635232	-3.52715338658908
CTD-2619J13.9	-0.935571533799487	2.93789228577492	-2.16840554944432	0.0306948507980369	0.616898638635232	-3.53122644616433
ADPRH	1.09357086688516	4.62471453288982	2.16809582551132	0.0307185681907725	0.616898638635232	-3.52797762762939
MYO5A	1.0353097664738	5.89257148513458	2.1678211305253	0.0307396164231535	0.616898638635232	-3.52731499446913
MGAT4B	1.05702974461893	4.26870107148349	2.16745637780949	0.0307675844477422	0.616898638635232	-3.52832991856553
FNIP2	0.997648889532774	6.27006632495469	2.16729579717767	0.030779904186392	0.616898638635232	-3.52869014527197
PHOSPHO1	1.05467011103428	4.2794103710428	2.1670255393338	0.030800647953039	0.616898638635232	-3.52905851949717
SLC46A1	1.0896356540208	5.09868319596144	2.16650705125663	0.0308404784730813	0.616898638635232	-3.53104348030931
ZNF773	1.06250354794528	4.32712845608836	2.16528335400226	0.030934659540905	0.616898638635232	-3.53189663555438
LRP1B	1.00231162093569	6.53297657663226	2.16514933623492	0.0309449891706645	0.616898638635232	-3.53377010905567
CTD-2374C24.1	1.02681319231656	3.91730548573497	2.16474669987761	0.0309760408764991	0.616898638635232	-3.53247775647812
ZNF385D	1.04411807889253	5.91400432452169	2.1616782101246	0.031213568772767	0.616898638635232	-3.53763162179465
FMN1	0.999171997410108	6.35349347585452	2.16092650505307	0.0312719959410481	0.616898638635232	-3.53989339198098
PSIP1	1.06951232247743	5.52493216053135	2.16038894400117	0.0313138362457364	0.616898638635232	-3.54029105698458
RAB30	0.968554481450556	6.53756999118179	2.16024132603834	0.0313253343137705	0.616898638635232	-3.54231838342405
LARGE-AS1	1.08381134485331	4.83459578751039	2.15998097403794	0.0313456221761435	0.616898638635232	-3.54177853308685
TMEM119	1.04669189599268	4.2049926154982	2.15973685661198	0.0313646552398582	0.616898638635232	-3.54103962635827
ESRRG	1.04246279256835	5.85271349271472	2.1597269159788	0.031365430490395	0.616898638635232	-3.54092405369474
CTD-2576N18.1	0.951525946056703	3.2014100615554	2.15969491982454	0.0313679259198984	0.616898638635232	-3.54641649775502
ZNF133	1.06703661356065	4.42649688061624	2.15966963270029	0.031369898222719	0.616898638635232	-3.54149038379955
ADM2	1.02483109134777	3.82112247940498	2.15965490596272	0.031371046903362	0.616898638635232	-3.541179845753
C9orf47	1.07836051595085	4.47364938459446	2.15901996467321	0.0314206065660815	0.616898638635232	-3.54252884897749
MT-RNR2	-0.463475946430821	13.6285311714291	-2.15898510504018	0.031423329448329	0.616898638635232	-4.13694357398218
RP5-1125A11.7	1.0257839736171	3.79848438296326	2.15868910159826	0.0314464584333074	0.616898638635232	-3.54280586421528
PTPRE	1.06077128541918	5.74888462037784	2.15832845051204	0.0314746586330836	0.616898638635232	-3.54334803691944
RP11-410C4.5	1.07306669643488	5.13330160374332	2.15713874072589	0.031567839399288	0.616898638635232	-3.54632661936424
NSUN2	1.07793978847564	4.90243388385881	2.15611204590573	0.031648443248215	0.616898638635232	-3.54801320367884
DSG1	1.07978814690893	4.53347692179652	2.15589984171206	0.0316651250656822	0.616898638635232	-3.5479825730973
PCDHB12	1.02082403115172	3.9633300567196	2.15562497347246	0.0316867442848977	0.616898638635232	-3.54779542183826
CH17-53B9.4	0.956799969369897	3.23106724198323	2.15554757554914	0.0316928341575559	0.616898638635232	-3.55312494579272
AFF2	1.01495668253033	6.05965553863054	2.15500168173564	0.0317358151353793	0.616898638635232	-3.5489730284745
LRRC8C	1.0232123267211	6.12484530316521	2.15485747256266	0.0317471778247814	0.616898638635232	-3.54935770480448
C1orf132	1.01196237132943	6.15741500863898	2.15474911450737	0.0317557179965865	0.616898638635232	-3.54961325808057
MT-TP	-1.1304150886237	5.23319866167819	-2.15456376483527	0.0317703307972856	0.616898638635232	-3.55013885082508
CYP4F24P	0.929999932353251	3.04321623737195	2.15436346423712	0.0317861288205877	0.616898638635232	-3.55806437481054
PCGF3	1.07636673844513	5.1987134722466	2.15425366138274	0.0317947920127242	0.616898638635232	-3.55102461319639
ENPEP	1.06070029239997	5.52737600759087	2.15383603327256	0.0318277604703438	0.616898638635232	-3.5511452631267
COL22A1	0.954202639547171	6.58738126259913	2.15379679952735	0.0318308591772128	0.616898638635232	-3.55388495803762
SPATS1	0.944238850098562	3.25644355092339	2.1531990092879	0.0318781051614488	0.616898638635232	-3.55675948526041
AC004471.10	0.871297250850008	2.69813106351647	2.15173591046743	0.0319939949077503	0.616898638635232	-3.56859611796528
SMC1B	1.07791709661334	4.58098446704773	2.1513589819735	0.0320239094668857	0.616898638635232	-3.55543248182287
NUDC	-1.0714102524006	5.14485101451222	-2.15108174242961	0.0320459276649762	0.616898638635232	-3.55606159754813
LINC01133	1.04447373211882	4.04012024715759	2.1510706413582	0.0320468095764954	0.616898638635232	-3.55540053742773
WHSC1L1	0.966619938105158	6.58972390111892	2.15091855577613	0.0320588939385841	0.616898638635232	-3.55880358835806
CRB1	1.08992420328247	5.044448369208	2.15075860069599	0.0320716078215215	0.616898638635232	-3.55683672218377
GLIPR1	1.0855668436374	5.36143766158411	2.15071780774959	0.0320748509054748	0.616898638635232	-3.55653070686822
GS1-24F4.1	-0.915094443324935	2.84823490395069	-2.15066999557288	0.0320786523850012	0.616898638635232	-3.56457766280941
PCDHGA10	1.0158458021841	3.71706452585834	2.1502456411001	0.0321124092051765	0.616898638635232	-3.55749442990827
RP3-331H24.4	0.923073010300274	3.07315054062853	2.15017494217351	0.0321180361767346	0.616898638635232	-3.56487827624301
ABI3BP	1.01458074590585	6.26369244001771	2.1500725281384	0.0321261888775985	0.616898638635232	-3.55790251471093
DNAH9	0.956269527360472	6.73610972824017	2.14995914307797	0.0321352170064658	0.616898638635232	-3.56204187996074
SLC38A6	1.07952587361086	4.83780348323408	2.14986318192248	0.0321428594858227	0.616898638635232	-3.55811310758017
PICALM	1.06857509805346	5.72124283080639	2.14955462637627	0.0321674438725197	0.616898638635232	-3.55796564247039
NUBPL	1.08031348639526	4.96493270968311	2.14902201686091	0.0322099179730232	0.616898638635232	-3.55977103811252
PCBP3	1.05297846981157	5.59681756387061	2.14825016045455	0.0322715569292778	0.616898638635232	-3.56025887282691
DYRK4	1.04217136332112	5.71551468690523	2.14753553290802	0.0323287161067827	0.616898638635232	-3.561318738635
ST8SIA4	1.08212755212731	4.66129457608205	2.14746038575834	0.0323347317746992	0.616898638635232	-3.56200324540357
USP53	1.0412275394511	5.89687968436237	2.14743301676846	0.0323369229519179	0.616898638635232	-3.56146583545091
EFEMP1	1.04349201201926	4.11088855177178	2.14721369194614	0.0323544868362398	0.616898638635232	-3.56181226115805
RP11-19P22.5	0.943835660465278	3.27826488195755	2.1472055655061	0.0323551377721888	0.616898638635232	-3.56689245047597
CDC14B	1.10318054961865	4.9799815698349	2.14693460221613	0.0323768486502737	0.616898638635232	-3.563159850106
LARGE	1.05055726287569	5.7894136293972	2.14683569826014	0.0323847764294497	0.616898638635232	-3.56244247186716
PSMD8	1.06247252935414	5.40387218280562	2.14676951054036	0.0323900827270334	0.616898638635232	-3.56298756461497
KLHDC10	1.09221919089561	5.07651022662152	2.14655493281335	0.032407290655104	0.616898638635232	-3.56369977965217
CNTN1	1.05391347418721	5.65279692647344	2.14639212657361	0.0324203520446294	0.616898638635232	-3.56326913514559
RP11-571O6.2	1.04464320154646	4.25307825790045	2.14638670747492	0.0324207868782639	0.616898638635232	-3.56321185710283
TMC2	1.07179736075053	4.8170946846179	2.1463669206624	0.0324223746335052	0.616898638635232	-3.56415556476257
GADD45B	1.07137027038401	5.42613751814277	2.14621802903833	0.0324343243038772	0.616898638635232	-3.56385027400082
GUSBP1	1.09915498339144	5.06095436577825	2.14616435782625	0.0324386327498796	0.616898638635232	-3.56440718212777
TTLL5	0.962719594248327	6.5673650656368	2.14615748077233	0.0324391848395929	0.616898638635232	-3.56671976454559
NRXN3	0.946880292130241	6.6387112400306	2.14610944895451	0.0324430410579637	0.616898638635232	-3.56752333520765
SOAT1	1.07341247594679	5.25033949140849	2.14587463925089	0.0324618983495034	0.616898638635232	-3.56464933962881
C1orf162	1.06699501854076	4.63404056726183	2.14535234027085	0.0325038773619562	0.616898638635232	-3.56552655251357
COL4A4	1.03779070162056	5.70988162462405	2.14522891679746	0.0325138041565427	0.616898638635232	-3.56514285159209
NHLRC3	1.07592056005681	4.67256546046854	2.14446975132362	0.0325749202148675	0.616898638635232	-3.5671669293548
RP11-88I18.2	1.07058536044826	4.50965495230092	2.14446810506899	0.0325750528526154	0.616898638635232	-3.56672540526095
GDPD2	1.08655489409707	4.63844909324078	2.1442191381416	0.0325951173133314	0.616898638635232	-3.56751110999805
CREB5	0.991579500028958	6.33224042827914	2.14418344783714	0.0325979944963485	0.616898638635232	-3.56826949778126
LINC01250	0.991982179106454	3.58680795034642	2.14408289086763	0.0326061020961954	0.616898638635232	-3.56866650002426
FAM83F	1.0589618579515	5.73831736712165	2.14389424753814	0.0326213165047979	0.616898638635232	-3.5673368533158
MRPS18C	1.00914151080033	3.7295001815914	2.14378043303306	0.0326304987912561	0.616898638635232	-3.5682682894978
BCOR	1.08077126992748	5.16103954517292	2.14372275495898	0.0326351529706863	0.616898638635232	-3.56835545789918
SECISBP2	1.02190357627967	6.08543167061379	2.14366346624274	0.0326399377113198	0.616898638635232	-3.56806725089004
LINC01021	1.00575005189574	3.77392887994246	2.14360973077085	0.0326442748127863	0.616898638635232	-3.5684424497894
TOR1A	1.05848194569731	4.37208631795979	2.143414609893	0.0326600275889792	0.616898638635232	-3.56843381418457
FAM65C	1.05699087014205	4.36731875597522	2.14333560383482	0.0326664078765301	0.616898638635232	-3.56851235940343
GOT1	0.983304164605186	3.61707421858078	2.14331013933233	0.0326684645401221	0.616898638635232	-3.56992022632362
RP5-860P4.2	0.922582490497595	3.12899053085304	2.14324179437211	0.0326739850329014	0.616898638635232	-3.57615116708959
MRPL42	1.00302402673214	6.22305687868349	2.14308053447987	0.0326870138101809	0.616898638635232	-3.56956835998521
CXCR2	1.09073904000716	5.40423761740628	2.14307276002863	0.0326876420493762	0.616898638635232	-3.56905100777713
ANKRD46	1.0572989274892	4.30403270160456	2.14262384082824	0.0327239359943875	0.616898638635232	-3.56949474148517
RILPL1	1.06075873543278	4.48855402858304	2.14261753996685	0.0327244456489382	0.616898638635232	-3.56986581579651
TRAF1	1.05574556893058	5.14665084465216	2.14237575525695	0.0327440079191249	0.616898638635232	-3.57048339888422
STRIP2	1.07974422793077	4.81450994037101	2.14228513694799	0.0327513422363175	0.616898638635232	-3.57058452519219
MGAT4D	1.06943191500943	4.5801409174285	2.14226722542769	0.03275279209689	0.616898638635232	-3.57034620223588
L1CAM	1.0902391861868	5.01518739185491	2.14223664634103	0.0327552674699752	0.616898638635232	-3.57090756573931
PDE11A	1.02839952518071	6.00307523375715	2.14218474275003	0.0327594694269591	0.616898638635232	-3.57035084713051
SNTG1	1.06988562476163	5.07436082926218	2.1417506102853	0.0327946336170535	0.616898638635232	-3.57161466911213
XKR4	0.987068816623299	6.49243569136659	2.14173949947435	0.0327955340044641	0.616898638635232	-3.57369532096781
ROR1	1.03057103183377	5.7208654252543	2.14165998312684	0.0328019783952392	0.616898638635232	-3.57104085551997
RP11-451M19.3	0.88912467432241	2.84883139897664	2.14127339534305	0.03283332485398	0.616898638635232	-3.58425262364031
MRPS7	1.04250093147258	4.23003310291783	2.14092730180358	0.0328614096722862	0.616898638635232	-3.5722672708044
ABCA5	1.06180488305788	5.62850278179586	2.14068612482493	0.0328809929176741	0.616898638635232	-3.57270156200874
PRR34-AS1	-1.00544934437041	3.35646205245887	-2.14066021280882	0.0328830975348751	0.616898638635232	-3.57363742706272
ERMAP	1.04941721220001	4.48653179158206	2.14056150452756	0.0328911158465743	0.616898638635232	-3.57313099074887
CTC-365E16.1	1.02233834942704	4.03167699327043	2.14049425349005	0.0328965797726669	0.616898638635232	-3.57300931797135
GPATCH1	1.09529910375722	4.94447746485072	2.14016382643965	0.0329234372172001	0.616898638635232	-3.57415063977846
ZNF355P	0.912298080784275	2.91876266281013	2.13962775429719	0.0329670497782778	0.616898638635232	-3.585832263124
RRH	1.00033143357299	3.84906476824448	2.13893917659209	0.033023142362957	0.616898638635232	-3.57598450835093
TET2	0.874543384301814	7.3449531806597	2.1382891895403	0.0330761665017145	0.616898638635232	-3.59317935014257
RP11-20B7.1	1.05332232744912	4.73957842830739	2.13800268012721	0.0330995623581377	0.616898638635232	-3.57757224337674
ZNF343	1.03252296745039	4.10912491005293	2.13780202382288	0.0331159560629222	0.616898638635232	-3.57741619659425
MTHFD1L	1.0717192502869	5.06066356932005	2.13755377074977	0.0331362480956672	0.616898638635232	-3.57847359011847
FLJ33360	1.01533303460466	3.915324320456	2.13747825561284	0.0331424227683248	0.616898638635232	-3.57827591825442
GTF2H1	1.061787894966	4.53065481699894	2.13738165476772	0.033150323004216	0.616898638635232	-3.5784425339111
SIK3	0.908841674320326	6.8215220429522	2.13730940013811	0.0331562332088277	0.616898638635232	-3.58501066309483
NPM1P41	0.950121605605378	3.32386882723253	2.13710346661425	0.0331730828983153	0.616898638635232	-3.58382958076693
RIMKLB	1.01141734569306	5.93055658310252	2.13705653416613	0.0331769239876578	0.616898638635232	-3.57877241446148
SPAST	1.06006096221907	4.26679073415193	2.13698653402889	0.0331826537141832	0.616898638635232	-3.57876438959821
APBA3	1.0573544428883	4.36487731139119	2.13698572488966	0.033182719949686	0.616898638635232	-3.57890373970191
RBM17P4	0.980414471222329	3.5783958059276	2.13677290852469	0.0332001448736659	0.616898638635232	-3.58132838159742
NEK3	1.06632943876751	5.21454630578878	2.1364580175209	0.0332259418555775	0.616898638635232	-3.58009380149164
DAAM1	0.941214110342442	6.61839615849885	2.13624430234634	0.0332434599618837	0.616898638635232	-3.58429542845495
SV2C	0.978163789860906	6.33963537855822	2.13567108443936	0.0332904854697156	0.616898638635232	-3.58267471529682
NPAP1	1.06446326119035	5.36266403935647	2.13558800249505	0.033297306063335	0.616898638635232	-3.58135830119042
SAFB2	1.07095688318567	4.6041510086731	2.13489163800138	0.0333545211474153	0.616898638635232	-3.58269888865709
LAMA4	0.990160844096582	6.26760399833407	2.13476180717171	0.0333651977116192	0.616898638635232	-3.58381467435259
RP11-14K3.3	0.914624834193034	3.12731036027344	2.13448323824742	0.0333881155717466	0.616898638635232	-3.59135639581286
YPEL1	0.918934354963369	3.15935178806132	2.13440702411358	0.0333943880615392	0.616898638635232	-3.59090295303218
RP11-305P14.1	0.87863722873495	2.75552739810828	2.13437740369334	0.0333968261210247	0.616898638635232	-3.59817563010161
RP4-806M20.5	1.03929141322644	4.08570068934201	2.1341545343465	0.0334151754190418	0.616898638635232	-3.58343123667645
FNDC1	1.04464814413176	5.45413180733292	2.13398508730845	0.0334291321390478	0.616898638635232	-3.58388867985342
OS9	1.07318304819416	5.2421730410826	2.13392361286749	0.033434196796449	0.616898638635232	-3.5841853034608
OAZ3	1.04900750848829	4.31063082704071	2.13302763491125	0.0335080879971546	0.617874874978214	-3.58533374256352
ST13P13	-0.980192059328315	3.13649477156143	-2.13269360682616	0.0335356711098992	0.617927240196542	-3.58954668993857
ZFP37	1.05215213249858	4.19812421537311	2.13243491801443	0.0335570463060562	0.617927240196542	-3.58627078584498
RP5-1180D12.1	-1.00682008751314	3.26977449570435	-2.13199020455583	0.033593819867958	0.617927240196542	-3.58884432439936
ARF3	1.04133433100948	5.64633609992408	2.13173412505578	0.0336150108914824	0.617927240196542	-3.58742001816669
TCEB3	1.05826790681856	5.23492815519652	2.13142250870305	0.0336408131622989	0.617927240196542	-3.58831753540194
MUC17	1.00135006069993	6.35535727591788	2.13137219373601	0.0336449809057794	0.617927240196542	-3.59003130191516
GRPEL1	1.06782214964826	4.45380749130588	2.13121730564491	0.0336578135450711	0.617927240196542	-3.58835148091317
ATP2A3	1.0655635473683	5.11301392530143	2.12957938568824	0.0337937742329512	0.620036799758223	-3.59141949171905
BZW1P1	0.935359480551922	3.17279559010561	2.12921975241346	0.0338236897474003	0.620169274248702	-3.59963539898244
MCTP2	1.00016581664211	6.30689565096458	2.12898638626952	0.0338431140898419	0.620169274248702	-3.5938354365454
MXD1	0.95665087845143	7.06180845851861	2.12777951607218	0.0339437213397692	0.62050524824148	-3.60519479890362
PPBPP2	1.0206872457084	3.99656320522052	2.12743857234568	0.0339721895753433	0.62050524824148	-3.59499940412978
IL5RA	1.06445731540699	5.14577982318337	2.12739093972498	0.0339761684506111	0.62050524824148	-3.59489429121624
C14orf166	1.07106660567312	5.01118912561516	2.12738743142351	0.0339764615238617	0.62050524824148	-3.59502757139207
NEO1	1.02319960849262	5.7869727901585	2.12672069162285	0.0340321984078689	0.62050524824148	-3.59569359606137
RP11-524L6.4	-0.942557857721893	3.04421539132455	-2.12645794403973	0.034054184633334	0.62050524824148	-3.60182219717986
RSAD2	1.07177614311797	4.61023095044545	2.12607807712052	0.0340859927286412	0.62050524824148	-3.59683171577317
GCNT3	1.05878448784575	4.83002400770207	2.12519105398851	0.0341603667262747	0.62050524824148	-3.59850343176865
NDUFAF6	1.05834113980811	5.08031323000189	2.12512436767275	0.0341659637780947	0.62050524824148	-3.59861269196254
ALK	1.04735187112009	5.29237522709202	2.12447573113623	0.0342204455655579	0.62050524824148	-3.59955172717652
TBC1D22A	1.0715544907003	5.15501345504526	2.12432153000649	0.034233408542852	0.62050524824148	-3.59984342638912
SLC35E3	1.00506610063706	6.26398220234404	2.12431731980765	0.0342337625338953	0.62050524824148	-3.60129257592689
PAK3	1.04089665810886	5.81019044139114	2.12411869252571	0.0342504665673426	0.62050524824148	-3.5999977639808
ARHGEF3	1.05177924599148	5.5121649868144	2.12374239655592	0.0342821312385309	0.62050524824148	-3.60055038747509
CD7	1.09417853121482	4.56591008625883	2.12262234347744	0.0343765304409809	0.62050524824148	-3.60255931667765
LYRM4	1.06382884032363	5.1678398517762	2.12259643448958	0.0343787167117316	0.62050524824148	-3.60268856082705
EGR3	0.949008283123934	6.65929999449568	2.12253705073353	0.0343837281241544	0.62050524824148	-3.60795325054314
RP11-692E14.1	1.04105200092713	4.10355457759045	2.12251020223246	0.0343859940825886	0.62050524824148	-3.60255429526563
AKNA	0.990197945079019	6.13957574884401	2.12244382241151	0.0343915969530452	0.62050524824148	-3.60371891160948
RP11-690D19.3	1.05354888389971	4.5915562902202	2.12219155417935	0.0344128971050418	0.62050524824148	-3.60321990973327
MAMLD1	1.05678142243425	5.13246682358285	2.12215092541586	0.0344163286333979	0.62050524824148	-3.60341887266824
XPR1	1.01360754098247	6.01064411187066	2.12207879510108	0.0344224215234667	0.62050524824148	-3.60380047987585
PILRA	1.07682261855295	5.0012909015767	2.12162182564362	0.0344610434975224	0.62050524824148	-3.60428174983654
NRIP2	0.994873800254862	3.8185569040713	2.12143606223917	0.0344767543986032	0.62050524824148	-3.6055086528404
CYP27A1	1.0479775310746	4.38799775223901	2.12118220800623	0.0344982339976334	0.62050524824148	-3.60473919740045
CTC-448F2.4	0.903993741860794	2.98901109216587	2.12098812568957	0.0345146637997046	0.62050524824148	-3.61705653725538
SMARCE1	1.06423107777148	5.20604533031917	2.12040478355588	0.0345640863082369	0.62050524824148	-3.60619321383114
ST8SIA2	1.0528468117499	5.17373213189215	2.12001751548202	0.0345969303290983	0.62050524824148	-3.60683972403867
AC092638.1	0.886098927019731	2.9460646287422	2.11951291040505	0.03463976578588	0.62050524824148	-3.62036568771761
LINC00877	1.04679900843243	5.36594956094582	2.11927008156443	0.0346603954992278	0.62050524824148	-3.6079051063217
TSFM	1.02032101634301	4.02965998191591	2.11924599197981	0.03466244262276	0.62050524824148	-3.60807692538768
TBC1D7	1.06381312769839	4.64635010008423	2.11917902243572	0.0346681342131519	0.62050524824148	-3.60815007221685
ADAMTS10	1.08914103136241	5.07537593699109	2.11907337915867	0.0346771142254474	0.62050524824148	-3.60844399258148
AJ239322.1	0.90947097641035	3.0821265174571	2.11903479371632	0.0346803946070324	0.62050524824148	-3.61859982982405
NRBP1	0.971701026561242	6.26104746906625	2.1188825940457	0.0346933366147118	0.62050524824148	-3.61033518046619
ANGPTL1	0.961304298392634	3.47933564276534	2.11855415410923	0.0347212789828184	0.62050524824148	-3.6132048246442
PGAP1	1.09100605429654	5.06856405201827	2.11839235631588	0.0347350511884335	0.62050524824148	-3.60949572141033
SLC25A34	0.941693384144037	3.37345919717896	2.1178159804669	0.0347841502761749	0.62050524824148	-3.61563361950061
IL13RA2	0.962480771960619	3.43742926208529	2.11777500743858	0.0347876428633681	0.62050524824148	-3.6151705223727
MIR4458HG	1.01566447098971	3.9654864581925	2.11771965262859	0.0347923618471877	0.62050524824148	-3.61076889239544
RP11-976B16.1	1.05702316934146	4.45598610562491	2.11750190658946	0.0348109299671373	0.62050524824148	-3.61071140366049
RP1-137H15.2	0.880382207803361	2.83056708151546	2.11746356586123	0.0348142003214003	0.62050524824148	-3.62619528383971
C14orf1	1.06061086898836	5.03382327103557	2.11727417680328	0.0348303585284417	0.62050524824148	-3.61135391199288
LINC01486	0.89314639315298	3.01646676542923	2.11687620979617	0.0348643330349992	0.62050524824148	-3.62365751488683
CD1E	1.0413086710737	4.35664010982636	2.11669357254709	0.034879934311013	0.62050524824148	-3.61203091807542
CNN1	1.06585053799337	5.40662781098822	2.11614556769345	0.0349267820046454	0.62050524824148	-3.61295121366445
TRPV3	0.986359764223138	6.31198856783384	2.11602608030102	0.0349370038680383	0.62050524824148	-3.6155017460831
EEF1A1P6	-1.02793404000167	3.51495766788678	-2.1159592475466	0.0349427223697086	0.62050524824148	-3.61374843046235
CTD-2552K11.2	0.981972556315784	3.68626928313372	2.11593854584136	0.0349444938604998	0.62050524824148	-3.61526972527678
RP11-855A2.5	0.927555948719379	3.2055291871258	2.11558770975896	0.0349745273869832	0.62050524824148	-3.62236964198821
MEIS2	0.879516416472383	7.22075621993769	2.11536043327006	0.0349939953256839	0.62050524824148	-3.63036232826857
RP11-164C12.2	0.955734755943789	3.50926994602192	2.11455960446304	0.0350626663455193	0.62050524824148	-3.61947669010342
NAPA-AS1	0.928042358300895	3.26217553722983	2.11435075390343	0.035080594237621	0.62050524824148	-3.62317455202867
CTD-2620I22.3	1.03331261458619	4.42427424647945	2.11423156590636	0.0350908289460235	0.62050524824148	-3.6160169297976
CHN2	1.00954486442882	5.99747432586113	2.11388642534696	0.0351204806982735	0.62050524824148	-3.61729602778744
VTRNA1-3	-0.875055277584402	2.62904271908714	-2.11349104737422	0.035154474829195	0.62050524824148	-3.63337598072246
WDR66	0.984761031442926	6.36126146407747	2.11344754996712	0.0351582164053911	0.62050524824148	-3.62025147195894
SLC9A1	0.991642901950322	6.03610682919702	2.11341055174695	0.0351613992005867	0.62050524824148	-3.61822613904083
KIAA0556	1.00632784051251	5.94518516087777	2.11306835950489	0.035190848204074	0.62050524824148	-3.61845929911417
ZSWIM5	1.0712435833033	4.91269744485261	2.11303616478609	0.0351936199629548	0.62050524824148	-3.61812309404945
PGBD2	1.06570466860497	4.72147688391685	2.11302882973308	0.0351942514901488	0.62050524824148	-3.61804084693635
GEMIN5	1.04409576810243	4.62562197564381	2.11301045199031	0.0351958338041426	0.62050524824148	-3.61805065086776
CCDC169	1.03594040465018	5.75253319636936	2.11295651615151	0.0352004780033885	0.62050524824148	-3.61821845612062
CSPG5	1.06549645055951	4.72760244152516	2.11284587578342	0.0352100064456504	0.62050524824148	-3.61843904730673
TLN2	0.985948372817045	6.29874870103341	2.11201853699006	0.0352813276194439	0.620506981660916	-3.62211830474312
BABAM1	0.983401422890094	3.79677762773841	2.11197881604016	0.0352847548954882	0.620506981660916	-3.6209047339749
CLASP2	0.991522568731101	6.27584220029073	2.11195800310315	0.0352865508294449	0.620506981660916	-3.62205903737926
PCSK6	1.05627108828402	5.55037116529819	2.11186716715497	0.0352943899172111	0.620506981660916	-3.61985198288564
NPR3	1.01366926710404	5.84013464314874	2.11092625273169	0.0353756780511176	0.620648598804933	-3.62169216247535
RP11-439E19.9	1.05945574367667	4.71974518699878	2.11079300358866	0.0353872027548129	0.620648598804933	-3.62175646970808
EGFLAM	1.06735558889017	5.06653340599565	2.11047014375371	0.0354151402009408	0.620648598804933	-3.62224683523889
NECAB1	1.04206260470979	4.20017322636574	2.11036206868135	0.0354244962842864	0.620648598804933	-3.62242504720505
DNAJC15	1.04026768426391	5.42124809585998	2.11031328672757	0.0354287200422845	0.620648598804933	-3.62237806818335
ORAI2	1.05798329518704	5.20535096059955	2.11027973219391	0.0354316255930264	0.620648598804933	-3.62252939453859
RP11-314N13.9	1.05254240140529	4.59681149562589	2.10982408540139	0.0354711011171156	0.620648598804933	-3.62320443552972
ALAS2	0.955814787640489	3.4168508575907	2.10971030801415	0.0354809642361507	0.620648598804933	-3.62890448097144
NFRKB	1.03071615736064	5.63424678677895	2.10924693147714	0.0355211576218346	0.620648598804933	-3.62413838081723
COL17A1	1.03440413375262	5.66395841185736	2.10882783970683	0.0355575433062375	0.620648598804933	-3.62484415024901
PSEN1	1.03561391001314	5.65165891078201	2.10846173067874	0.0355893551224876	0.620648598804933	-3.62542835772469
SLC43A1	1.01031496440527	4.024665377776	2.10803291129493	0.0356266469274064	0.620648598804933	-3.62649341584784
NECAP2	1.03766003299251	5.42320481001339	2.107646444846	0.0356602842120309	0.620648598804933	-3.62668509984248
UNC80	0.918485988390461	6.99017706517998	2.10731292156013	0.0356893352804655	0.620648598804933	-3.63945926568644
YY1AP1	1.06730894876982	4.83338386023034	2.1070208380087	0.0357147934385234	0.620648598804933	-3.62784126294211
COQ10B	0.929372156013355	3.33644637623383	2.10697454453539	0.035718829829196	0.620648598804933	-3.63453430821546
RP11-18H21.1	0.96864975688097	3.51219182266373	2.10662788200498	0.0357490682178816	0.620648598804933	-3.63227296237332
ADNP2	1.02341666239403	5.61705120992683	2.10608427888271	0.035796529296283	0.620648598804933	-3.62925764523512
ITLN1	0.907732481711989	3.08998887373405	2.10606563700547	0.0357981578434	0.620648598804933	-3.64071557353673
AC004911.2	0.893352357098264	2.9276630096121	2.10595257327546	0.0358080364054638	0.620648598804933	-3.64403314152547
SLC18A1	1.06387641591664	4.94688344738143	2.10568172103123	0.0358317106970154	0.620648598804933	-3.62996357543901
AP000318.2	-0.906617973006949	2.87168136085377	-2.10523396280157	0.0358708771302031	0.620648598804933	-3.64248813404477
FGFR1OP	0.954925724616698	6.48502143962931	2.10513753811875	0.0358793164102885	0.620648598804933	-3.63534525649957
PCDH7	1.02417452984229	5.78320497511362	2.1048564609071	0.0359039265440183	0.620648598804933	-3.63148200200085
GABRG3	1.04190453724911	5.65771612327351	2.10423117923038	0.0359587258326213	0.620648598804933	-3.63229885788114
RP11-129O7.2	1.01239974672021	3.97948869647565	2.10418189273271	0.0359630483115544	0.620648598804933	-3.63301324806605
RP1-60O19.1	1.06112531807369	4.9060529503382	2.10314278962898	0.0360542823337636	0.620648598804933	-3.63404756349894
C11orf58	1.059752236531	4.83379228930462	2.1031427776498	0.0360542833866856	0.620648598804933	-3.63406177686999
RP11-288A5.2	0.941875557072804	3.33771324859131	2.10280086128288	0.0360843471697956	0.620648598804933	-3.64176048519487
APCDD1	1.01754872924627	4.10968166561167	2.10240670067955	0.0361190312610066	0.620648598804933	-3.63550277048777
FAM21EP	0.929341258272256	3.33357148679972	2.10225302875013	0.0361325613207377	0.620648598804933	-3.64280248619537
KIF24	1.0379643069095	4.28858261724487	2.10206371206835	0.0361492356875861	0.620648598804933	-3.6358320400562
CLCN3	1.06449030638405	5.3164361701147	2.10199503893721	0.0361552858094121	0.620648598804933	-3.63580352632598
KRT24	1.07546373763399	5.40760947549243	2.10183217756718	0.0361696374046018	0.620648598804933	-3.63605560753709
FAM154A	1.00668682255005	3.94856819938925	2.10173754175808	0.0361779790967505	0.620648598804933	-3.63732332651702
MTMR9	1.05596134390039	4.67890536729897	2.10165945250758	0.0361848635285303	0.620648598804933	-3.63638375395127
C1orf174	0.930564094046105	3.30739687244891	2.10158144679364	0.0361917417145868	0.620648598804933	-3.64435433198984
FREM2	0.986538022557784	6.08699718100424	2.10153731766852	0.0361956333137704	0.620648598804933	-3.63805263762498
PLCL1	1.06941361550137	4.64205450946269	2.10134807418695	0.0362123261198029	0.620648598804933	-3.63684707535039
USP4	1.07196344432437	4.70284455120857	2.10126227391536	0.0362198965674735	0.620648598804933	-3.63698217838836
RP11-374P20.4	0.917018238970449	3.24499540383705	2.10080265936775	0.0362604729668313	0.620648598804933	-3.64690053837064
TRIM25	1.05626850420147	5.45314935021743	2.10076362464967	0.0362639208807228	0.620648598804933	-3.6377819670314
SMARCD3	1.06593945126404	4.75459458051418	2.10036778330412	0.0362989011610895	0.620648598804933	-3.63849097347551
GPC4	1.02527312820844	4.25612770377492	2.09954577965146	0.0363716333762926	0.620648598804933	-3.63987909051627
RP11-960D24.1	0.871373519199433	2.74655274237578	2.09898077745862	0.0364216979375658	0.620648598804933	-3.6602696370784
RP11-128A17.2	0.944998699352579	3.33166206383967	2.09878945281824	0.0364386644708117	0.620648598804933	-3.64864646046727
RAB8B	1.04749370065774	4.66865728670271	2.09863216870936	0.0364526173759369	0.620648598804933	-3.64121245991658
STX3	1.03627123417761	5.31717981419342	2.09812743704099	0.0364974237286663	0.620648598804933	-3.64200925227072
TRPM6	1.04109307827422	5.64552151701991	2.09764130422399	0.0365406235310315	0.620648598804933	-3.64295408886389
CEP63	1.00422492383582	6.03407318508238	2.09758975213525	0.0365452072292285	0.620648598804933	-3.64422629988015
RP4-665J23.4	0.982894708389324	3.62445613301893	2.09742706101253	0.0365596759587898	0.620648598804933	-3.6462810030271
RP11-757G14.1	-1.00415480888084	3.47639012623549	-2.09707904726606	0.036590642568451	0.620648598804933	-3.64500741188878
RP11-96K19.4	1.06332529842865	5.1270916176076	2.09707152220061	0.0365913124039114	0.620648598804933	-3.64371482935853
PRKCH	1.03680924300897	5.53475374247526	2.09691231643301	0.0366054863886352	0.620648598804933	-3.64401944782815
ARHGAP25	1.04333127767978	5.2294172871298	2.09664720029607	0.0366290999218067	0.620648598804933	-3.64438974189183
RP11-1069G10.1	1.06317992525236	4.73841803129868	2.09656146753888	0.036636738808062	0.620648598804933	-3.64452401604999
RP11-20I23.2	0.995037050100276	3.90241735717075	2.09614107882116	0.0366742156390313	0.620648598804933	-3.6468623889557
CDNF	0.962247514020314	3.64935863204985	2.09599324151728	0.0366874028328518	0.620648598804933	-3.64924373111376
NBPF12	1.05812625168915	5.4968657219485	2.09571853646388	0.0367119174867216	0.620648598804933	-3.64591980817345
AC015969.3	0.993521549524169	3.79302870973475	2.09510675552469	0.0367665630897376	0.620648598804933	-3.64913086300163
RGS9	1.03691734796061	5.28031608201289	2.09488266346424	0.0367865968722647	0.620648598804933	-3.6472091226218
RPL36AL	-1.06171248590353	3.83180530093842	-2.0946753241364	0.0368051412747422	0.620648598804933	-3.64764975127935
LINGO2	1.03498634526931	4.3237556984406	2.09336201281006	0.0369227893837764	0.620648598804933	-3.64981100225517
CDH23	0.964132247582253	6.25954648855522	2.09318264359262	0.0369388824285186	0.620648598804933	-3.65302046271993
TXNRD1	1.00940782442635	5.85652502593535	2.09316492311722	0.0369404726387206	0.620648598804933	-3.6506969946457
SLC12A6	0.996737138804052	5.95221518482453	2.09316300395724	0.0369406448649131	0.620648598804933	-3.65108734037447
KLHL5	1.01367781948833	4.15006047541783	2.09308918759999	0.0369472696955036	0.620648598804933	-3.65035601267341
PPP2R3C	0.975084002849967	3.63183759134872	2.0927115887765	0.0369811741155923	0.620648598804933	-3.65450625864818
MIER1	1.05133507651082	5.46511569152321	2.09228399108437	0.037019600011108	0.620648598804933	-3.65141503829788
CUL3	1.03614202820828	5.63517218674641	2.09195728641841	0.0370489821852711	0.620648598804933	-3.65211279785227
CRAMP1L	1.00166773114058	4.0126802670184	2.09135160109071	0.037103507199803	0.620648598804933	-3.65376532625986
SNTB1	1.05243862709357	5.15582138377836	2.09088989159058	0.0371451172641395	0.620648598804933	-3.65359688974266
AC006116.20	1.01215091235551	4.09655549753646	2.09088144552719	0.0371458788092993	0.620648598804933	-3.65417528525898
ZFP1	1.0489515834682	4.56984942000003	2.09056311695852	0.0371745908536375	0.620648598804933	-3.65411563617961
CSRP1	1.03267733650259	5.65176975828639	2.09052929421697	0.0371776426523442	0.620648598804933	-3.65443605687215
PTPRA	1.0273728342479	4.31416379649701	2.09052282926219	0.0371782260043705	0.620648598804933	-3.65446723768841
LRP6	0.946719594564786	6.44849713137809	2.090477452668	0.0371823206890184	0.620648598804933	-3.65937873619656
DHRS7	1.04761551421468	4.54254342375274	2.09000368438496	0.0372250955215538	0.620648598804933	-3.65501724150208
LTBR	1.00892958270658	5.93429291414377	2.08989118169381	0.0372352591594022	0.620648598804933	-3.65632685676358
FLJ42351	0.930037110494475	3.24024350263595	2.08982228672423	0.0372414843900027	0.620648598804933	-3.66525293627913
WDFY3	0.900976065460751	6.90084849781534	2.08975927486577	0.0372471788113485	0.620648598804933	-3.66754032327479
PROSER1	1.0020966629502	5.97961493291466	2.08963048039986	0.0372588203625636	0.620648598804933	-3.65696826866678
EXOC4	0.980712500730929	6.15201149950095	2.08961982737968	0.037259783413301	0.620648598804933	-3.65805241604411
GABRP	1.05763340394175	4.92310285041973	2.08957848243519	0.0372635212664631	0.620648598804933	-3.65569245225309
ETNK2	1.03008253348965	4.35704454072932	2.08939123412988	0.0372804537480076	0.620648598804933	-3.65603039660814
PTPRG	0.923528813878816	6.65855371066847	2.08922274756937	0.0372956952611329	0.620648598804933	-3.66431575629814
VWDE	1.04851079910727	5.32771657096627	2.08843261318941	0.0373672428813885	0.620648598804933	-3.65751970340097
OR7E11P	0.942528103030916	3.34653324644445	2.08839019362194	0.0373710873383446	0.620648598804933	-3.66571484634169
MTND5P19	1.05588572752407	4.86224350986782	2.08826857451126	0.0373821114698213	0.620648598804933	-3.65776938155838
HIVEP1	0.996692081550012	6.12157821629197	2.08818786408604	0.0373894289778922	0.620648598804933	-3.66016341690325
RP11-58E21.3	1.00528945386449	3.94702618055366	2.08814877464554	0.0373929734120777	0.620648598804933	-3.65903189267488
COG5	1.05952009070945	5.38697757381618	2.08808959685692	0.0373983399029582	0.620648598804933	-3.65808835305539
ITIH6	1.01795799547237	5.7303663375695	2.08808403640762	0.0373988441817078	0.620648598804933	-3.65854834803907
FAM92A1	1.0138847379759	4.03023021813437	2.08798241556537	0.0374080612282743	0.620648598804933	-3.6589675673291
TTLL9	1.05702098303414	5.12509131350859	2.08758113076713	0.0374444768637038	0.620648598804933	-3.65886723473712
RAC2	1.0458573100131	5.59780062688347	2.08732266053802	0.0374679484474282	0.620648598804933	-3.65951759622385
IYD	1.0087223042434	5.86211089450719	2.08708197123588	0.0374898166501798	0.620648598804933	-3.66058549059952
HIST1H1E	1.03951307705927	4.36345040425503	2.08703489931772	0.037494094717077	0.620648598804933	-3.65986150774405
EFCAB13	0.995967511604972	5.96296817956082	2.08688596375241	0.0375076332689408	0.620648598804933	-3.66134553936644
KCNA2	1.00962287413137	3.93580104632907	2.08682724003363	0.0375129725243438	0.620648598804933	-3.6611803665752
FAM210A	1.00350957207026	3.93173413579829	2.0866807341108	0.0375262959095484	0.620648598804933	-3.6615317833812
AC139100.3	0.986705064917309	3.80510382419999	2.08597971595372	0.0375901031012305	0.620648598804933	-3.66378466809433
FKBP8	1.05296028208448	5.16231298249307	2.08565394779768	0.0376197862777655	0.620648598804933	-3.66192850211962
DLL3	1.00092446775308	4.03514767656304	2.0853951837079	0.037643378473886	0.620648598804933	-3.66311045958989
C10orf25	1.00611562799755	4.05289348268558	2.08523277082729	0.0376581925317011	0.620648598804933	-3.66337133437235
STRN	1.03263554666448	5.42600396656246	2.08428599748801	0.0377446490670777	0.620648598804933	-3.66418464665474
SLC10A1	1.01597767519189	4.16506709299545	2.08410051098671	0.0377616069833003	0.620648598804933	-3.66493531527403
LRSAM1	1.02944030155294	4.57257325697399	2.08367226831879	0.0378007834845357	0.620648598804933	-3.66511290815533
RP11-428L9.2	-0.864727138986138	2.69306796664704	-2.08351282467144	0.0378153785726229	0.620648598804933	-3.68519678417435
CD44	0.932144088179129	6.88971712545492	2.08350981911434	0.0378156537402858	0.620648598804933	-3.67767849885625
RYBP	1.03545782688711	5.5376569677836	2.08348745760749	0.0378177010562007	0.620648598804933	-3.66556578658673
CPD	0.978323610890098	6.46332087715543	2.0834669953729	0.0378195745664636	0.620648598804933	-3.67124151552129
ROBO4	1.03307323959758	5.39114587729037	2.08344932108154	0.0378211928780505	0.620648598804933	-3.66549104635148
RP1-137D17.1	0.892097881677936	2.96571717094025	2.08337950969525	0.0378275855977214	0.620648598804933	-3.68172842189973
ADCY10P1	1.04719675592823	4.60538511300656	2.08295296300381	0.0378666650746741	0.620648598804933	-3.66625197030755
COQ7	1.01600155763978	4.20772686658194	2.08247058104572	0.0379109016060279	0.620648598804933	-3.66756422995492
RP11-39K24.13	0.891321444225588	3.10239688560083	2.0824000634712	0.0379173720697928	0.620648598804933	-3.6807722363797
KIF14	1.05732939878441	4.74730877350469	2.08218673649173	0.0379369520008537	0.620648598804933	-3.66749225216732
SAYSD1	1.01147683314653	4.22079671791282	2.08192306241075	0.0379611648988865	0.620648598804933	-3.66838936329914
UACA	0.997272994351064	6.05021243321714	2.08184916693085	0.0379679530046898	0.620648598804933	-3.67002283443033
AP1G1	0.994706331514151	6.18542428743164	2.08136419904462	0.0380125283123042	0.620648598804933	-3.67180494424133
MRPL52	0.960915896269866	3.60279164316603	2.08133324813788	0.0380153746476597	0.620648598804933	-3.6734439099281
RP11-38F22.1	0.943684973067225	3.47394549110226	2.08132367634852	0.0380162549340605	0.620648598804933	-3.67543634299801
RP11-554D14.1	0.891676566153363	3.09228784635523	2.08113508967126	0.0380336021872075	0.620648598804933	-3.68320925118563
TOX4P1	0.994576017836453	3.88301020159542	2.08095992660653	0.0380497207130938	0.620648598804933	-3.67128127880558
STK36	1.06267062126984	4.87187199782622	2.08074275794501	0.0380697126935517	0.620648598804933	-3.66972453427169
CTD-2541M15.4	0.988067961448847	3.79464050880267	2.08033073420766	0.0381076671637103	0.620648598804933	-3.67296588511796
CTA-38K21.2	1.00754415133497	4.04552829818509	2.08022305269406	0.0381175918035509	0.620648598804933	-3.67186485940766
PSMD14	1.06164976360152	4.9972473587277	2.07999167639408	0.0381389244344529	0.620648598804933	-3.67091335748806
PLA2G4A	1.00326595137981	3.95862133239835	2.07972606619959	0.0381634259517375	0.620648598804933	-3.67308751888585
SPRYD4	1.05956096378649	4.98351037360086	2.07934607022119	0.038198502470985	0.620648598804933	-3.67193464120627
GNB1	1.00324920278393	5.94829023900646	2.07933563418132	0.0381994661848604	0.620648598804933	-3.67351707726168
BBS2	1.03940661777051	5.43929632051001	2.07922494885296	0.0382096886749041	0.620648598804933	-3.67226774944175
LINC00216	0.907899412689688	3.13238637151098	2.07919327560749	0.0382126143289532	0.620648598804933	-3.68558900652557
CYP4F12	1.01312610446425	4.01107324902599	2.0790077821607	0.0382297521754269	0.620648598804933	-3.67355402684158
SLC35G1	1.03476505434977	5.23069437792927	2.07850624226153	0.038276122578706	0.620648598804933	-3.67328894747536
MYH13	1.04698116557221	4.67111615730011	2.07828177149358	0.0382968918023252	0.620648598804933	-3.67364483143345
ESCO2	1.05122042857891	5.32791325093978	2.07785937968729	0.0383359997991849	0.620648598804933	-3.67438608443287
MTATP6P3	0.98776875649767	3.8693286931431	2.07775680275952	0.0383455022311177	0.620648598804933	-3.67643658751281
TSIX	0.813305712646315	7.64147132883022	2.07759116638274	0.0383608505515522	0.620648598804933	-3.70846412780162
CSRNP1	1.05806168246714	5.19363334972466	2.07657785932844	0.0384548605136466	0.620648598804933	-3.67634227892009
OSBPL1A	1.00439074303856	5.75982566988152	2.07654792872823	0.0384576403225286	0.620648598804933	-3.67720526348166
AVIL	1.03221091222134	4.66977039050934	2.07611490276437	0.0384978768560164	0.620648598804933	-3.67706182930166
RAB27A	1.05819147495116	4.65965493325915	2.07606464859666	0.0385025487702276	0.620648598804933	-3.67715579462265
ATP5J2	1.01484594207888	4.20178092538881	2.07596546634874	0.0385117707371064	0.620648598804933	-3.67810512531965
UBQLN2	1.03408939393201	4.45158850941378	2.07576620859453	0.0385303034208727	0.620648598804933	-3.67786109761907
AC009404.2	1.0082499704405	4.10766775998777	2.07569544469557	0.038536886901915	0.620648598804933	-3.67902707800898
DLGAP3	1.02390483046399	4.22633991205977	2.07547551539607	0.0385573540305206	0.620648598804933	-3.67861771508217
TNFRSF11A	1.00197849650875	5.82762622191572	2.07546708719342	0.038558138562954	0.620648598804933	-3.67920061316753
RP5-849H19.3	0.933099726484425	3.34922076642252	2.07537903047032	0.038566336066142	0.620648598804933	-3.68720628469354
AADAC	0.931739982663417	3.42653938231243	2.07526815491627	0.038576659966931	0.620648598804933	-3.68604053339181
FAM13B	1.05703346964394	5.16662859061315	2.07520643936993	0.0385824074772636	0.620648598804933	-3.67850077920361
RP11-34E5.4	0.882463128324367	3.06137530439244	2.07489522799235	0.0386114014265927	0.620648598804933	-3.69443359503899
APOL6	1.00434145656863	5.87423300442987	2.07488655522261	0.0386122096896254	0.620648598804933	-3.68033908645603
ECM1P2	0.919312560894317	3.34055477628429	2.07477801848273	0.0386223260447468	0.620648598804933	-3.68834273406353
KIRREL	0.960971706494228	6.31069039870328	2.07446712079289	0.0386513163154031	0.620648598804933	-3.68422279879214
TCF7	1.01399514958539	5.8933649621203	2.07417636288999	0.0386784454033868	0.620648598804933	-3.68156353771382
B4GALNT4	0.955292284755386	3.55784686243444	2.07413121323276	0.0386826595362714	0.620648598804933	-3.68594954947249
TSPEAR	0.990485473209021	4.0288591054655	2.07289222297955	0.0387984560497637	0.620648598804933	-3.68365239544342
N4BP2	1.03258911190992	5.335393858035	2.07283525294158	0.0388037875919681	0.620648598804933	-3.68232600780441
KIDINS220	0.988772545396284	6.09400738060662	2.07281154910629	0.0388060060999221	0.620648598804933	-3.6850399801742
PRSS12	1.04475704092545	4.91080267325339	2.07268160002007	0.0388181703185224	0.620648598804933	-3.68248512621432
AMD1	1.04537568584203	4.93251787867903	2.07230856470437	0.0388531073128699	0.620648598804933	-3.68304847902999
ZNF112	0.958372704002979	3.55705360321812	2.07221588143432	0.0388617918137666	0.620648598804933	-3.68937887985468
CCDC162P	1.04650702371029	4.67296743316061	2.0716604911106	0.0389138670388196	0.620648598804933	-3.68413357691902
RP11-855A2.2	0.87719822029529	3.02500858322792	2.07146717462417	0.038932006981308	0.620648598804933	-3.70087129481392
FOXH1	1.02303059557597	4.20989663368958	2.07140268838521	0.03893805968083	0.620648598804933	-3.68507188400335
MAFB	1.02419379118021	4.11887138716955	2.07133173383577	0.0389447204250452	0.620648598804933	-3.68621352214134
MCM8-AS1	0.875118620836068	2.85641758582983	2.07108622988023	0.0389677742093622	0.620648598804933	-3.70503609133988
TGM5	1.01569539498389	4.32005127713185	2.0710294318776	0.0389731094213945	0.620648598804933	-3.685543905493
ACTR3	0.874713719966442	7.05715849003014	2.070977807117	0.0389779592350115	0.620648598804933	-3.70265323393463
ZNF649	1.0309406150785	4.67005560098376	2.07083896268516	0.0389910053273983	0.620648598804933	-3.68540822691016
XKR6	1.03486688685594	4.98694190387319	2.07077926379013	0.0389966158957236	0.620648598804933	-3.68546146153078
IFNAR1	1.04878480711185	5.27273909228493	2.07071114328267	0.0390030187771992	0.620648598804933	-3.68566764616066
LTA4H	0.973833226735095	6.10107803848526	2.07035244717793	0.0390367486468981	0.620648598804933	-3.68904242756779
ATP10B	1.01979605353977	5.66580621500854	2.07009191707017	0.0390612630954307	0.620648598804933	-3.6872496492511
RORA	0.940445648219207	6.59553431264579	2.06991048242948	0.0390783428463137	0.620648598804933	-3.69552209564772
COL18A1	1.04364407662526	4.95221756675654	2.06989107564728	0.0390801701234553	0.620648598804933	-3.68684705591388
ANXA13	1.03351950077596	4.53820359583805	2.06987105624993	0.0390820551586856	0.620648598804933	-3.68702012953945
CD5	1.04048254163581	4.69371852907276	2.06970151239451	0.0390980225902046	0.620648598804933	-3.68716453593565
KDM5B	0.921183522096025	6.64897846660323	2.0692840230406	0.0391373649295037	0.620648598804933	-3.69743923330227
MTND2P5	1.02719668436653	5.37769536544178	2.06927418049108	0.039138292854549	0.620648598804933	-3.68801415505784
PTX3	0.961937516786194	3.64090298881476	2.06885782503586	0.0391775627330587	0.620936957676594	-3.69353223129844
CRACR2A	0.991602467930166	5.84361416174841	2.06792978564733	0.0392652145565988	0.621355073231037	-3.69137623721757
KIAA1551	1.07078768705083	5.09963318786768	2.0676799040395	0.0392888440082589	0.621355073231037	-3.69040179329654
LINC00641	1.05774394808855	5.12608349565962	2.06761157914769	0.0392953070961362	0.621355073231037	-3.69049940318522
LINC00857	-0.957308396054896	3.34642399624678	-2.06755575532674	0.039300588336966	0.621355073231037	-3.69504664354529
CTC-236F12.4	-0.877744948602678	2.81757606142148	-2.06733975710054	0.039321028656657	0.621355073231037	-3.70922494330672
SYT11	1.03975399528669	5.02864537705009	2.06674403123022	0.0393774502719455	0.621355073231037	-3.69181720021956
PHEX-AS1	0.897040062090192	3.06976417170194	2.06646544350428	0.0394038591744899	0.621355073231037	-3.70822540120447
ADCY9	1.0192274691893	5.30168283372349	2.06644227970816	0.0394060556808132	0.621355073231037	-3.69240425163397
CEP152	1.03990418375575	5.41007879274355	2.06639323476383	0.0394107067105813	0.621355073231037	-3.69260831809224
IGSF1	1.01781770861472	4.25472268752418	2.06630951333124	0.0394186472614812	0.621355073231037	-3.69314620110285
C17orf67	0.907013591716653	3.21221602858717	2.06612613760084	0.0394360442769902	0.621355073231037	-3.70536154790308
RP11-946L20.1	0.96866931264101	3.81290563511017	2.06571513432891	0.0394750602791729	0.621637205936409	-3.69703957897333
RP11-665E10.1	0.896481674478422	3.18593726072438	2.06500239379785	0.0395427977680348	0.622309333857092	-3.70821917969631
RP13-270P17.2	0.939953548842109	3.49872947419077	2.06482148696187	0.0395600065532626	0.622309333857092	-3.70221276912749
ZNF18	0.962795210430928	3.68059593255524	2.06440519878945	0.0395996302500108	0.622600059584793	-3.70051263435361
NNT	0.999174902197917	5.6471163559382	2.06382933757604	0.0396544983664559	0.622617683698899	-3.69716918364505
ZNF37BP	0.99240642174002	5.77729263360683	2.06380933133919	0.0396564057261214	0.622617683698899	-3.69767782514447
RP11-189E14.4	0.993263082651967	3.9642165206947	2.06363545441403	0.0396729861395003	0.622617683698899	-3.69868179559645
MCMBP	1.04142426393181	4.81824047687779	2.06350611909187	0.0396853230203353	0.622617683698899	-3.69700765579232
ARHGAP10	1.04564989059299	5.28093406741233	2.06326823038744	0.0397080229918281	0.622642098542787	-3.69742512470416
ADAMTS15	0.971790527424555	3.79805832013002	2.06287668450789	0.039745409419336	0.622896655976906	-3.70123213067279
TM4SF18	1.02198643864103	4.47360648271784	2.06258456975446	0.0397733212723679	0.623002534483347	-3.69869905052127
RAB31	1.0344703903933	5.34996137560519	2.06177831755797	0.0398504461020771	0.623042945514016	-3.69981729852391
ADAD2	-0.97805365682531	3.40605724310481	-2.06168801410045	0.0398590923158553	0.623042945514016	-3.70345388561786
CPT1A	1.02465622209603	5.35291733769257	2.06114371795868	0.039911240447219	0.623042945514016	-3.70081956710628
RP11-629O1.2	0.902314795284069	3.1907973469105	2.0611062278114	0.0399148344550183	0.623042945514016	-3.71464105824447
SZT2	0.875400541864603	6.99281079797207	2.06090258358637	0.03993436170362	0.623042945514016	-3.71800806893757
MGAT4A	1.02817131271643	5.5514554529497	2.06046212479302	0.0399766246975844	0.623042945514016	-3.70227551216159
RP11-108E14.1	1.06868441977804	5.16479184042222	2.0603169255201	0.0399905652321094	0.623042945514016	-3.70197308186369
AC096670.3	0.984383487193434	3.90624253388506	2.05983166765714	0.0400371847145123	0.623042945514016	-3.70538619403914
MPRIP-AS1	0.89656332191828	3.17388615544815	2.05947845212067	0.0400711477737988	0.623042945514016	-3.71743085349071
CHP1	1.06030880434881	5.0771207461302	2.05945430222205	0.0400734707768187	0.623042945514016	-3.70333324162343
AP000265.1	0.904389624692732	3.33093367464393	2.05933768701464	0.0400846897243278	0.623042945514016	-3.71411879567001
MPO	1.03213524075655	4.75269757179201	2.05890810145888	0.0401260410047229	0.623042945514016	-3.70418174023481
POLD1	1.06098856274022	5.02219214167497	2.05878874654208	0.0401375363794721	0.623042945514016	-3.70430293136124
FLNA	0.999605700513998	6.26768592242671	2.05853171241957	0.0401623015071515	0.623042945514016	-3.70983278442987
CNTNAP2	0.983044554836057	3.92077775618671	2.05849349312946	0.0401659850299879	0.623042945514016	-3.70736775168062
ANKRD20A11P	1.03943212376033	5.05215859094909	2.05810918543645	0.0402030400660428	0.623042945514016	-3.70537216724379
IPO5	0.995546737771392	5.9304673868604	2.05792297051202	0.0402210054148652	0.623042945514016	-3.70792557067649
RP11-47I22.1	-0.834371983707322	2.62360980125905	-2.05754449150715	0.0402575407725212	0.623042945514016	-3.7322014284341
EDAR	1.01761501062771	4.43991642997281	2.05739707648422	0.0402717786898615	0.623042945514016	-3.70676244932868
ALG11	1.02617040043878	5.3203181203047	2.05715186962246	0.0402954712176017	0.623042945514016	-3.70706408924956
RP4-794I6.4	1.02869481408486	4.4812468130253	2.05700932372742	0.0403092498264241	0.623042945514016	-3.70730699980295
DOC2GP	0.948440382557484	3.53640051108683	2.05672517750286	0.040336727608199	0.623042945514016	-3.71441217426998
ZNF566	0.991668569524506	4.09203282429506	2.05668318680735	0.0403407895844812	0.623042945514016	-3.70968524732354
SFSWAP	1.02989456289717	5.28140460512077	2.05665333465863	0.0403436775483131	0.623042945514016	-3.7078086467372
CTD-3138B18.5	-1.03827566769107	4.24107156494724	-2.05659729427155	0.0403490994962598	0.623042945514016	-3.70774063290331
FCGR3B	1.03878427334889	4.31075342365688	2.05589935405181	0.0404166776885084	0.623042945514016	-3.70959455416606
RP11-184D12.1	-0.92973286317241	3.13238637151098	-2.05589320322652	0.0404172736711976	0.623042945514016	-3.71791820872481
ALOX12P2	1.01546139848748	5.40880273704021	2.05584792919613	0.0404216607172464	0.623042945514016	-3.70924272670661
FHOD3	1.00854693471093	5.54061669787388	2.05558750447399	0.0404469036997291	0.623042945514016	-3.70993984599601
RP11-386B13.3	0.986838514673293	3.89989354882613	2.05550029636644	0.0404553597838908	0.623042945514016	-3.71191023413689
RP11-723O4.2	0.930797797118407	3.43029920692671	2.05537789719414	0.0404672306868242	0.623042945514016	-3.71911179369915
TMOD2	1.00649508371112	5.6383532158837	2.05533261190597	0.040471623438713	0.623042945514016	-3.71062858273942
RP11-302F12.5	0.876067338137647	3.08312435031363	2.05530713236602	0.0404740951768647	0.623042945514016	-3.72670939905111
SLC2A8	0.975519763381893	3.83117514604718	2.05497204830623	0.0405066132147303	0.623217735604691	-3.71323444579304
FAM196B	0.972164717053756	3.77367511990402	2.05474815817746	0.0405283528886462	0.623226598362847	-3.71453682562613
CSTF3	1.03807276292352	5.04552782283313	2.05365158861281	0.0406349729468254	0.623422233481355	-3.71242028966826
SFI1	0.946428622058547	6.1236714450885	2.05332000916537	0.0406672595471295	0.623422233481355	-3.71681268422789
ZNF720P1	0.892861112105584	3.16232067476756	2.05255070496637	0.0407422524060938	0.623422233481355	-3.72949389092144
EWSR1	0.948598575557202	6.37274014636459	2.05252253121537	0.0407450010545317	0.623422233481355	-3.72082791154456
SLC35C2	1.00806461134324	5.4627750177421	2.05226787388319	0.0407698527373053	0.623422233481355	-3.71497051489748
AC097374.2	1.03178527654745	5.03402325116313	2.0522318164182	0.0407733725809347	0.623422233481355	-3.7145481299189
LINC01013	1.02670481743549	4.61024893441154	2.05209242148409	0.0407869824128038	0.623422233481355	-3.71489514214
SPATA17	1.02475110212725	5.20654121987105	2.05181950902444	0.040813639423954	0.623422233481355	-3.71532903916706
FERMT2	1.01531961146287	5.33989911478673	2.05174387323353	0.0408210298512486	0.623422233481355	-3.71558701043516
USP19	1.02499450433952	4.78550437943693	2.05168899096381	0.040826393149703	0.623422233481355	-3.71552212091342
RP3-416J7.1	0.856937146964524	2.83342086113561	2.05166118067555	0.0408291111027559	0.623422233481355	-3.73871381901104
RPL3P6	-0.857086238764876	2.73819794790588	-2.05138250615856	0.0408563549989146	0.623422233481355	-3.73804478077759
MRPL27	0.988191429352632	4.11888383445797	2.05088302712103	0.0409052239711897	0.623422233481355	-3.71803616041276
ITGB2-AS1	1.0258709398859	4.61032682372391	2.05076335135209	0.0409169404144787	0.623422233481355	-3.7169457246171
ZFYVE26	0.909047436191909	6.57735380714709	2.05041976569594	0.0409505938430106	0.623422233481355	-3.72746114333776
OSGEP	1.0317717686485	4.69186788106591	2.05036372750307	0.0409560848877578	0.623422233481355	-3.71761822124175
NBR2	1.00808776649421	4.20598321729057	2.04997613684208	0.0409940810886312	0.623422233481355	-3.71928298733805
DNMT3B	1.03478117484873	4.69536367746356	2.04989063016148	0.0410024674950984	0.623422233481355	-3.71821946293762
VGLL4	1.01793302669598	5.42112848763784	2.04971595599548	0.0410196038902791	0.623422233481355	-3.71891850743448
SALL1	1.02518637207541	5.06952030595578	2.04939617733971	0.0410509915300904	0.623422233481355	-3.71898868679089
WARS2-IT1	1.00823757929554	4.26096028278464	2.04931488991262	0.0410589734926464	0.623422233481355	-3.72010899496078
FOLH1	0.967519776920017	3.74907588478485	2.04881333441125	0.0411082525846381	0.623422233481355	-3.72406628396015
CYP7B1	0.891676835354992	3.14546248563666	2.0487683881186	0.0411126711252921	0.623422233481355	-3.73601580042673
FTO	0.897331397989433	6.80043808191084	2.04860100710494	0.0411291294230385	0.623422233481355	-3.73435826556377
CTD-2061E19.6	0.846254346903065	2.80791906796592	2.04852842017832	0.0411362685164666	0.623422233481355	-3.74413941215412
CTB-174D11.1	0.978912667816538	3.95063413377927	2.04849923234736	0.0411391395046644	0.623422233481355	-3.72295177201344
RN7SK	-1.02143433899943	6.55059005200987	-2.04845463824991	0.041143526220814	0.623422233481355	-3.73385537076269
TONSL	1.00353586483903	4.13469184624901	2.04829169370874	0.0411595584378689	0.623422233481355	-3.72196401795712
GDPD5	0.952241336865812	6.23779656913346	2.04821107989994	0.0411674920454312	0.623422233481355	-3.72618426259275
TNR	0.882243630134623	6.95871580906081	2.04812278334389	0.0411761832423674	0.623422233481355	-3.73900460157988
RP4-753D4.2	0.907412436504421	3.30968058900982	2.04779012490699	0.041208941452236	0.623468561650266	-3.73380181694694
CLN3	0.983500674470099	3.93351268340021	2.04766177149792	0.0412215868491262	0.623468561650266	-3.72440293742588
DEFA9P	0.829777984352744	2.70510615755517	2.04704568418099	0.04128232979058	0.624066759585728	-3.74933956008158
ZNF575	1.02937718298755	4.41675465056624	2.04677080092425	0.0413094563597929	0.624156424260226	-3.72333072044768
CCDC82	1.04263159244525	4.96213625816556	2.04607452488472	0.0413782354435941	0.624614346752765	-3.72425594616618
SPTLC3	1.01576062094376	5.50493139092398	2.04552680492777	0.0414324083341763	0.624614346752765	-3.7256885847033
PAN3	1.01419855609695	5.51983291944169	2.04552273861287	0.0414328107431746	0.624614346752765	-3.72576747007392
PTK2B	0.934990466675345	6.24263869448392	2.04535267189746	0.041449643791061	0.624614346752765	-3.730862790168
ZFP3	1.02263271847366	4.53176867832082	2.04517669967096	0.0414670674791672	0.624614346752765	-3.72592344945056
CRTC3	0.938552053649456	6.21533854963983	2.04511915982692	0.0414727660710696	0.624614346752765	-3.73095871093066
MTCL1	0.993454682666617	5.83014987657358	2.04496296033293	0.0414882390059905	0.624614346752765	-3.72795468217677
RP11-494H4.3	0.863805539785209	3.00714156117805	2.04444992179179	0.0415390945138751	0.624923826142173	-3.74655045756847
ASS1P7	0.86330094250197	2.97767910257838	2.04420854170152	0.0415630398992893	0.624923826142173	-3.74760623769894
POLA1	1.01841848204396	5.26521200778403	2.04411362442716	0.0415724590944213	0.624923826142173	-3.72744275379658
RP11-63A11.1	0.872447886490946	3.11070343907445	2.04350403336327	0.0416329956173461	0.625066793332284	-3.74573530905572
PLD1	0.987473899509359	5.98924447516692	2.04342011620354	0.0416413350223124	0.625066793332284	-3.73148179149274
CCDC132	1.02698489516006	5.4513245310269	2.04337671936356	0.041645648211014	0.625066793332284	-3.72893218807885
OR7H1P	0.859806931225394	2.92319517289702	2.04314676811146	0.041668509278271	0.625091320033889	-3.75062755578163
SIRPB1	1.03325814351246	5.01767392124724	2.04247686755012	0.0417351695802424	0.625139887136284	-3.72986508558838
ANKRD29	1.03151787671607	4.62387754276993	2.04219607438847	0.0417631376131975	0.625139887136284	-3.73035196618816
TMEM176A	0.992192567374948	4.24309028005865	2.04215713245261	0.0417670176303888	0.625139887136284	-3.73149475449178
AF131217.1	1.0363669345067	5.06077626988072	2.04206873541431	0.0417758262908262	0.625139887136284	-3.73049428684839
DSG4	1.01046693412762	4.40929291464337	2.04204803021222	0.041777889767869	0.625139887136284	-3.73134893726255
EGFR	0.946162274586563	6.24367324926424	2.04170220148585	0.0418123678052277	0.625328613275388	-3.73674964925377
LONRF3	0.963467395926616	3.83415831324582	2.04132703573156	0.0418497979836983	0.625328613275388	-3.7356066953156
M1AP	0.979148085234533	3.89225262439031	2.04128285949441	0.0418542073066351	0.625328613275388	-3.73549115949908
PRR26	1.03717676278003	4.75778564957359	2.04102134713827	0.0418803174873076	0.625401414485921	-3.73204625160228
WAC	0.916557844312176	6.60724611217113	2.04037204718904	0.0419452053787032	0.625448166761516	-3.74421308774083
AARS	1.02351003777613	4.66359331149256	2.04026444808464	0.041955966555626	0.625448166761516	-3.73334583104353
AMER2	1.04899776268996	4.7783997936684	2.04014720354795	0.0419676950588939	0.625448166761516	-3.73363027584307
WDR48	0.987807202338225	5.79820289573303	2.04010556412384	0.0419718611095822	0.625448166761516	-3.73545153618056
JUND	0.995852906866602	5.89381904948373	2.03992786834723	0.0419896436324205	0.625448166761516	-3.73633221525477
LDLRAD3	1.01776072106083	5.10403106125104	2.03962899314179	0.0420195673584964	0.625560695935511	-3.734275161308
HMGN1P2	0.99373828310341	4.24880430930639	2.03942817075911	0.0420396840959106	0.625560695935511	-3.73595089992485
GS1-39E22.1	0.838320001699427	2.7904479592297	2.03900400795666	0.0420822001260364	0.625877085510869	-3.76063421320477
NFYC-AS1	0.909092128183578	3.2664344630679	2.0387634563091	0.0421063280834788	0.625919812923919	-3.74930135269645
NRAS	1.02740775104603	5.05691282795053	2.03817674247007	0.042165226285888	0.626305040822727	-3.73654088262818
ARSK	0.978208881118384	3.83733303918338	2.03775692047274	0.0422074137116181	0.626305040822727	-3.74106312012036
TANC2	0.881638507134233	7.14004528243704	2.03766770012462	0.0422163839772373	0.626305040822727	-3.76105496334463
C8orf34	0.964162943355167	6.11340888549765	2.03734604631865	0.042248736676423	0.626305040822727	-3.74232775193817
GRIA3	0.948163191298045	6.25178809534347	2.03726134454624	0.04225725968148	0.626305040822727	-3.74398992005746
SLC4A1APP1	0.867396348853177	3.02894346566534	2.03705198809264	0.0422783321644364	0.626305040822727	-3.75839067988112
PJA2	1.02242631846577	5.38188076669267	2.03683288726179	0.042300395007905	0.626305040822727	-3.73901567730918
CAMK4	0.983272265938147	5.98345687846665	2.03681309863742	0.0423023881484788	0.626305040822727	-3.74196730428236
COL15A1	1.01194698004604	5.32398012763694	2.03621289685656	0.0423628792875515	0.626885461939606	-3.73981239570095
RP5-881P19.7	-0.904302110764541	2.96227328272653	-2.03587026557124	0.0423974441833648	0.627081836419752	-3.75561582651944
DDX27	0.999722023984684	5.54174054646633	2.03549063635684	0.0424357694132846	0.627120920655142	-3.74152190144534
RFX3	1.0045410977017	5.62139113063708	2.03521103937412	0.0424640147540372	0.627120920655142	-3.74226483061789
RP11-669N7.3	-0.983988294348847	3.62247839223755	-2.03501227099633	0.042484104361767	0.627120920655142	-3.74367337761054
TSEN15	0.975882408917373	3.91428892731253	2.03487900649516	0.0424975779809127	0.627120920655142	-3.74552496245828
JAM2	1.02769582051849	5.01741475428867	2.03477068307203	0.0425085326210557	0.627120920655142	-3.74173745603774
MCM8	1.03901440293928	4.79817871577317	2.03457960554148	0.0425278619447269	0.627120920655142	-3.74213418870282
AFAP1L1	0.999781732682053	4.24025567090937	2.03395023787012	0.0425915812795123	0.627435434410439	-3.74419029933125
RP3-323A16.1	0.676263330457093	8.79241531832455	2.03379745727505	0.0426070615257319	0.627435434410439	-3.8412692985179
[truncated: 27,449 more rows]
