# Supplementary material for: Leveraging Integrated RNA Sequencing to Decipher Adrenomedullin’s Protective Mechanisms in Experimental Bronchopulmonary Dysplasia
Source: Genes (Basel). 2024 Jun 19;15(6):806. doi: 10.3390/genes15060806 (PMC11202456; doi:10.3390/genes15060806)
Supplement: Supplementary file 1 [file genes-15-00806-s001.zip › Table_S4_BPD_Patient_Characteristics.xlsx]

## Sheet: Sheet1
Characteristic	Control (n = 27)	Severe BPD (n = 28)	p value
Gestational Age (GA) at Birth, weeks (mean ± SD)	38.2 ± 1.7	25.7 ± 1.6	<0.0001
Postmenstrual age at sample collection time, weeks (mean ± SD)	41.2 ± 5.0	34.5 ± 6.6	<0.0001
Birth Weight, g (mean ± SD)	3156 ± 583	744 ± 212	<0.0001
Male Sex (%)	74.1	53.6	0.1625
Racial/Ethnic Group (%): Non-Hispanic White	85.2	42.9	0.0018
Racial/Ethnic Group (%): Non-Hispanic Black	3.7	3.6	>0.9999
Racial/Ethnic Group (%): Hispanic	7.4	32.1	0.0403
Racial/Ethnic Group (%): Other	3.7	21.4	0.1012
Antenatal Steroids Exposure (%)	n/a	75	-
Delivered via C-section (%)	56	82	0.0437
FiO2 at sample collection time	0.34 ± 0.18	0.36 ± 0.13	0.7125
