# Supplementary material for: Leveraging Integrated RNA Sequencing to Decipher Adrenomedullin’s Protective Mechanisms in Experimental Bronchopulmonary Dysplasia
Source: Genes (Basel). 2024 Jun 19;15(6):806. doi: 10.3390/genes15060806 (PMC11202456; doi:10.3390/genes15060806)
Supplement: Supplementary file 1 [file genes-15-00806-s001.zip › Table_S5_KEGG_terms_all_categories.xlsx]

## Sheet: Overview
Preferential expression analysis
Category	Description
1	14,591 genes without differential expression in either genotype
2	64 genes significantly down-regulated in both genotypes
3	323 genes significantly up-regulated in both genotypes
4	499 genes up-regulated in Adm+/- mice without significant change in WT mice
5	253 genes down-regulated in Adm+/- mice without significant change in WT mice
6	141 genes significantly up-regulated in WT mice without significant change in Adm+/- mice
7	14 genes down-regulated in WT mice without significant change in Adm+/- mice

## Sheet: Category1
Term	Overlap	P.value	Adjusted.P.value	Old.P.value	Old.Adjusted.P.value	Odds.Ratio	Combined.Score	Genes
Spliceosome	128/134	8.04746e-12	2.53495e-09	0	0	7.98174	203.899	TCERG1;EIF4A3;HNRNPU;EFTUD2;SNRPD2;SNRPD1;MAGOH;SNRPD3;TXNL4A;AQR;THOC1;THOC3;THOC2;WBP11;CRNKL1;CDC40;PRPF4;PRPF6;RBMXL1;DDX39B;PRPF3;SNRPG;SRSF2;PPIE;SNRNP27;SRSF3;PPIH;SNRPE;SRSF4;SNRPF;SRSF5;SNRNP200;SNRPC;SRSF6;SRSF7;SNRPA;SNRPB;SRSF9;DDX5;DHX8;RBM8A;SNU13;PRPF8;ZMAT2;PCBP1;DHX38;HSPA8;PRPF38B;PRPF38A;CCDC12;FUS;ALYREF;CWC15;HSPA2;LSM5;MAGOHB;LSM4;LSM3;CHERP;LSM2;HNRNPM;LSM8;LSM7;HNRNPK;LSM6…
Huntington disease	263/302	1.64298e-09	2.5877e-07	0	0	2.53132	51.2003	ATP5C1;PSMD8;PSMD9;PSMD6;PSMD7;CREB3L3;PSMD4;CREB3L4;CREB3L1;PSMD2;CREB3L2;PSMD3;PSMD1;ATG14;ATG13;COX7A2L;UQCRC1;VDAC3;TBPL1;TFAM;ULK2;VDAC2;ULK1;VDAC1;UQCRC2;STX1A;PIK3R4;ATP5J;ATP5H;ATP5O;ATP5B;ATP5E;ATP5D;NRBF2;PPARGC1A;DNAH12;CREBBP;DNAH11;DNAH10;DNAH14;ATG2A;RCOR1;ATG2B;COX7B;CLTC;CLTB;CLTA;AP2A1;AP2A2;COX7C;BBC3;TUBA1C;ACTR1A;TUBA1B;ACTR1B;TUBA1A;COX8A;COX8B;DNAH7A;DNAH7C;DNAH7B;PSMA5;PSMA…
Thermogenesis	205/231	2.82499e-09	2.96624e-07	0	0	2.95481	58.1648	ATF2;SMARCB1;ATP5C1;ACTB;LIPE;RPS6KA3;RPS6KA6;CREB3L3;CREB3L4;CREB3L1;RPS6KA2;CREB3L2;DPF1;RPS6KA1;DPF3;PRKACA;PRKACB;CPT1A;PRKAB2;SMARCC1;SMARCC2;ACSL1;ACSL6;ACSL5;ACSL4;FRS2;ACSL3;CPT1C;CPT1B;PRKAB1;COX7A2L;ADCY9;UQCRC1;UQCRC2;ATP5K;ATP5J;ATP5H;ATP5O;ATP5L;ATP5B;ATP5E;ATP5D;PRDM16;PPARGC1A;ZFP516;SMARCA2;SMARCA4;NDUFAF8;NDUFAF6;NDUFAF7;NDUFAF4;NDUFAF5;NDUFAF2;NDUFAF3;GRB2;NDUFAF1;COX7B;PRKAG1;P…
Ubiquitin mediated proteolysis	132/144	1.52309e-08	1.19943e-06	0	0	4.11216	74.0186	UBE3C;UBE2D3;CBLC;KEAP1;UBE2D1;CBLB;UBE2L6;UBE3A;UBE3B;UBE2Z;UBE2L3;CDC20;HERC4;HERC3;CDC23;HERC2;HERC1;CDC26;CDC27;FBXO4;BTRC;SKP2;PIAS4;PIAS3;ANAPC7;FBXW8;FBXW11;FBXW7;FBXO2;UBE2E3;SIAH1A;UBE2E1;UBE2E2;UBE4A;UBE4B;SIAH1B;MID1;PIAS2;PIAS1;RBX1;CDC34;ANAPC4;ANAPC5;NHLRC1;UBA52;ANAPC1;ANAPC2;ANAPC13;CUL7;CUL5;UBA7;UBA6;CUL3;CUL2;CUL1;NEDD4L;KLHL13;UBE2J2;ANAPC10;RHOBTB1;ANAPC11;RHOBTB2;UBE2J1;SOCS…
Endocytosis	234/272	1.37206e-07	8.64399e-06	0	0	2.30723	36.4583	VPS29;TFRC;WIPF1;ZFYVE9;WIPF2;ARPC5L;CBLC;CBLB;ZFYVE27;VPS35;VPS36;PRKCI;H2-M10.2;H2-T3;RUFY1;ZFYVE16;BIN1;PARD3;RUFY2;VPS25;H2-D1;AGAP2;AGAP1;NEDD4L;VPS26A;AGAP3;VPS26B;PRKCZ;SNX3;SNX4;SNX1;RAB11FIP1;SNX2;PIP5K1A;PIP5K1B;PIP5K1C;RAB11FIP2;RAB11FIP3;RAB11FIP4;SNX5;RAB11FIP5;SNX6;IQSEC2;IQSEC1;SNF8;STAM;EHD2;EHD3;EHD4;ARF3;ARF4;ARF1;RAB7;ARF2;SH3KBP1;ARPC1B;ARPC1A;CLTC;CLTB;SNX12;CLTA;AP2A1;WASL;A…
Protein processing in endoplasmic reticulum	153/172	2.03193e-07	1.06676e-05	0	0	3.01081	46.3939	TUSC3;UBXN2A;UBE2D3;UBE2D1;CAPN2;FBXO6;CAPN1;SEC62;SIL1;MAP3K5;SEC63;PDIA3;FBXO2;DNAJB12;MOGS;UBE4B;YOD1;PDIA6;PDIA4;RBX1;ERN1;SELENOS;DDIT3;DNAJB11;ERP29;PLAA;PREB;ATF6;ATF4;VCP;RPN2;SAR1A;SAR1B;HSPA4L;RPN1;SEL1L;CUL1;UBE2J2;HSPBP1;HSP90B1;UBE2J1;ATXN3;HSPH1;BAG2;BAG1;SSR1;MAP2K7;SEC31B;SEC31A;TXNDC5;EDEM3;HSPA8;XBP1;HSPA5;WFS1;EDEM1;EIF2AK1;EDEM2;EIF2AK3;EIF2AK2;EIF2AK4;HSPA2;EIF2S1;NSFL1C;NPLO…
Amyotrophic lateral sclerosis	310/369	2.52943e-07	1.13824e-05	0	0	1.9714	29.9457	NUP107;ATP5C1;ACTB;GLE1;PSMD8;PSMD9;PSMD6;PSMD7;TBK1;PSMD4;PSMD2;PSMD3;PSMD1;NUP214;GABARAPL2;DAXX;GABARAPL1;NUP210;ATG14;ATG13;NUP93;COX7A2L;NUP210L;DDIT3;UQCRC1;PFN4;ULK2;ULK1;VDAC1;NUP98;UQCRC2;PFN1;ATF6;OPTN;ATF4;PFN2;NUP205;POM121;SEH1L;PIK3R4;ATP5J;ATP5H;ATP5O;GABARAP;ATP5B;GRIN2A;PPP3R1;NUP85;ATP5E;ATP5D;NUP88;NRBF2;DNAH12;DNAH11;XBP1;DNAH10;DNAH14;EIF2AK3;RAB39B;GRIN2C;GRIN2D;SETX;ATG2A;A…
Focal adhesion	176/201	3.51598e-07	1.38442e-05	0	0	2.63347	39.1353	ITGA2B;TNC;ELK1;ACTB;ARHGAP35;MYLK3;CRKL;MYLK;ACTG1;IGF1R;MYLK4;COMP;PPP1CB;PPP1CC;CCND3;CCND2;CCND1;IBSP;TNN;AKT2;AKT3;CAPN2;AKT1;TNR;PDGFRB;PDGFRA;MAP2K1;PRKCB;ACTN1;HGF;ACTN4;MYL7;COL4A2;COL4A1;MYL2;COL4A4;COL4A3;COL4A6;COL4A5;TLN2;TLN1;RAF1;MYL9;VCL;SHC1;PXN;PDGFB;PDGFA;PIK3R3;PIK3R2;PIK3R1;MYL12A;MYL12B;RAP1B;VTN;RAP1A;PDGFD;PDGFC;CHAD;PIP5K1A;PIP5K1B;PIP5K1C;VASP;JUN;CAV2;CAV1;FN1;BRAF;PARV…
Spinocerebellar ataxia	127/141	4.11008e-07	1.39536e-05	0	0	3.38877	49.8306	GTF2B;RORA;RBPJ;PSMD8;PSMD9;PSMD6;PSMD7;KAT5;PSMD4;AKT2;PSMD2;AKT3;PSMD3;AKT1;PSMD1;MAP3K5;PRKCB;ATG14;ATG13;AFG3L1;ATXN2L;ERN1;AFG3L2;PPIF;VDAC3;TBPL1;ULK2;VDAC2;ULK1;VDAC1;GRIA1;GRIA2;PSMD12;BEAN1;PSMD11;PSMD14;PSMD13;ITPR1;PIK3R4;CACNA1A;ITPR2;PIK3R3;ITPR3;PIK3R2;OMA1;PIK3R1;SLC1A6;ATXN3;ATXN2;GRIN2A;ATXN1;ATG101;NRBF2;GRIA3;SPTBN2;XBP1;GRIN2C;PUM1;GRIN2D;PUM2;SEM1;GRIN3B;GRIN3A;SP1;GNAQ;ATG2A…
Inositol phosphate metabolism	69/72	4.44399e-07	1.39536e-05	0	0	8.57509	125.424	PI4K2B;MTMR14;INPPL1;PTEN;PIK3C2G;PIK3CB;PIK3C2A;PIK3CG;PIK3C2B;IMPA1;IMPA2;PIP5KL1;PIP4K2A;PLCE1;PIP4K2B;PIP4K2C;TPI1;SACM1L;IPMK;ITPK1;OCRL;INPP4A;ITPKB;INPP4B;ITPKC;MINPP1;PLCB3;PLCB4;PIK3CA;ITPKA;PIK3C3;PLCB1;PLCB2;PI4K2A;IPPK;MTMR1;ISYNA1;MTMR2;MTMR3;INPP1;MTMR4;MTMR6;MTM1;MTMR7;INPP5B;INPP5A;INPP5F;INPP5D;INPP5E;INPP5J;PLCG2;INPP5K;PIP5K1A;PIP5K1B;PIP5K1C;PLCG1;CDIPT;SYNJ2;FIG4;ALDH6A1;PIKF…
Cell cycle	112/123	4.87267e-07	1.39536e-05	0	0	3.80174	55.2562	RB1;CCNH;BUB1B;SMC3;CDC14A;CDC14B;CDC20;CCND3;CCND2;CDC23;CCND1;PTTG1;CDC26;CHEK2;CDC27;CHEK1;EP300;SKP2;ANAPC7;CDC25C;CDC25A;CDC25B;RBX1;CCNE2;CCNE1;ANAPC4;ANAPC5;ANAPC1;MAD1L1;ANAPC2;ANAPC13;PRKDC;CUL1;PKMYT1;ANAPC10;ANAPC11;ORC5;CCNB2;ORC4;CCNB1;ORC6;ORC1;ORC3;RAD21;ORC2;ABL1;SFN;SMAD2;ZBTB17;CREBBP;SMAD4;SMAD3;TGFB1;GADD45B;GADD45A;PLK1;CDC7;CDK7;STAG1;CDK6;STAG2;CDK4;TRP53;CDC16;CDK2;CDK1;MD…
Autophagy	124/138	7.83583e-07	2.0569e-05	0	0	3.30803	46.5089	IRS3;ZFYVE1;IGF1R;STK11;TBK1;LAMP1;AKT2;AKT3;LAMP2;AKT1;PRKACA;MAP3K7;PRKACB;SH3GLB1;ATG3;GABARAPL2;GABARAPL1;MAP2K1;MAP2K2;DAPK1;ATG9B;DAPK2;ATG9A;DAPK3;PRKCD;ATG10;TSC2;TSC1;ATG14;ATG13;ATG12;ERN1;RRAGA;RRAGC;RRAGB;ULK2;PRKCQ;ULK1;RAF1;SQSTM1;MTMR3;ITPR1;PIK3R4;PIK3R3;PIK3R2;PIK3R1;MTMR4;GABARAP;RRAS;ATG101;NRBF2;ATG7;ATG5;UVRAG;EIF2AK3;RAB39B;EIF2AK4;EIF2S1;ATG16L2;ATG16L1;RHEB;ATG2A;BCL2;ATG2…
Pathways of neurodegeneration	388/472	1.15968e-06	2.80892e-05	0	0	1.73446	23.7055	ARAF;ATP5C1;ZFYVE1;PSMD8;PSMD9;PSMD6;PSMD7;TBK1;PSMD4;PSMD2;PSMD3;PSMD1;GABARAPL2;DAXX;GABARAPL1;CSNK2A1;PRKCB;CSNK2A2;ATG14;ATG13;DKK2;DDIT3;UQCRC1;UQCRC2;ATF6;UBA52;OPTN;ATF4;GABARAP;GRIN2A;PPP3R1;NRBF2;PLCG1;FZD1;DNAH12;DNAH11;FZD3;WNT10A;DNAH10;FZD2;FZD5;FZD4;DNAH14;FZD6;EIF2AK3;FZD9;FZD8;BRAF;GRIN2C;GRIN2D;ATG2A;NOX4;NOX1;ATG2B;WDR41;TUBA1C;TUBA1B;TUBA1A;NEFL;NEFH;APC2;GPR37;DNAH7A;WNT9B;WNT…
Nucleotide excision repair	43/43	1.24841e-06	2.80892e-05	0	0	232845	3.16521e+06	PCNA;CCNH;CETN2;XPA;XPC;POLD3;POLD4;POLD1;POLD2;POLE;RFC5;RFC3;RFC4;LIG1;RFC1;RFC2;RPA1;RPA2;GTF2H1;RAD23A;GTF2H2;GTF2H3;GTF2H4;RAD23B;GTF2H5;DDB2;RBX1;CUL4A;DDB1;POLE4;CDK7;ERCC3;ERCC4;ERCC1;POLE2;RPA3;ERCC2;POLE3;ERCC8;ERCC5;ERCC6;MNAT1;CUL4B
Salmonella infection	215/252	1.71187e-06	3.44987e-05	0	0	2.17471	28.8756	CYFIP2;CYFIP1;NCKAP1;ARPC5L;GCC2;ACTB;AKT2;AKT3;TNFSF10;AKT1;VPS39;DYNC2H1;VPS18;DYNC1LI1;DYNC1LI2;MYL7;MYL2;PFN4;PFN1;MYL9;PFN2;MYL12A;MYL12B;DYNC2LI1;RRAS;MYO6;VPS11;SNX9;FADD;S100A10;VPS16;GSDMD;JUN;RAB9;ARF1;RAB7;ARF2;ARPC1B;ARPC1A;WASL;IKBKB;TUBA1C;ACTR1A;TUBA1B;ACTR1B;TUBA1A;IKBKG;RAC1;HRAS;ANXA2;RIPK3;EXOC7;IL18;RHOG;RHOH;DYNLL1;DYNLL2;RHOA;RHOB;TUBB2B;TUBB2A;RHOJ;EXOC4;TLR9;EXOC5;RAB7B;TL…
Parkinson disease	211/247	1.75231e-06	3.44987e-05	0	0	2.19333	29.0716	ATP5C1;CALML3;UBE2L6;CALML4;UBE2L3;PSMD8;PSMD9;PSMD6;PSMD7;PSMD4;PSMD2;PSMD3;PSMD1;PRKACA;PRKACB;DAXX;COX7A2L;DDIT3;UQCRC1;VDAC3;VDAC2;VDAC1;UQCRC2;ATF6;UBA52;ATF4;MAOB;MAOA;ATP5J;ATP5H;ATP5O;UBE2J2;UBE2J1;ATP5B;ATP5E;ATP5D;PLCG1;TRAP1;XBP1;EIF2AK3;CALM3;CALM1;CALM2;COX7B;COX7C;RYR3;TUBA1C;TUBA1B;UCHL1;TUBA1A;SLC18A1;SLC18A2;COX8A;COX8B;GPR37;DUSP1;PSMA5;PSMA6;PSMA3;TUBB2B;PSMA4;TUBB2A;PSMA1;PSMA…
Lysine degradation	61/64	3.97493e-06	7.36531e-05	0	0	7.5767	94.2201	SUV39H2;COLGALT2;SETD2;PRDM9;EHMT2;PRDM6;SUV39H1;SETD7;EHMT1;PLOD3;PLOD2;PRDM2;PLOD1;DHTKD1;HYKK;ALDH2;MECOM;KMT5B;KMT5A;HADH;COLGALT1;AASS;KMT5C;PHYKPL;PIPOX;SETMAR;ASH1L;CAMKMT;ALDH3A2;HADHA;EHHADH;ALDH7A1;DLD;ALDH9A1;KMT2E;GCDH;KMT2D;ECHS1;KMT2A;KMT2C;DOT1L;KMT2B;DLST;ACAT3;ACAT2;ACAT1;NSD3;ALDH1B1;NSD1;NSD2;PRDM16;SMYD2;SMYD1;SMYD3;SETDB1;SETD1B;SETD1A;SETDB2;BBOX1;EZH1;EZH2
Fanconi anemia pathway	49/51	1.95278e-05	0.000341737	0	0	9.12345	98.9317	MUS81;WDR48;BRCA1;BRCA2;EME1;EME2;REV3L;POLI;POLK;POLH;FAAP100;TOP3B;RMI2;RMI1;SLX1B;TOP3A;REV1;RAD51C;FANCD2;FAN1;TELO2;BLM;FAAP24;BRIP1;SLX4;USP1;PMS2;HES1;ATRIP;FANCI;CENPX;FANCM;POLN;FANCL;FANCA;RPA1;RPA2;FANCC;FANCB;FANCE;MLH1;PALB2;FANCF;RAD51;ERCC4;ERCC1;RPA3;UBE2T;ATR
ECM-receptor interaction	80/88	2.5843e-05	0.000428449	0	0	3.72768	39.3772	ITGB1;ITGB5;ITGB4;LAMC3;ITGB3;ITGA2B;TNC;LAMC2;LAMC1;COMP;IBSP;TNN;DAG1;ITGB8;TNR;ITGAV;ITGB7;CD36;ITGB6;ITGA4;VWF;GP1BB;ITGA3;ITGA2;ITGA1;GP1BA;NPNT;HSPG2;COL2A1;COL4A2;COL4A1;COL4A4;COL6A2;COL4A3;COL6A1;COL4A6;COL6A4;ITGA8;COL4A5;COL6A3;COL6A6;ITGA6;CD47;COL6A5;ITGA5;FREM1;CD44;ITGA9;LAMA5;TNXB;LAMA2;LAMA4;LAMA3;HMMR;THBS2;THBS1;THBS3;VTN;RELN;SV2C;SV2A;CHAD;SPP1;LAMB3;LAMB2;FN1;LAMB1;GP6;GP5;C…
Lysosome	115/131	2.91176e-05	0.000458602	0	0	2.68178	28.0089	SCARB2;LIPA;LAPTM4B;LAPTM4A;GNPTAB;LAMP1;NAGLU;LAMP3;LAMP2;AP1S2;AP1S1;AP1S3;ENTPD4B;ARSA;AP1B1;PLA2G15;ATP6V0D1;ATP6V0D2;ABCB9;GNS;NEU1;PSAP;ATP6V0A2;ATP6V1H;AP4S1;ARSG;AP1M2;ARSB;AP1M1;ATP6V0A1;CTSA;ABCA2;CD164;NAPSA;PSAPL1;DNASE2A;FUCA1;FUCA2;M6PR;AP4B1;IGF2R;GNPTG;PPT1;MAN2B1;TPP1;PPT2;LGMN;HEXB;CLTC;CTSZ;HEXA;AP4E1;CLTB;CLTA;CTSW;TCIRG1;NAGPA;CTSS;SGSH;AP4M1;MFSD8;CTSO;AP1G2;GM2A;AP1G1;CTSL;…
Homologous recombination	40/41	3.824e-05	0.0005736	0	0	14.889	151.445	MUS81;BLM;ABRAXAS1;BRCA1;BRCC3;BRCA2;RAD54B;BABAM1;POLD3;BABAM2;POLD4;BRIP1;EME1;POLD1;POLD2;UIMC1;RBBP8;RAD54L;NBN;TOPBP1;BARD1;TOP3B;XRCC2;TOP3A;XRCC3;RPA1;MRE11A;RPA2;PALB2;RAD51B;RAD52;SEM1;RAD50;RAD51D;RAD51;RAD51C;RPA3;ATM;SSBP1;SYCP3
Phosphatidylinositol signaling system	86/96	5.29211e-05	0.000757734	0	0	3.20595	31.568	DGKG;PI4K2B;DGKE;DGKD;DGKA;MTMR14;INPPL1;PTEN;CALML3;PIK3C2G;CALML4;PIK3CB;PIK3C2A;PIK3C2B;IMPA1;PPIP5K1;IMPA2;PPIP5K2;PIP4K2A;PLCE1;PIP4K2B;PIP4K2C;PRKCB;SACM1L;IPMK;ITPK1;OCRL;DGKZ;INPP4A;ITPKB;INPP4B;ITPKC;PLCB3;PLCB4;PIK3CA;DGKQ;ITPKA;PIK3C3;DGKK;PLCB1;PLCB2;DGKI;PI4K2A;DGKH;CDS1;IPPK;MTMR1;MTMR2;MTMR3;INPP1;ITPR1;ITPR2;PIK3R3;ITPR3;PIK3R2;PIK3R1;MTMR4;MTMR6;MTM1;MTMR7;INPP5B;INPP5A;INPP5F;IN…
Alzheimer disease	301/369	5.92198e-05	0.000777914	0	0	1.65698	16.1295	APP;ARAF;ATP5C1;CALML3;CALML4;PSMD8;PSMD9;FRAT1;PSMD6;FRAT2;PSMD7;PEG12;PSMD4;AKT2;PSMD2;AKT3;PSMD3;AKT1;PSMD1;CSNK2A1;CSNK2A2;CSNK1E;ATG14;ATG13;DKK2;COX7A2L;DDIT3;CSNK2B;UQCRC1;VDAC3;ULK2;VDAC2;ULK1;VDAC1;UQCRC2;ATF6;ATF4;PIK3R4;ATP5J;PIK3R3;PIK3R2;ATP5H;PIK3R1;ATP5O;APH1A;ATP5B;APH1C;GRIN2A;NCSTN;PPP3R1;APH1B;ATP5E;ATP5D;APOE;FADD;NRBF2;FZD1;FZD3;WNT10A;XBP1;FZD2;FZD5;FZD4;INSR;FZD6;EIF2AK3;FZ…
Proteasome	45/47	5.92696e-05	0.000777914	0	0	8.37638	81.5307	PSMD12;PSMD11;PSMD14;PSMD13;POMP;PSMA7;PSMB10;PSMA8;PSMB6;PSMD8;PSMB7;PSMD9;PSMB4;PSMD6;PSME2B;PSMB5;PSMD7;PSMB2;PSMD4;PSMB3;PSMD2;PSMB1;PSMD3;PSMD1;PSMF1;ADRM1;PSMB8;PSMB9;PSMA5;SEM1;PSMA6;PSMA3;PSMC5;PSMA4;PSMC6;PSMA1;PSMC3;PSMA2;PSMC4;PSMC1;PSME3;PSMC2;PSME4;PSME1;PSME2
Axon guidance	154/181	6.77538e-05	0.00083923	0	0	2.12955	20.4429	SEMA5A;SEMA5B;RGS3;DPYSL5;CFL2;DPYSL2;CFL1;PLXNC1;EPHB2;EPHB1;EPHB4;EPHB3;EPHA5;EPHA4;SEMA6C;SEMA6A;WNT5B;UNC5B;SEMA6D;UNC5D;SMO;PARD3;EPHA1;RAF1;MYL9;EPHA3;NGEF;EPHA2;PIK3R3;PIK3R2;PIK3R1;EFNA5;EFNA4;PRKCZ;MYL12A;MYL12B;EFNB2;EFNB1;PPP3R1;RRAS;ABL1;PLCG2;PLXNA1;PLCG1;SRGAP3;LRRC4C;SRGAP2;SRGAP1;PLXNA4;WNT4;NTNG1;NTNG2;FZD3;PTCH1;NFATC3;NFATC2;L1CAM;SSH2;BMP7;SSH3;PTK2;GDF7;NFATC4;SSH1;EFNA1;EFNA…
Mitophagy	61/66	6.92698e-05	0.00083923	0	0	4.54434	43.5234	RAB7;CITED2;TBK1;FUNDC1;USP30;HRAS;BNIP3L;GABARAPL2;USP8;GABARAPL1;CSNK2A1;ATG9B;ATG9A;CSNK2A2;TFE3;TFEB;RRAS2;MITF;MRAS;CSNK2B;TAX1BP1;PGAM5;ULK1;RAB7B;SQSTM1;UBA52;OPTN;ATF4;BECN1;USP15;SRC;AMBRA1;GABARAP;RELA;BCL2L13;MAPK9;MAPK8;NRAS;RHOT2;RHOT1;RRAS;UBB;UBC;MFN1;MFN2;RPS27A;TBC1D17;TBC1D15;ATG5;FIS1;JUN;BNIP3;EIF2AK3;MAPK10;PINK1;SP1;TRP53;NBR1;TOMM7;KRAS;BCL2L1
Oocyte meiosis	104/119	0.000106624	0.00124394	0	0	2.58546	23.6471	CALML3;CALML4;SMC3;IGF1R;CDC20;PPP1CB;PPP1CC;RPS6KA3;RPS6KA6;CDC23;SLK;PPP2R1B;PTTG1;PPP2R1A;CDC26;RPS6KA2;CDC27;RPS6KA1;FBXO5;BTRC;PRKACA;PRKACB;MAP2K1;ANAPC7;FBXW11;CDC25C;RBX1;SGO1;AR;ADCY9;CCNE2;CCNE1;ANAPC4;ANAPC5;PGR;ANAPC1;MAD1L1;ANAPC2;ANAPC13;CUL1;ITPR1;ITPR2;ITPR3;PKMYT1;ANAPC10;ANAPC11;CCNB2;CCNB1;PPP3R1;PLK1;IGF1;CPEB1;STAG3;CDC16;CDK2;CDK1;SPDYA;CALM3;CALM1;CALM2;CPEB2;CPEB4;YWHAE;YW…
Longevity regulating pathway	90/102	0.000140187	0.0015771	0	0	2.79562	24.8042	ATF2;CLPB;EHMT2;PRKAG1;EHMT1;PRKAG2;IRS3;PIK3CB;IGF1R;RPTOR;STK11;CREB3L3;SESN3;CREB3L4;AKT2;CREB3L1;SESN1;RB1CC1;AKT3;CREB3L2;SESN2;AKT1;PRKACA;PRKACB;HRAS;APPL1;PRKAB2;TSC2;TSC1;ATG13;PRKAB1;SIRT1;CREB3;ADCY9;CREB1;PIK3CA;AKT1S1;CAT;ULK1;PPARG;EIF4E2;CRYAB;ATF4;CREB5;HDAC2;PRKAA1;PRKAA2;ATF6B;HDAC1;ADCY4;PIK3R3;ADCY3;PIK3R2;ADCY2;PIK3R1;ADCY1;ADIPOR1;ADCY8;ADIPOR2;ADCY7;FOXO1;ADCY6;RELA;ADCY5;C…
Prion disease	221/268	0.0001533	0.00164661	0	0	1.75724	15.4341	ATF2;ATP5C1;PSMD8;PSMD9;PSMD6;PSMD7;CREB3L3;PSMD4;CREB3L4;CREB3L1;PSMD2;CREB3L2;PSMD3;PSMD1;PRKACA;PRKACB;CSNK2A1;CSNK2A2;PRKCD;COX7A2L;DDIT3;CSNK2B;UQCRC1;VDAC3;VDAC2;VDAC1;UQCRC2;ATF4;ATP5J;PIK3R3;PIK3R2;ATP5H;PIK3R1;ATP5O;ATP5B;GRIN2A;PPP3R1;C6;C7;ATP5E;ATP5D;EGR1;EIF2AK3;GRIN2C;GRIN2D;GRIN3B;GRIN3A;RYR2;COX7B;COX7C;RYR3;PPP3CA;TUBA1C;PPP3CB;TUBA1B;C8G;PPP3CC;TUBA1A;RAC1;COX8A;COX8B;PSMA5;PSMA…
Apelin signaling pathway	118/137	0.00015682	0.00164661	0	0	2.31644	20.293	CALML3;CALML4;MYLK3;SLC8A1;MYLK;MYLK4;SLC8A2;LIPE;CCND1;CDH1;AKT2;AKT3;AKT1;PRKACA;PRKACB;MEF2A;GABARAPL2;GABARAPL1;MAP2K1;MEF2C;PRKAB2;MAP2K2;PRKCE;RPS6;PRKAB1;MYL4;ADCY9;MYL2;MYL3;APLNR;TFAM;RAF1;NOTCH3;ITPR1;PIK3R4;ITPR2;ITPR3;NRF1;GABARAP;PIK3R6;SLC9A1;GNG10;RRAS;PPARGC1A;SMAD2;EGR1;SMAD4;JAG1;SMAD3;GNG12;GNG11;ADCY10;GNAQ;GNB2;GNB1;GNB4;GNB3;CALM3;GNB5;CALM1;CALM2;RYR2;PDE3B;PRKAG1;PRKAG2;PI…
Progesterone-mediated oocyte maturation	80/90	0.000184952	0.00187935	0	0	2.98104	25.6233	HSP90AB1;PDE3B;ARAF;PIK3CB;IGF1R;RPS6KA3;STK10;RPS6KA6;CDC23;AKT2;CDC26;RPS6KA2;AKT3;CDC27;RPS6KA1;AKT1;PRKACA;PRKACB;HSP90AA1;MAP2K1;ANAPC7;KIF22;CDC25C;CDC25A;CDC25B;CCNA2;CCNA1;ADCY9;PIK3CA;ANAPC4;ANAPC5;PGR;RAF1;ANAPC1;MAD1L1;ANAPC2;ANAPC13;ADCY4;GNAI3;ADCY3;PIK3R3;ADCY2;PIK3R2;ADCY1;PIK3R1;ADCY8;PKMYT1;ADCY7;ADCY6;ANAPC10;GNAI1;ADCY5;ANAPC11;AURKA;GNAI2;CCNB2;MAPK9;CCNB1;FZR1;MAPK8;MAPK1;BUB…
DNA replication	34/35	0.000220169	0.00215465	0	0	12.6504	106.531	PRIM2;RNASEH2C;FEN1;RNASEH2B;PCNA;RNASEH2A;MCM7;PRIM1;POLD3;POLD4;RNASEH1;POLD1;POLD2;POLE;RFC5;RFC3;RFC4;LIG1;RFC1;RFC2;RPA1;RPA2;POLE4;POLA1;POLA2;POLE2;RPA3;POLE3;MCM3;MCM4;MCM5;MCM6;SSBP1;MCM2
Thyroid hormone signaling pathway	104/120	0.000225725	0.00215465	0	0	2.42342	20.3475	ACTB;ACTG1;CCND1;AKT2;AKT3;AKT1;EP300;PLCE1;PRKACA;SLC16A2;PRKACB;MED1;MAP2K1;MAP2K2;PRKCB;DIO2;TSC2;ATP1B3;ATP1B2;MED4;RAF1;NOTCH2;PFKFB2;NOTCH3;NOTCH1;NOTCH4;PIK3R3;GATA4;PIK3R2;PIK3R1;FOXO1;MED12L;SLC9A1;MED30;PLCG2;PLCG1;WNT4;CREBBP;SLC16A10;ESR1;BMP4;RCAN1;RHEB;RCAN2;TRP53;MDM2;GSK3B;THRB;THRA;ITGB3;ATP2A3;ATP2A2;PIK3CB;MED16;MED17;CASP9;MED12;MED14;MED13;SIN3A;ITGAV;HRAS;NCOA1;NCOA2;PDPK1;N…
Hippo signaling pathway	138/163	0.000259521	0.00240439	0	0	2.05944	17.0042	PATJ;WWC1;PPP2R2A;FGF1;ACTB;ACTG1;PPP1CB;SOX2;PPP1CC;CCND3;RASSF1;CCND2;RASSF2;CCND1;PPP2R1B;CDH1;PPP2R1A;RASSF6;BTRC;PRKCI;WNT5B;FBXW11;TRP73;CSNK1D;SCRIB;CSNK1E;FRMD6;PARD3;AJUBA;LLGL1;LLGL2;TCF7;PRKCZ;SAV1;STK3;WNT6;DVL1;DVL2;DVL3;WNT4;FZD1;SMAD2;WWTR1;FZD3;SMAD4;WNT10A;FZD2;SMAD3;TGFB1;FZD5;FZD4;WNT3A;FZD6;FZD9;FZD8;GDF6;BMP7;GDF5;BMP6;BMP5;GDF7;SMAD7;BMP4;MOB1B;MOB1A;BMP2;DLG1;DLG2;DLG3;DCHS…
Glycosylphosphatidylinositol (GPI)-anchor biosynthesis	26/26	0.00027049	0.00243441	0	0	140790	1.15663e+06	PIGS;PIGU;PGAP1;PIGT;PIGO;GPAA1;PIGN;PIGQ;PIGP;PIGYL;PIGZ;PIGW;PIGV;PIGX;PIGC;DPM2;PIGB;PIGA;PIGK;PIGM;MPPE1;PIGL;PIGG;PIGF;GPLD1;PIGH
Choline metabolism in cancer	86/98	0.000306006	0.00267756	0	0	2.67063	21.6105	DGKG;SLC44A5;DGKE;SLC44A3;DGKD;SLC44A4;SLC44A1;SLC44A2;DGKA;PIK3CB;AKT2;AKT3;AKT1;RAC3;RAC1;HRAS;PDGFRB;PDGFRA;MAP2K1;LYPLA1;PCYT1B;PLA2G4F;MAP2K2;PCYT1A;PRKCB;PDPK1;PLA2G4E;PLA2G4C;TSC2;PLA2G4A;TSC1;GPCPD1;DGKZ;SLC5A7;PIK3CA;DGKQ;DGKK;PLPP3;RAF1;SOS1;PLPP2;SOS2;DGKI;PLPP1;SLC22A21;DGKH;SLC22A4;SLC22A3;SLC22A5;SLC22A1;PDGFB;WAS;PDGFA;PIK3R3;PIK3R2;PIK3R1;PLD1;PLD2;MAPK9;MAPK8;NRAS;PDGFD;PDGFC;EIF…
Adherens junction	64/71	0.00032122	0.00273471	0	0	3.40504	27.388	CTNND1;PTPRM;WASL;ACTB;PTPRF;ACTG1;IGF1R;CDH1;EP300;RAC3;RAC1;ACP1;MAP3K7;CSNK2A1;ACTN1;CSNK2A2;LMO7;ACTN4;RHOA;TGFBR1;TGFBR2;PARD3;CSNK2B;MET;SSX2IP;VCL;SRC;LEF1;TCF7;WAS;IQGAP1;NLK;CDC42;ERBB2;CTNNA1;MAPK1;CTNNA3;FYN;CTNNA2;WASF2;WASF3;MAPK3;FARP2;TCF7L2;CREBBP;SMAD4;TCF7L1;SMAD3;YES1;INSR;SORBS1;BAIAP2;TJP1;AFDN;FER;PTPRB;SNAI1;CTNNB1;SNAI2;NECTIN4;NECTIN3;NECTIN2;FGFR1;NECTIN1
Human papillomavirus infection	291/361	0.000394545	0.00327057	0	0	1.55449	12.1838	RB1;PATJ;MAML2;MAML1;PPP2R2A;RBPJ;TBK1;CREB3L3;PPP2R1B;CREB3L4;PPP2R1A;AKT2;CREB3L1;AKT3;CREB3L2;AKT1;ATP6V1E1;PRKACA;PRKACB;HES7;HES6;ATP6V1G1;PRKCI;ATP6V1G2;H2-M10.2;SCRIB;H2-T3;PARD3;TBPL1;MAML3;ATP6V0D1;ATP6V0D2;H2-D1;LLGL1;LLGL2;PIK3R3;PIK3R2;PIK3R1;PRKCZ;ATP6V0A2;FADD;ATP6V1C1;ATP6V0A1;ATP6V1C2;FZD1;CREBBP;FZD3;WNT10A;FZD2;JAG1;FZD5;FZD4;FZD6;FN1;FZD9;EIF2AK2;FZD8;PTK2;COL1A1;COL1A2;COL9A1;…
AMPK signaling pathway	108/126	0.000446086	0.003603	0	0	2.23679	17.2568	CRTC2;PPP2R2A;IRS3;IGF1R;LIPE;STK11;CCND1;CREB3L3;PPP2R1B;CREB3L4;PPP2R1A;AKT2;CREB3L1;AKT3;CREB3L2;LEPR;AKT1;MLYCD;MAP3K7;RAB2A;CPT1A;PRKAB2;TSC2;TSC1;CPT1C;CPT1B;PRKAB1;ULK1;CFTR;PFKFB2;PFKFB1;PFKFB4;PIK3R3;PIK3R2;PIK3R1;ADIPOR1;ACACB;ADIPOR2;ACACA;FOXO1;EIF4EBP1;PCK1;PPARGC1A;PCK2;INSR;IGF1;EEF2;G6PC3;RHEB;FASN;CAB39L;PRKAG1;PRKAG2;PIK3CB;SLC2A4;ADRA1A;ELAVL1;RPTOR;GYS1;EEF2K;PPP2R5E;SCD2;SCD3…
Tight junction	140/167	0.000590278	0.00464844	0	0	1.93408	14.3797	PATJ;ARPC5L;PPP2R2A;F11R;CLDN1;ACTB;ACTG1;STK11;CCND1;PPP2R1B;PPP2R1A;PRKACA;BVES;PRKACB;MAP3K5;MAGI1;PRKAB2;PRKCI;ACTN1;PRKCE;SCRIB;ACTN4;PRKAB1;CLDN6;CLDN5;TIAM1;CLDN4;MYL6;CLDN3;CLDN8;MYL2;PARD3;CLDN7;EZR;MYL9;CFTR;LLGL1;LLGL2;IGSF5;NEDD4L;ARHGAP17;CACNA1D;GATA4;PRKCZ;MYL12A;MYL12B;SLC9A3R1;RAP1A;MYH14;SYMPK;MYH11;MAP2K7;MPDZ;VASP;JUN;HSPA4;RDX;MSN;ARPC4;ARPC5;CGN;TJAP1;AFDN;DLG1;OCLN;DLG2;ARP…
Platelet activation	106/124	0.000624794	0.00480025	0	0	2.19506	16.1954	GUCY1B2;ITGA2B;ACTB;ARHGAP35;MYLK3;ACTG1;MYLK;MYLK4;PPP1CB;PPP1CC;AKT2;AKT3;AKT1;PRKACA;PRKACB;GUCY1A2;PRKCI;F2R;ADCY9;STIM1;BTK;ORAI1;TLN2;TLN1;ITPR1;ITPR2;PIK3R3;ITPR3;PIK3R2;PIK3R1;RASGRP2;PRKCZ;RASGRP1;MYL12A;PIK3R6;MYL12B;RAP1B;RAP1A;PLCG2;LYN;VASP;GP6;GP5;COL1A1;GP9;COL1A2;GNAQ;TBXAS1;GNAS;ITGB1;ITGB3;SNAP23;PIK3CB;PIK3CG;PRKG2;PRKG1;FGB;PLA2G4F;PTGIR;ARHGEF12;PPP1R12A;VWF;GP1BB;PLA2G4E;ITG…
Mismatch repair	22/22	0.000958093	0.0071857	0	0	119130	828021	RFC5;RFC3;PCNA;RFC4;LIG1;RFC1;RFC2;RPA1;RPA2;MLH1;MLH3;MSH6;POLD3;POLD4;MSH2;EXO1;MSH3;POLD1;RPA3;POLD2;PMS2;SSBP1
Notch signaling pathway	54/60	0.00105747	0.00774658	0	0	3.35015	22.9548	MAML2;MAML1;RBPJ;LFNG;HEY1;HEY2;EP300;CIR1;PSENEN;TLE4;TLE3;TLE2;TLE1;DTX3L;TLE6;NCOR2;KAT2B;ADAM17;KAT2A;MFNG;NUMB;MAML3;NOTCH2;RBPJL;NOTCH3;HDAC2;NUMBL;NOTCH1;CTBP2;CTBP1;HDAC1;NOTCH4;PSEN2;DTX1;DTX2;DTX3;PSEN1;RFNG;APH1A;DLL4;APH1C;NCSTN;APH1B;ATXN1;ATXN1L;DVL1;DVL2;DVL3;HES1;JAG2;CREBBP;JAG1;HEYL;SNW1
Insulin signaling pathway	117/139	0.00119145	0.00852972	0	0	1.98237	13.3465	ARAF;INPPL1;CALML3;CBLB;CALML4;IRS3;ELK1;CRKL;PPP1CB;LIPE;PPP1CC;AKT2;AKT3;AKT1;PRKACA;PRKACB;MAP2K1;PRKAB2;PRKCI;MAP2K2;RPS6;TSC2;PHKA1;TSC1;PHKA2;PRKAB1;PPP1R3F;PRKAR1B;PPP1R3B;PRKAR1A;PPP1R3E;PPP1R3D;RAF1;SHC1;PIK3R3;PIK3R2;PPP1R3A;PIK3R1;ACACB;PRKCZ;ACACA;FOXO1;SOCS2;INPP5A;SOCS1;PRKAR2B;PRKAR2A;EIF4EBP1;PCK1;PPARGC1A;SOCS4;PCK2;INSR;BRAF;PHKB;G6PC3;RHEB;FASN;CALM3;GRB2;CALM1;CALM2;GSK3B;PYGB…
Yersinia infection	113/134	0.00124942	0.00874593	0	0	2.00559	13.4075	WIPF1;WIPF2;ARPC5L;ACTB;ACTG1;CRKL;PYCARD;RPS6KA3;RPS6KA6;TBK1;AKT2;RPS6KA2;AKT3;RPS6KA1;AKT1;MAP3K7;MAP2K3;MAP2K4;MAP2K1;MAP2K2;TICAM1;CD8A;ELMO1;ELMO2;SKAP2;ARHGEF28;PXN;PIK3R3;PIK3R2;PIK3R1;IRAK1;PIP5K1A;PIP5K1B;PIP5K1C;PLCG1;MAP2K7;JUN;FN1;NFATC3;NFATC2;ARPC4;NFATC1;ARPC5;NFKB1;PTK2;IL6;ARPC2;ARPC3;GNAQ;TAB2;TAB1;LAT;ITGB1;GSK3B;ARPC1B;ARPC1A;PIK3CB;WASL;IKBKB;CASP1;RAC3;IKBKG;RAC1;ACTR3;VAV3…
RNA transport	152/184	0.0013456	0.00921447	0	0	1.77158	11.7118	CYFIP2;EIF4A2;CYFIP1;EIF4A1;POP5;NUP107;POP7;NUP188;POP1;FMR1;GEMIN2;POP4;RPP30;EIF4A3;PHAX;CASC3;GLE1;PNN;MAGOH;RPP38;NUP214;NUP210;EIF1AX;THOC1;THOC3;THOC2;TRNT1;THOC5;RPP25L;THOC7;SRRM1;THOC6;EEF1A1;NUP93;DDX39B;NUP210L;CLNS1A;EEF1A2;GEMIN4;RPP21;GEMIN5;GEMIN6;GEMIN7;NUP98;EIF1A;GEMIN8;RPP25;EIF1B;KPNB1;NUP205;POM121;SEH1L;RBM8A;NMD3;AAAS;NUP160;FXR1;FXR2;NUP85;TPR;EIF4EBP1;EIF4EBP2;EIF2S3X;EI…
Glycosaminoglycan biosynthesis	48/53	0.00145361	0.00956116	0	0	3.57268	23.3428	B4GALT2;B4GALT3;HS3ST3A1;CHPF;XYLT2;XYLT1;HS6ST1;HS6ST2;HS2ST1;HS6ST3;NDST2;NDST1;EXTL2;FUT8;EXTL1;CHST11;CHSY1;CHST12;NDST4;DSE;NDST3;CHST13;CHSY3;CHST14;EXTL3;ST3GAL2;ST3GAL3;CSGALNACT1;HS3ST3B1;CHST7;CHPF2;B3GAT3;GLCE;CSGALNACT2;B3GALT6;HS3ST5;HS3ST1;EXT1;EXT2;B3GNT7;UST;B3GNT2;CHST1;CHST4;B4GALT7;CHST5;B4GALT4;CHST3
Oxidative phosphorylation	112/133	0.00145694	0.00956116	0	0	1.9877	12.9825	NDUFA13;NDUFA11;NDUFA12;NDUFA10;ATP5C1;ATP12A;COX6A1;COX6A2;ATP6V1E1;ATP6V1G1;ATP6V1G2;SDHC;SDHD;COX6B2;SDHA;SDHB;ATP5J2;COX6B1;COX7A2L;PPA2;PPA1;UQCRC1;UQCRC2;ATP6V0D1;ATP6V0D2;ATP6V1A;NDUFB10;UQCRB;COX15;NDUFB11;COX17;ATP5K;ATP5J;COX7A2;ATP5H;ATP5O;COX7A1;UQCRH;ATP5L;ATP5B;ATP5E;ATP5D;ATP6V0A2;ATP6V1H;COX11;CYC1;NDUFV3;NDUFV2;ATP6V1D;NDUFV1;ATP6V1C1;COX10;ATP6V0A1;ATP6V1C2;ATP6V1F;LHPP;ATP4B;AT…
Prostate cancer	85/99	0.00159926	0.0102765	0	0	2.2615	14.56	RB1;GSK3B;CDKN1B;HSP90AB1;ARAF;PTEN;PIK3CB;IGF1R;CASP9;IKBKB;CCND1;CREB3L3;CREB3L4;PLAU;AKT2;CREB3L1;AKT3;CREB3L2;AKT1;EP300;IKBKG;HRAS;PDGFRB;PDGFRA;MAP2K1;HSP90AA1;MAP2K2;CHUK;PDPK1;INSRR;AR;CREB3;CREB1;ZEB1;CCNE2;SPINT1;PIK3CA;CCNE1;ERG;RAF1;SOS1;SOS2;ATF4;CREB5;GSTP3;GSTP2;GSTP1;TCF7;LEF1;PDGFB;PDGFA;PIK3R3;TGFA;TMPRSS2;PIK3R2;PIK3R1;FOXO1;RELA;HSP90B1;NRAS;PDGFD;PDGFC;ERBB2;E2F2;MAPK1;E2F3;M…
Endometrial cancer	52/58	0.00163119	0.0102765	0	0	3.22562	20.7035	GSK3B;ARAF;PTEN;ILK;PIK3CB;ELK1;CASP9;CCND1;CDH1;AKT2;AKT3;AKT1;POLK;HRAS;APC2;MAP2K1;MAP2K2;PDPK1;AXIN1;AXIN2;DDB2;PIK3CA;RAF1;SOS1;SOS2;LEF1;TCF7;PIK3R3;PIK3R2;PIK3R1;NRAS;ERBB2;CTNNA1;MAPK1;CTNNA3;BAK1;CTNNA2;MAPK3;TCF7L2;TCF7L1;GADD45B;BAD;EGF;GADD45A;BRAF;MLH1;APC;TRP53;BAX;CTNNB1;GRB2;KRAS
Small cell lung cancer	80/93	0.00193766	0.0119152	0	0	2.29184	14.3154	ITGB1;RB1;CDKN1B;LAMC3;ITGA2B;PTEN;LAMC2;LAMC1;PIK3CB;CKS1B;CASP9;IKBKB;CCND1;AKT2;CASP3;AKT3;AKT1;ITGAV;IKBKG;POLK;SKP2;APAF1;CHUK;ITGA3;ITGA2;TRAF2;TRAF1;DDB2;CCNE2;COL4A2;PIK3CA;TRAF4;CCNE1;COL4A1;TRAF3;COL4A4;TRAF6;COL4A3;TRAF5;CKS2;COL4A6;COL4A5;RARB;ITGA6;BIRC7;LAMA5;LAMA2;MAX;LAMA4;LAMA3;PIK3R3;XIAP;PIK3R2;PIK3R1;FHIT;RELA;RXRB;RXRA;E2F2;E2F3;BAK1;RXRG;ZBTB17;CDKN2B;GADD45B;LAMB3;GADD45A;L…
Base excision repair	32/34	0.00196695	0.0119152	0	0	5.95121	37.0836	FEN1;PCNA;MPG;OGG1;HMGB1;UNG;POLB;POLD3;POLD4;NTHL1;POLD1;TDG;POLD2;POLL;POLE;MUTYH;MBD4;PARP4;LIG1;PARP1;PARP2;APEX2;XRCC1;LIG3;POLE4;SMUG1;NEIL3;NEIL2;APEX1;POLE2;POLE3;NEIL1
Neurotrophin signaling pathway	102/121	0.00218184	0.0129676	0	0	2.00014	12.256	PRDM4;ARHGDIG;CALML3;CALML4;CRKL;RPS6KA3;RPS6KA6;RPS6KA5;AKT2;ARHGDIA;RPS6KA2;AKT3;RPS6KA1;AKT1;MAP3K5;MAP2K1;MAP2K2;PRKCD;MATK;TRP73;FRS2;MAPKAPK2;RAF1;ATF4;BEX3;MAGED1;SHC1;PSEN2;PIK3R3;PIK3R2;PIK3R1;PSEN1;RAP1B;RAP1A;IRAK1;IRAK2;ABL1;PLCG2;PLCG1;MAP2K7;MAP2K5;JUN;BDNF;BRAF;NFKB1;TRP53;BCL2;CALM3;GRB2;CALM1;CALM2;ZFP110;YWHAE;GSK3B;ZFP369;PIK3CB;IKBKB;RAC1;HRAS;PDPK1;GAB1;IRAK4;RHOA;PIK3CA;TRAF…
SNARE interactions in vesicular transport	31/33	0.00255254	0.0148898	0	0	5.76484	34.4199	STX17;STX16;GOSR2;STX19;GOSR1;SNAP23;STX18;USE1;BNIP1;STX6;VTI1A;STX3;STX2;SNAP29;STX4A;YKT6;VTI1B;STX8;STX7;BET1L;VAMP8;STX1B;VAMP1;STX5A;SEC22B;VAMP4;VAMP5;STX1A;VAMP2;BET1;VAMP3
N-Glycan biosynthesis	45/50	0.0028302	0.0160215	0	0	3.34869	19.6481	B4GALT2;DPAGT1;B4GALT3;GLT28D2;RPN2;TUSC3;RPN1;FUT8;GANAB;MAN2A2;MAN1A2;MAN2A1;MGAT5;MGAT5B;MAN1C1;MGAT3;MGAT1;MGAT2;ALG8;ST6GAL1;ALG9;ALG6;ALG5;SRD5A3;ALG14;ALG2;ALG13;ALG3;ALG12;MOGS;DOLK;ALG1;ALG11;DDOST;DPM1;DPM2;DPM3;DAD1;DOLPP1;MGAT4A;MGAT4B;STT3A;MAN1B1;STT3B;ALG10B
Pancreatic cancer	66/76	0.00284826	0.0160215	0	0	2.45699	14.4005	RB1;ARAF;PIK3CB;BRCA2;CASP9;IKBKB;CCND1;AKT2;AKT3;AKT1;RAC3;IKBKG;POLK;RAC1;MAP2K1;RALBP1;CHUK;TGFBR1;DDB2;TGFBR2;PIK3CA;RAF1;ARHGEF6;RALA;RALB;PIK3R3;TGFA;PIK3R2;PIK3R1;PLD1;RELA;PLD2;CDC42;MAPK9;MAPK8;ERBB2;E2F2;MAPK1;E2F3;BAK1;RALGDS;MAPK3;SMAD2;SMAD4;SMAD3;TGFB1;GADD45B;BAD;CDKN2A;EGF;GADD45A;STAT1;BRAF;MTOR;NFKB1;VEGFA;MAPK10;CDK6;RAD51;RPS6KB1;CDK4;TRP53;RPS6KB2;BAX;KRAS;BCL2L1
GnRH signaling pathway	77/90	0.00324942	0.0179573	0	0	2.20544	12.6356	CALML3;CALML4;ELK1;PRKACA;HRAS;PRKACB;MAP3K4;MAP2K3;MAP2K4;MAP2K1;PLA2G4F;MAP2K2;PLA2G4E;PRKCB;MMP2;PLA2G4C;PRKCD;PLA2G4A;MMP14;PLCB3;ADCY9;PLCB4;PLCB1;RAF1;SOS1;PLCB2;SOS2;ATF4;HBEGF;CAMK2B;CAMK2D;SRC;CAMK2A;LHB;ADCY4;ITPR1;ADCY3;ITPR2;ADCY2;CACNA1D;ITPR3;ADCY1;CACNA1C;ADCY8;PLD1;ADCY7;ADCY6;ADCY5;PLD2;CDC42;MAPK9;MAPK8;NRAS;MAPK7;GNA11;MAPK1;PTK2B;MAP2K7;CAMK2G;MAPK3;MAP3K2;EGR1;MAP3K3;JUN;MAP3…
Glucagon signaling pathway	88/104	0.00342866	0.0186211	0	0	2.04832	11.6254	ATF2;PYGB;CRTC2;PDE3B;PRKAG1;PRKAG2;SLC2A2;CALML3;PYGM;CALML4;PYGL;GYS1;PPP3CA;PPP3CB;PPP3CC;CREB3L3;CREB3L4;AKT2;CREB3L1;AKT3;CREB3L2;AKT1;EP300;PRKACA;PRKACB;CPT1A;PRKAB2;PRMT1;PGAM1;PGAM2;PHKA1;PPP4R3A;PPP4R3B;CPT1C;CPT1B;PHKA2;PRKAB1;SIRT1;CREB3;PLCB3;CREB1;PKM;PLCB4;SIK2;PLCB1;PPARA;FBP1;PLCB2;ATF4;CREB5;CAMK2B;PFKFB1;CAMK2D;PRKAA1;PRKAA2;CAMK2A;ITPR1;ITPR2;ITPR3;ADCY2;PDHB;ACACB;ACACA;FOXO1…
Vasopressin-regulated water reabsorption	39/43	0.00392929	0.0209784	0	0	3.62692	20.0906	DCTN6;DCTN5;DYNC1I2;RAB5B;RAB5C;DCTN2;DCTN1;DCTN4;ARHGDIG;ADCY3;AQP4;ADCY6;DYNC2LI1;CREB3L3;CREB3L4;ARHGDIA;CREB3L1;CREB3L2;PRKACA;PRKACB;STX4A;DYNC1I1;DYNC2H1;NSF;DYNC1H1;AVPR2;DYNLL1;DYNLL2;RAB11A;RAB11B;CREB3;DYNC1LI1;DYNC1LI2;ADCY9;CREB1;GNAS;RAB5A;VAMP2;CREB5
Renal cell carcinoma	59/68	0.00496233	0.0260522	0	0	2.43972	12.9448	ARAF;PIK3CB;ETS1;CRKL;FLCN;AKT2;AKT3;AKT1;EP300;ELOB;ELOC;RAC1;HRAS;MAP2K1;MAP2K2;HGF;TFE3;GAB1;ARNT;FH1;RBX1;PIK3CA;RAPGEF1;RAF1;SOS1;CRK;MET;SOS2;EPAS1;CUL2;PRCC;PDGFB;PIK3R3;TGFA;PIK3R2;PIK3R1;CDC42;RAP1B;NRAS;PAK1;RAP1A;MAPK1;VHL;PAK3;PAK2;MAPK3;PAK4;EGLN1;CREBBP;EGLN3;JUN;EGLN2;TGFB1;BAD;BRAF;PTPN11;VEGFA;GRB2;KRAS
Non-alcoholic fatty liver disease	128/156	0.00506046	0.0261319	0	0	1.70342	9.00477	NDUFA13;NDUFA11;NDUFA12;NDUFA10;COX6A1;COX6A2;AKT2;AKT3;LEPR;AKT1;MAP3K5;PRKAB2;SDHC;SDHD;COX6B2;SDHA;PRKAB1;SDHB;COX6B1;ERN1;COX7A2L;DDIT3;UQCRC1;CYP2E1;UQCRC2;ATF4;NDUFB10;UQCRB;NDUFB11;PIK3R3;COX7A2;PIK3R2;PIK3R1;ADIPOR1;ADIPOR2;COX7A1;UQCRH;BCL2L11;CYC1;NDUFV3;NDUFV2;NDUFV1;JUN;XBP1;TGFB1;INSR;EIF2AK3;EIF2S1;NFKB1;MLXIPL;IL6;UQCRQ;CYCS;MAP3K11;GSK3B;COX7B;GSK3A;COX4I1;COX4I2;PRKAG1;PRKAG2;PIK…
Non-small cell lung cancer	62/72	0.00587652	0.0298134	0	0	2.30744	11.8529	ALK;RB1;RET;ARAF;PIK3CB;CASP9;RASSF1;CCND1;KIF5C;AKT2;KIF5B;RASSF5;AKT3;KIF5A;AKT1;POLK;HRAS;MAP2K1;MAP2K2;PDPK1;PRKCB;HGF;DDB2;EML4;PIK3CA;RARB;RAF1;SOS1;MET;SOS2;PIK3R3;TGFA;PIK3R2;PIK3R1;STK4;FHIT;RXRB;NRAS;RXRA;ERBB2;PLCG2;E2F2;MAPK1;E2F3;BAK1;PLCG1;RXRG;MAPK3;STAT5A;STAT5B;GADD45B;BAD;CDKN2A;EGF;GADD45A;BRAF;CDK6;CDK4;TRP53;BAX;GRB2;KRAS
Long-term potentiation	58/67	0.00596268	0.0298134	0	0	2.3982	12.2842	ARAF;CALML3;CALML4;PPP1CB;PPP1CC;PPP3CA;RPS6KA3;PPP3CB;RPS6KA6;PPP3CC;RPS6KA2;RPS6KA1;EP300;PRKACA;HRAS;PRKACB;MAP2K1;MAP2K2;PRKCB;PLCB3;PLCB4;PLCB1;RAF1;PLCB2;RAPGEF3;ATF4;CAMK2B;GRIA1;GRIA2;CAMK2D;CAMK2A;ITPR1;ITPR2;ITPR3;ADCY1;CACNA1C;ADCY8;RAP1B;GRIN2A;NRAS;PPP3R1;RAP1A;MAPK1;CAMK2G;MAPK3;CREBBP;BRAF;GRIN2C;GRIN1;GRIN2D;PPP1CA;PPP1R1A;CAMK4;GNAQ;CALM3;KRAS;CALM1;CALM2
Peroxisome	73/86	0.00632858	0.0311485	0	0	2.09029	10.5825	ABCD4;PECR;ABCD2;ABCD3;ECI2;MPV17L;MPV17L2;CROT;PEX26;SCP2;NUDT19;MLYCD;MPV17;ABCD1;NUDT12;GSTK1;ACOT8;PHYH;ACSL1;ECH1;ACSL6;ACSL5;PIPOX;ACSL4;PEX2;ACSL3;PEX1;GNPAT;PEX7;SLC25A17;ACOX1;PEX3;EHHADH;PEX6;AGPS;CAT;PEX5;FAR1;ACOX3;FAR2;PEX11G;SLC27A2;PAOX;MVK;PEX11B;HSD17B4;ACAA1B;ACAA1A;ACNAT1;DDO;HMGCL;PRDX5;PRDX1;PMVK;HACL1;HMGCLL1;PEX16;PEX19;EPHX2;IDH1;IDH2;PEX10;PEX12;PEX13;PEX14;DHRS4;SOD1;NUD…
RNA polymerase	27/29	0.00711774	0.0344937	0	0	5.01961	24.8228	POLR2A;POLR2B;POLR2C;POLR2D;POLR2E;POLR2F;POLR2G;POLR2H;POLR2I;POLR2J;POLR2K;POLR2L;POLR3GL;POLR3A;POLR3B;POLR1A;POLR3C;POLR1B;POLR3D;POLR1C;POLR3E;POLR1D;POLR3F;POLR1E;POLR3G;POLR3H;POLR3K
Adrenergic signaling in cardiomyocytes	124/152	0.00837296	0.0394657	0	0	1.64973	7.89023	ATF2;CALML3;PPP2R2A;CALML4;SLC8A1;SLC8A2;PPP1CB;PPP1CC;RPS6KA5;CREB3L3;PPP2R1B;CREB3L4;PPP2R1A;AKT2;CREB3L1;AKT3;CREB3L2;AKT1;PRKACA;PRKACB;SCN1B;TPM4;TPM3;CACNA2D1;TPM2;TPM1;CACNA2D3;CACNA2D2;ATP1B3;ATP1B2;CACNA2D4;CACNB1;MYL4;CACNB3;ADCY9;CACNB4;KCNQ1;MYL2;MYL3;AGTR2;ATF4;CREM;ADRB1;CACNA1D;CACNA1C;PIK3R6;SLC9A1;PPP1R1A;GNAQ;BCL2;GNAS;CALM3;CALM1;CALM2;RYR2;ATP2A3;ATP2A2;ADRA1D;ADRA1A;PIK3CG;PP…
Amino sugar and nucleotide sugar metabolism	44/50	0.00858903	0.0394657	0	0	2.72787	12.9772	CMAS;GALT;CHIA1;HEXB;UXS1;HEXA;MPI;UAP1;NPL;CMAH;HK1;GMPPB;GPI1;CYB5R2;HK3;NANP;CYB5R1;CYB5R4;CYB5R3;UGP2;GMDS;FPGT;AMDHD2;GMPPA;UAP1L1;PGM3;GNPNAT1;PGM2;NANS;PGM1;PMM1;GFPT1;PMM2;RENBP;GCK;UGDH;GALE;GNPDA1;NAGK;GNPDA2;HKDC1;CYB5RL;GNE;GALK1
Propanoate metabolism	31/34	0.00860367	0.0394657	0	0	3.84252	18.2733	ACSS3;ACSS2;ECHS1;ABAT;ACACB;ACAT3;ACACA;ACAT2;ACAT1;LDHB;LDHA;MCEE;DBT;MLYCD;ACSS1;ACADS;HIBCH;BCKDHA;BCKDHB;HADHA;ALDH6A1;SUCLA2;PCCA;ACOX1;EHHADH;PCCB;ECHDC1;SUCLG2;SUCLG1;ACOX3;DLD
ErbB signaling pathway	71/84	0.0087409	0.0394657	0	0	2.03274	9.63468	GSK3B;CDKN1B;ARAF;CBLB;PIK3CB;AREG;ELK1;CRKL;AKT2;AKT3;NCK2;AKT1;HRAS;NCK1;MAP2K4;MAP2K1;MAP2K2;PRKCB;GAB1;NRG1;NRG2;BTC;PIK3CA;NRG4;RAF1;SOS1;CRK;SOS2;HBEGF;CAMK2B;CAMK2D;SHC1;SRC;CAMK2A;PIK3R3;TGFA;PIK3R2;PIK3R1;CBL;MAPK9;MAPK8;NRAS;PAK1;ERBB3;ERBB4;ERBB2;ABL1;EIF4EBP1;PLCG2;ABL2;MAPK1;PLCG1;MAP2K7;PAK3;CAMK2G;PAK2;MAPK3;PAK4;STAT5A;STAT5B;JUN;BAD;EGF;BRAF;MTOR;PTK2;MAPK10;RPS6KB1;RPS6KB2;GRB2;…
mTOR signaling pathway	127/156	0.00877016	0.0394657	0	0	1.63141	7.72702	IGF1R;RPS6KA3;RPS6KA6;STK11;AKT2;RPS6KA2;AKT3;RPS6KA1;SESN2;GRB10;AKT1;ATP6V1E1;SKP2;ATP6V1G1;MAP2K1;ATP6V1G2;MAP2K2;WNT5B;PRKCB;RPS6;TSC2;TSC1;CLIP1;RRAGA;RRAGC;RRAGB;ULK2;ULK1;RAF1;TELO2;ATP6V1A;SEH1L;MAPKAP1;NPRL2;NPRL3;PIK3R3;PIK3R2;PIK3R1;WNT6;DVL1;DVL2;EIF4EBP1;ATP6V1H;DVL3;SLC38A9;ATP6V1D;ATP6V1C1;ATP6V1C2;ATP6V1F;WNT4;FZD1;FZD3;WNT10A;FZD2;WDR59;FZD5;FZD4;WNT3A;INSR;FZD6;FZD9;FZD8;BRAF;IG…
Regulation of actin cytoskeleton	176/220	0.00924149	0.041001	0	0	1.49101	6.98398	CYFIP2;CHRM2;CYFIP1;NCKAP1;CHRM1;CHRM4;ITGA2B;ARAF;ARPC5L;FGF1;FGF2;ACTB;ARHGAP35;MYLK3;CRKL;MYLK;ACTG1;MYLK4;PPP1CB;PPP1CC;FGF7;FGF9;CFL2;CFL1;PIP4K2A;PIP4K2B;PIP4K2C;PDGFRB;PDGFRA;MAP2K1;MAP2K2;ACTN1;F2R;ACTN4;TIAM1;MYL7;MYL2;PFN4;EZR;PFN1;RAF1;MYL9;VCL;PFN2;PXN;PDGFB;LPAR2;PDGFA;PIK3R3;PIK3R2;IQGAP1;LPAR4;PIK3R1;IQGAP2;IQGAP3;KNG2;MYL12A;MYL12B;SLC9A1;SCIN;RRAS;PDGFD;PDGFC;PIP5K1A;MYH14;PIP5K1…
mRNA surveillance pathway	85/102	0.0094273	0.0412444	0	0	1.86138	8.68174	HBS1L;DAZAP1;SMG1;NXT1;EIF4A3;MSI1;PPP2R2A;CASC3;MSI2;NXT2;SMG7;SMG5;SMG6;GLE1;PPP1CB;PNN;PPP1CC;PPP2R1B;CLP1;PPP2R1A;PCF11;PPP2R5E;PAPOLG;MAGOH;PAPOLA;ALYREF2;PELO;UPF2;UPF1;NCBP1;NCBP2;PABPC4;SSU72;PPP2R5B;PPP2R5A;PPP2R5D;PPP2R5C;SRRM1;WDR33;DDX19A;DDX19B;DDX39B;WDR82;ETF1;PABPC1;RBM8A;RNMT;CSTF3;CSTF2;CSTF2T;GSPT2;GSPT1;PPP2CA;NXF1;PPP2CB;FIP1L1;PABPN1;PPP2R3D;PPP2R3C;CSTF1;SYMPK;SAP18;CPSF4;C…
Colorectal cancer	74/88	0.00970864	0.0418934	0	0	1.96734	9.11813	GSK3B;ARAF;PIK3CB;AREG;BBC3;CASP9;CCND1;AKT2;CASP3;AKT3;AKT1;RAC3;POLK;RAC1;HRAS;APPL1;APC2;MAP2K1;MAP2K2;AXIN1;AXIN2;RHOA;TGFBR1;DDB2;TGFBR2;MSH6;MSH2;PIK3CA;MSH3;BIRC5;RAF1;SOS1;SOS2;RALA;RALB;LEF1;TCF7;PIK3R3;TGFA;PIK3R2;PIK3R1;MAPK9;MAPK8;NRAS;BCL2L11;MAPK1;BAK1;RALGDS;MAPK3;SMAD2;TCF7L2;JUN;SMAD4;TCF7L1;SMAD3;TGFB1;GADD45B;BAD;EGF;GADD45A;BRAF;MLH1;MTOR;MAPK10;APC;RPS6KB1;TRP53;RPS6KB2;BCL2;…
p53 signaling pathway	61/72	0.0133005	0.0558529	0	0	2.06332	8.91345	STEAP3;GORAB;PTEN;BBC3;CASP9;PIDD1;CCND3;CASP8;CCND2;CCND1;SESN3;AIFM2;CASP3;CHEK2;SESN1;CHEK1;SESN2;GTSE1;APAF1;SHISA5;SIAH1A;TRP73;TSC2;SIAH1B;DDB2;CCNE2;RRM2B;CCNE1;ADGRB1;EI24;PPM1D;RCHY1;THBS1;CCNB2;CCNB1;ZMAT3;PERP;SFN;RPRM;RRM2;GADD45B;SIVA1;CDKN2A;GADD45A;TNFRSF10B;IGF1;CDK6;CDK4;CCNG2;TRP53;CCNG1;CDK2;BCL2;CDK1;MDM2;BAX;CYCS;ATM;MDM4;ATR;BCL2L1
Hepatocellular carcinoma	140/174	0.0133126	0.0558529	0	0	1.53389	6.62494	RB1;SMARCB1;ARAF;KEAP1;ELK1;ACTB;ACTG1;IGF1R;FRAT1;FRAT2;CCND1;PEG12;AKT2;AKT3;DPF1;AKT1;DPF3;ARID2;MAP2K1;SMARCC1;MAP2K2;SMARCC2;WNT5B;PRKCB;HGF;RAF1;SHC1;MGST3;TCF7;GSTT3;MGST1;GSTT2;MGST2;PIK3R3;TGFA;PIK3R2;PIK3R1;WNT6;DVL1;DVL2;PLCG2;DVL3;PLCG1;WNT4;FZD1;GSTM4;SMAD2;FZD3;GSTM2;SMAD4;WNT10A;FZD2;GSTM1;SMAD3;TGFB1;FZD5;GADD45B;PHF10;FZD4;GADD45A;WNT3A;FZD6;FZD9;FZD8;BRAF;SMARCA2;SMARCA4;CDK6;CD…
Dopaminergic synapse	110/135	0.0134756	0.0558529	0	0	1.63841	7.05643	ATF2;CALML3;PPP2R2A;CALML4;COMT;PPP1CB;PPP1CC;CREB3L3;PPP2R1B;CREB3L4;KIF5C;PPP2R1A;AKT2;CREB3L1;KIF5B;AKT3;CREB3L2;KIF5A;AKT1;PRKACA;PRKACB;PRKCB;CLOCK;ATF4;GRIA1;GRIA2;MAOB;MAOA;TOMT;CACNA1B;ITPR1;CACNA1A;ITPR2;CACNA1D;ITPR3;CACNA1C;GNG10;GRIN2A;GRIA3;GRIA4;GNG12;GNG11;GNAO1;GNAQ;GNB2;GNB1;PPP1R1B;GNAS;GNB4;GNB3;CALM3;GNB5;CALM1;CALM2;GSK3B;GSK3A;ARRB1;ARRB2;PPP3CA;PPP3CB;GNGT2;PPP3CC;PPP2R5E;S…
Thyroid cancer	33/37	0.0147806	0.059703	0	0	3.06767	12.9285	RET;LEF1;TCF7;RXRB;NRAS;RXRA;CCND1;TFG;CDH1;TPR;MAPK1;BAK1;POLK;HRAS;RXRG;MAPK3;NTRK1;TCF7L2;MAP2K1;TCF7L1;MAP2K2;GADD45B;GADD45A;TPM3;NCOA4;BRAF;DDB2;TRP53;CCDC6;BAX;CTNNB1;KRAS;PPARG
Chronic myeloid leukemia	64/76	0.014818	0.059703	0	0	1.98444	8.35827	RB1;CDKN1B;ARAF;PIK3CB;CRKL;IKBKB;CCND1;MECOM;AKT2;AKT3;AKT1;IKBKG;POLK;HRAS;MAP2K1;MAP2K2;CHUK;GAB2;TGFBR1;DDB2;TGFBR2;BCR;PIK3CA;RAF1;SOS1;CRK;SOS2;HDAC2;CTBP2;CTBP1;HDAC1;SHC1;PIK3R3;PIK3R2;PIK3R1;CBL;RELA;NRAS;ABL1;E2F2;MAPK1;E2F3;BAK1;MAPK3;STAT5A;STAT5B;SMAD4;SMAD3;TGFB1;GADD45B;BAD;CDKN2A;GADD45A;BRAF;PTPN11;NFKB1;CDK6;CDK4;TRP53;MDM2;BAX;GRB2;KRAS;BCL2L1
Valine, leucine and isoleucine degradation	49/57	0.0149731	0.059703	0	0	2.27833	9.57242	ACAA2;HIBADH;ABAT;AACS;IL4I1;MCEE;ALDH2;AUH;AOX2;AOX3;DBT;AOX1;ACADM;HMGCS2;HADH;ACADS;HIBCH;ACAD8;BCKDHA;MCCC2;HMGCS1;BCKDHB;MCCC1;ALDH3A2;HADHB;HADHA;PCCA;EHHADH;IVD;PCCB;BCAT1;ALDH7A1;DLD;ALDH9A1;BCAT2;ECHS1;ACAA1B;ACAA1A;ACAT3;HSD17B10;ACAT2;ACAT1;HMGCL;ALDH1B1;OXCT1;HMGCLL1;ACADSB;ACSF3;ALDH6A1
Dilated cardiomyopathy	78/94	0.0155148	0.0610893	0	0	1.81431	7.55833	ITGB1;RYR2;ITGB5;ITGB4;ITGB3;ITGA2B;ATP2A3;ATP2A2;ACTB;SLC8A1;ACTG1;SLC8A2;SGCD;SGCA;SGCB;DAG1;ITGB8;ITGAV;ITGB7;ITGB6;PRKACA;EMD;PRKACB;SGCG;MYBPC3;ITGA4;TPM4;ITGA3;TPM3;CACNA2D1;ITGA2;TNNC1;TPM2;ITGA1;TPM1;CACNA2D3;CACNA2D2;CACNA2D4;CACNB1;CACNB3;ADCY9;CACNB4;MYL2;TNNT2;MYL3;ITGA8;ITGA6;ITGA5;MYH6;ITGA9;MYH7;LAMA2;ADCY4;ADCY3;ADCY2;ADRB1;CACNA1D;ADCY1;CACNA1C;ADCY8;ADCY7;ADCY6;ADCY5;TTN;CACNG7;…
Wnt signaling pathway	135/168	0.016088	0.0625646	0	0	1.52369	6.29234	CTNND2;CCND3;FRAT1;CCND2;FRAT2;CCND1;PEG12;RUVBL1;EP300;BTRC;PRKACA;MAP3K7;PRKACB;CER1;TLE4;RNF43;TLE3;TLE2;TLE1;CSNK2A1;WNT5B;FBXW11;PRKCB;SERPINF1;CSNK2A2;CTNNBIP1;SIAH1A;CSNK1E;SIAH1B;DKK2;TLE6;RBX1;SFRP4;SFRP2;DAAM1;DAAM2;TBL1XR1;SFRP5;CSNK2B;ROR1;ROR2;CTBP2;CTBP1;TCF7;CUL1;PSEN1;NLK;WNT6;PPP3R1;DVL1;DVL2;DVL3;WNT4;FZD1;CREBBP;FZD3;JUN;SMAD4;WNT10A;FZD2;SMAD3;FZD5;FZD4;WNT3A;FZD6;FZD9;NFATC3;…
Relaxin signaling pathway	105/129	0.0164721	0.0632772	0	0	1.62884	6.68816	ATF2;RXFP4;RXFP1;EDNRB;CREB3L3;CREB3L4;AKT2;CREB3L1;AKT3;CREB3L2;AKT1;PRKACA;PRKACB;MAP2K4;MAP2K1;MAP2K2;ADCY9;COL4A2;COL4A1;COL4A4;COL4A3;COL4A6;COL4A5;RAF1;ATF4;SHC1;PIK3R3;PIK3R2;PIK3R1;PRKCZ;GNG10;MAP2K7;SMAD2;JUN;TGFB1;GNG12;GNG11;NFKB1;COL1A1;GNAO1;COL1A2;GNB2;GNB1;GNAS;GNB4;GNB3;GRB2;GNB5;ARRB1;ARRB2;PIK3CB;GNGT2;INSL3;HRAS;EDN1;MMP2;TGFBR1;TGFBR2;ACTA2;CREB3;PLCB3;CREB1;MMP13;PLCB4;PIK3CA…
Proteoglycans in cancer	163/205	0.0179182	0.0680028	0	0	1.44587	5.81521	HPSE2;ARAF;ELK1;FGF2;ACTB;ACTG1;IGF1R;PPP1CB;PPP1CC;CCND1;PLAU;AKT2;AKT3;AKT1;IL12B;PLCE1;PRKACA;PRKACB;MAP2K1;MAP2K2;WNT5B;PRKCB;HGF;RPS6;ANK2;FRS2;ANK3;ANK1;HSPG2;TIAM1;SMO;EZR;RAF1;DDX5;SDC2;PXN;TWIST2;ITPR1;PIK3R3;TWIST1;ITPR2;PIK3R2;ITPR3;IQGAP1;PIK3R1;SLC9A1;VTN;WNT6;RRAS;PLCG2;PLCG1;WNT4;FZD1;SMAD2;FZD3;WNT10A;FZD2;TGFB1;FZD5;FZD4;CAV2;WNT3A;CAV1;PTCH1;FZD6;RDX;FN1;FZD9;FZD8;MSN;BRAF;IGF1;…
One carbon pool by folate	18/19	0.0199416	0.0743154	0	0	6.68992	26.1907	ALDH1L1;MTFMT;SHMT2;SHMT1;AMT;MTHFR;MTHFS;MTR;TYMS;ALDH1L2;DHFR;ATIC;MTHFD1;MTHFD1L;MTHFD2;MTHFD2L;MTHFSL;GART
Glioma	62/74	0.0202136	0.0743154	0	0	1.92216	7.49911	RB1;ARAF;PTEN;CALML3;CALML4;PIK3CB;IGF1R;CCND1;AKT2;AKT3;AKT1;POLK;HRAS;PDGFRB;PDGFRA;MAP2K1;MAP2K2;PRKCB;DDB2;PIK3CA;RAF1;SOS1;SOS2;CAMK1G;CAMK2B;CAMK2D;SHC1;CAMK2A;PDGFB;PDGFA;PIK3R3;TGFA;PIK3R2;PIK3R1;NRAS;PLCG2;E2F2;MAPK1;E2F3;BAK1;PLCG1;CAMK2G;MAPK3;GADD45B;CDKN2A;EGF;GADD45A;BRAF;IGF1;MTOR;CDK6;CDK4;CAMK4;TRP53;MDM2;BAX;CALM3;GRB2;KRAS;CAMK1;CALM1;CALM2
AGE-RAGE signaling pathway in diabetic complications	83/101	0.0202893	0.0743154	0	0	1.71605	6.68859	CDKN1B;PIK3CB;THBD;CCND1;AKT2;CASP3;AKT3;AKT1;PLCE1;RAC1;HRAS;EDN1;PRKCB;PRKCE;MMP2;PRKCD;AGTR1A;TGFBR1;AGTR1B;TGFBR2;PLCB3;PLCB4;COL4A2;PIK3CA;COL4A1;COL4A4;COL4A3;COL4A6;COL4A5;PLCB1;PLCB2;CCL12;PIK3R3;PIK3R2;PIK3R1;AGER;PRKCZ;FOXO1;RELA;CDC42;MAPK9;MAPK8;NRAS;PLCG2;MAPK1;PLCG1;MAPK3;SMAD2;STAT5A;EGR1;STAT5B;JUN;SMAD4;SMAD3;TGFB1;VCAM1;NOS3;STAT1;FN1;VEGFB;VEGFC;NFATC1;MAPK14;NFKB1;AGT;MAPK12;V…
Various types of N-glycan biosynthesis	35/40	0.0228393	0.082694	0	0	2.60275	9.8365	B4GALT2;B4GALT3;GLT28D2;RPN2;TUSC3;HEXB;HEXA;RPN1;FUT8;MAN2A2;MAN1A2;MAN2A1;MAN1C1;MGAT1;MGAT2;B4GALNT3;B4GALNT4;ST3GAL3;CHST8;ALG9;ALG14;ALG2;ALG13;ALG3;ALG12;ALG1;ALG11;HEXDC;DDOST;DAD1;MGAT4A;MGAT4B;STT3A;MAN1B1;STT3B
TGF-beta signaling pathway	78/95	0.0250214	0.0895651	0	0	1.70727	6.29644	BMPR2;AMHR2;ZFYVE9;PPP2R1B;PPP2R1A;EP300;AMH;PITX2;NEO1;ACVR1;TGIF1;LEFTY1;TGIF2;NOG;RGMB;DCN;RHOA;TGFBR1;RBX1;RGMA;TGFBR2;GREM1;RBL1;TFDP1;ZFYVE16;NBL1;ROCK1;CHRD;CUL1;LTBP1;THBS1;THSD4;PPP2CA;PPP2CB;ACVR1C;MAPK1;E2F4;E2F5;MAPK3;SMAD2;CDKN2B;CREBBP;SMAD4;SMAD3;TGFB1;SMURF2;SMURF1;BMP8A;BMP8B;SMAD9;INHBA;GDF6;SMAD6;ACVR2B;BMP7;GDF5;SMAD5;ACVR2A;BMP6;BMP5;GDF7;SMAD7;BMP4;BMP2;RPS6KB1;BAMBI;SP1;ID2…
Protein export	26/29	0.0268036	0.0948667	0	0	3.22165	11.6599	SRP19;SRPR;ARXES2;ARXES1;SRP14;SEC61A2;SEC61A1;IMMP2L;SRP72;SEC61G;SRP54B;SEC61B;SRP54A;SEC62;SEC11A;SEC11C;SEC63;HSPA5;SRP68;SRP9;IMMP1L;OXA1L;SPCS3;SPCS2;SPCS1;SRPRB
Hedgehog signaling pathway	49/58	0.0283426	0.099199	0	0	2.02481	7.21519	GSK3B;HHIP;ARRB1;ARRB2;EFCAB7;GLI1;GLI3;HHAT;SHH;CCND2;CCND1;SUFU;BOC;BTRC;PRKACA;PRKACB;CDON;CSNK1G3;FBXW11;IQCE;CSNK1D;CSNK1E;KIF7;DISP1;EVC;SMO;GPR161;SPOPL;CSNK1G2;CSNK1G1;DHH;MGRN1;CUL3;CUL1;LRP2;SCUBE2;GRK3;GRK2;KIF3A;SPOP;EVC2;HHATL;SMURF2;CSNK1A1;SMURF1;PTCH1;PTCH2;BCL2;MEGF8
Glycerophospholipid metabolism	80/98	0.0300232	0.103926	0	0	1.65368	5.79746	DGKG;ACHE;DGKE;DGKD;LPGAT1;DGKA;LPCAT1;TAZ;LCLAT1;PLB1;LYPLA2;LYPLA1;PCYT1B;PLA2G12A;PLA2G4F;PCYT2;PCYT1A;PLA2G4E;PLA2G4C;PLA2G4A;GPCPD1;DGKZ;PISD;PLA2G15;GNPAT;PHOSPHO1;PLPP5;DGKQ;GPD2;GPD1;ADPRM;DGKK;PLPP3;PLPP2;DGKI;PLPP1;DGKH;CDS1;AGPAT5;PLA2G1B;PLA2G3;PLD4;LCAT;PLA2G6;PLD1;AGPAT1;AGPAT2;PLD3;AGPAT3;SELENOI;PLD2;AGPAT4;PGS1;PTDSS2;PTDSS1;GPAT4;GPAT3;CEPT1;GPAT2;CDIPT;CHKB;CHKA;PNPLA7;MBOAT7;M…
Terpenoid backbone biosynthesis	21/23	0.0310955	0.106468	0	0	3.90253	13.5445	FDPS;IDI1;NUS1;ICMT;MVK;GGPS1;HMGCS1;HMGCR;ACAT3;ACAT2;ACAT1;DHDDS;ZMPSTE24;FNTA;FNTB;PMVK;PDSS2;PDSS1;HMGCS2;RCE1;PCYOX1
Oxytocin signaling pathway	122/153	0.0321946	0.109046	0	0	1.46502	5.03376	GUCY1B2;OXTR;CALML3;CALML4;ELK1;ACTB;MYLK3;ACTG1;MYLK;MYLK4;PPP1CB;PPP1CC;RGS2;CCND1;NPPA;PRKACA;PRKACB;GUCY1A2;MAP2K1;MEF2C;PRKAB2;MAP2K2;PRKCB;CACNA2D1;CACNA2D3;CACNA2D2;CACNA2D4;PRKAB1;CACNB1;CACNB3;MYL6;ADCY9;CACNB4;RAF1;MYL9;NPR1;NPR2;ITPR1;ITPR2;CACNA1D;ITPR3;CACNA1C;PIK3R6;TRPM2;PPP3R1;MAP2K5;JUN;NFATC3;NFATC2;NFATC1;EEF2;NFATC4;GNAO1;RCAN1;GNAQ;GNAS;CALM3;CALM1;CALM2;RYR2;PRKAG1;PRKAG2;MY…
Basal transcription factors	37/43	0.0327148	0.10963	0	0	2.29279	7.84117	GTF2A1;GTF2A2;CCNH;GTF2B;GTF2E1;GTF2E2;TAF5L;TAF9B;GTF2I;TAF15;TBP;TAF12;TAF13;TAF10;TAF11;GTF2H1;GTF2H2;GTF2F1;GTF2H3;GTF2F2;GTF2H4;GTF2H5;TAF6L;CDK7;ERCC3;ERCC2;TAF8;TAF7;TBPL1;GTF2IRD1;TAF6;TAF5;MNAT1;TAF4;TAF3;TAF2;TAF1
Selenocompound metabolism	16/17	0.0340584	0.112931	0	0	5.94578	20.0948	TXNRD3;TXNRD2;MARS2;TXNRD1;MTR;INMT;PAPSS2;PAPSS1;SEPSECS;CTH;KYAT3;KYAT1;SCLY;SEPHS1;SEPHS2;PSTK
Herpes simplex virus 1 infection	348/454	0.0381936	0.125323	0	0	1.22424	3.99726	ZFP964;ZFP963;ZFP169;ZFP961;ZFP605;A430033K04RIK;TBK1;ZFP160;AKT2;AKT3;AKT1;IL12B;IL12A;ZFP282;ZFP960;B2M;ZFP286;ZFP612;ZFP975;ZFP853;ZFP974;DAXX;ZFP1;ZFP977;H2-M10.2;ZFP619;ZFP617;HCFC2;H2-T3;HCFC1;ZFP7;ZFP850;ZFP9;H2-D1;ZFP623;ZFP985;ZFP984;ZFP748;ZFP869;ZFP626;ZFP747;ZFP868;ZFP746;ZFP867;ZFP866;PIK3R3;PIK3R2;PIK3R1;ZFP182;ZFP180;ZFP184;FADD;ZFP189;H2-EB1;ZFP873;ZFP994;ZFP879;EIF2AK1;EIF2AK3;GM…
Melanogenesis	81/100	0.0401748	0.130464	0	0	1.58605	5.09837	GSK3B;WNT2B;CALML3;CALML4;EDNRB;CREB3L3;CREB3L4;CREB3L1;CREB3L2;EP300;PRKACA;PRKACB;HRAS;MAP2K1;EDN1;MAP2K2;WNT5B;PRKCB;WNT9B;MITF;WNT9A;WNT16;CREB3;PLCB3;ADCY9;CREB1;PLCB4;KIT;RAF1;PLCB1;PLCB2;CAMK2B;CAMK2D;TCF7;CAMK2A;LEF1;ADCY4;GNAI3;ADCY3;ADCY2;ADCY1;ADCY8;ADCY7;ADCY6;GNAI1;ADCY5;GNAI2;WNT6;NRAS;DVL1;DVL2;DVL3;MAPK1;CAMK2G;WNT4;MAPK3;FZD1;TCF7L2;CREBBP;FZD3;WNT10A;TCF7L1;FZD2;FZD5;FZD4;WNT3A;…
Citrate cycle (TCA cycle)	28/32	0.0415633	0.133225	0	0	2.60198	8.27569	DLST;OGDHL;PDHB;IDH3B;DLAT;PCK1;IDH3A;PCK2;PDHA1;MDH1;IDH3G;MDH2;IDH1;IDH2;SDHC;SDHD;SDHA;SDHB;FH1;CS;ACLY;SUCLA2;OGDH;SUCLG2;ACO1;SUCLG1;ACO2;DLD
Hypertrophic cardiomyopathy	74/91	0.0419752	0.133225	0	0	1.61927	5.13417	ITGB1;RYR2;ITGB5;ITGB4;ITGB3;ITGA2B;ATP2A3;PRKAG1;ATP2A2;PRKAG2;ACTB;SLC8A1;ACTG1;SLC8A2;SGCD;SGCA;SGCB;DAG1;ITGB8;ITGAV;ITGB7;ITGB6;EMD;SGCG;MYBPC3;EDN1;PRKAB2;ITGA4;TPM4;ITGA3;TPM3;CACNA2D1;ITGA2;TNNC1;TPM2;ITGA1;TPM1;CACNA2D3;CACNA2D2;CACNA2D4;PRKAB1;ACE3;CACNB1;CACNB3;CACNB4;MYL2;TNNT2;MYL3;ITGA8;ITGA6;ITGA5;MYH6;ITGA9;MYH7;PRKAA1;PRKAA2;LAMA2;CACNA1D;CACNA1C;TTN;CACNG7;LMNA;DMD;TNNI3;CACNG4;…
Amphetamine addiction	57/69	0.0422936	0.133225	0	0	1.76654	5.58777	ATF2;CALML3;CALML4;PPP1CB;PPP1CC;PPP3CA;PPP3CB;PPP3CC;CREB3L3;CREB3L4;CREB3L1;CREB3L2;PRKACA;PRKACB;SLC18A1;SLC18A2;PRKCB;SIRT1;CREB3;ARC;CREB1;STX1A;ATF4;CREB5;CAMK2B;GRIA1;GRIA2;CAMK2D;DDC;HDAC2;ATF6B;MAOB;HDAC1;MAOA;CAMK2A;CACNA1D;CACNA1C;ADCY5;GRIN2A;PPP3R1;CAMK2G;GRIA3;GRIA4;JUN;GRIN2C;GRIN1;GRIN2D;PPP1CA;GRIN3B;GRIN3A;CAMK4;PPP1R1B;GNAS;FOSB;CALM3;CALM1;CALM2
Cellular senescence	144/183	0.0440683	0.136841	0	0	1.37455	4.29136	RB1;TRAF3IP2;H2-K1;CALML3;CALML4;ETS1;PPP1CB;PPP1CC;CCND3;CCND2;CCND1;AKT2;CHEK2;RASSF5;AKT3;CHEK1;CAPN2;AKT1;CAPN1;NBN;BTRC;MAP2K3;MAP2K1;MAP2K2;FBXW11;H2-M10.2;HUS1;TSC2;TSC1;H2-T3;CDC25A;CCNE2;CCNE1;MAPKAPK2;VDAC3;VDAC2;VDAC1;RAF1;SQSTM1;H2-D1;PPID;H2-M5;H2-M3;ITPR1;ITPR2;PIK3R3;CACNA1D;GATA4;ITPR3;PIK3R2;PIK3R1;FOXO1;ZFP36L2;ZFP36L1;CCNB2;CCNB1;PPP3R1;RRAS;EIF4EBP1;TRPM7;SMAD2;SMAD3;TGFB1;GAD…
Cholinergic synapse	90/112	0.0443103	0.136841	0	0	1.52206	4.74356	CHRM2;ACHE;CHRM1;CHRM4;PIK3CB;PIK3CG;GNGT2;CREB3L3;CREB3L4;AKT2;CREB3L1;AKT3;CREB3L2;AKT1;PRKACA;PRKACB;HRAS;CHRNB2;MAP2K1;PRKCB;SLC5A7;CREB3;PLCB3;ADCY9;CREB1;PLCB4;PIK3CA;KCNQ1;KCNQ2;KCNQ3;KCNQ4;KCNQ5;PLCB1;PLCB2;ATF4;CREB5;CAMK2B;CAMK2D;CHRNA4;CAMK2A;CACNA1B;ITPR1;ADCY4;GNAI3;CACNA1A;ITPR2;PIK3R3;ADCY3;CACNA1D;ITPR3;PIK3R2;ADCY2;CACNA1C;PIK3R1;ADCY1;ADCY8;ADCY7;PIK3R6;ADCY6;GNAI1;ADCY5;GNAI2;G…
Gap junction	70/86	0.0456319	0.139554	0	0	1.62733	5.02379	GUCY1B2;HTR2B;HTR2C;HTR2A;TUBA1C;GJA1;TUBA1B;TUBB6;TUBA1A;TUBB5;TUBB3;TUBB1;PRKG2;PRKACA;HRAS;PRKACB;PRKG1;PDGFRB;GUCY1A2;PDGFRA;MAP2K1;MAP2K2;PRKCB;CSNK1D;PLCB3;TUBB2B;ADCY9;PLCB4;TUBB2A;PLCB1;RAF1;SOS1;PLCB2;SOS2;SRC;ADCY4;GNAI3;ITPR1;PDGFB;ADCY3;ITPR2;PDGFA;ADCY2;ADRB1;ITPR3;ADCY1;ADCY8;ADCY7;ADCY6;GNAI1;ADCY5;GNAI2;NRAS;MAPK7;GNA11;PDGFD;PDGFC;MAPK1;MAP2K5;MAPK3;MAP3K2;EGF;TUBB4B;TUBB4A;TJP1;…
Arrhythmogenic right ventricular cardiomyopathy	63/77	0.0473527	0.143303	0	0	1.67363	5.1048	ITGB1;RYR2;ITGB5;ITGB4;ITGB3;ITGA2B;ATP2A3;ATP2A2;ACTB;SLC8A1;ACTG1;SLC8A2;GJA1;SGCD;CDH2;SGCA;SGCB;DAG1;ITGB8;ITGAV;ITGB7;ITGB6;EMD;SGCG;DSP;ITGA4;ACTN2;ITGA3;CACNA2D1;ITGA2;ITGA1;CACNA2D3;CACNA2D2;CACNA2D4;CACNB1;CACNB3;CACNB4;ITGA8;PKP2;DSG2;ITGA6;ITGA5;DSC2;ITGA9;LAMA2;LEF1;TCF7;CACNA1D;CACNA1C;CACNG7;LMNA;CTNNA1;CTNNA3;DMD;CTNNA2;CACNG4;TCF7L2;TCF7L1;JUP;DES;ITGA10;ITGA11;CTNNB1
Sphingolipid signaling pathway	99/124	0.0477675	0.143303	0	0	1.47345	4.48136	PPP2R2A;PPP2R1B;PPP2R1A;AKT2;AKT3;AKT1;MAP3K5;MAP2K1;MAP2K2;PRKCB;PRKCE;RAF1;NSMAF;PIK3R3;PIK3R2;PIK3R1;PLD1;KNG2;PRKCZ;PLD2;SGPL1;NFKB1;ACER2;GNAQ;TRP53;BCL2;DEGS1;DEGS2;TRADD;PTEN;PIK3CB;SMPD2;SPTLC1;SPTLC2;PPP2R5E;SPTLC3;SMPD1;RAC3;RAC1;CTSD;HRAS;CERS3;CERS4;ABCC1;CERS5;CERS6;PDPK1;SPHK2;PPP2R5B;PPP2R5A;PPP2R5D;TRAF2;GAB2;PPP2R5C;RHOA;PLCB3;PLCB4;PIK3CA;PLCB1;PLCB2;CERS2;ASAH1;ASAH2;ROCK1;ROCK…
Pathways in cancer	413/543	0.0515892	0.153308	0	0	1.18473	3.51207	RB1;ARAF;ELK1;TFG;AKT2;AKT3;AKT1;PRKACA;PRKACB;DAPK1;PRKCB;DAPK2;DAPK3;BCR;EML4;AR;ADCY9;CTBP2;CTBP1;PDGFB;PDGFA;PLCG2;PLCG1;FZD1;GSTM4;JAG2;CREBBP;FZD3;GSTM2;JUN;WNT10A;FZD2;GSTM1;JAG1;FZD5;JUP;FZD4;FZD6;FN1;FZD9;FZD8;BRAF;KITL;GSTM7;GSTM6;GSTM5;RET;CDKN1B;GLI1;GLI3;BBC3;IKBKB;SHH;HEY1;MECOM;HEY2;ELOB;ELOC;IKBKG;APPL1;APC2;GSTO2;GSTO1;WNT9B;WNT9A;F2;AGTR1A;AGTR1B;DDB2;PLCB3;PLCB4;CKS2;RARA;FLT3L…
GnRH secretion	52/63	0.0527683	0.154415	0	0	1.75781	5.17119	ARRB1;ARRB2;PIK3CB;AKT2;GPER1;AKT3;AKT1;HRAS;MAP2K1;TRPC5;MAP2K2;PRKCB;TRPC4;TRPC1;PLCB3;PLCB4;PIK3CA;PLCB1;RAF1;PLCB2;HCN3;LHB;ITPR1;ITPR2;PIK3R3;CACNA1D;ITPR3;PIK3R2;CACNA1C;PIK3R1;CACNA1H;CACNA1G;NRAS;GNA11;KISS1R;SPP1;KCNN1;MAPK1;KCNN3;KCNN4;KCNJ3;MAPK3;KCNJ5;GABBR1;KCNJ11;KCNJ9;ESR2;GNAQ;GNRH1;KRAS;HCN2;HCN1
MAPK signaling pathway	227/294	0.0529423	0.154415	0	0	1.26197	3.70836	ATF2;ARAF;ELK1;CRKL;ELK4;RPS6KA4;RPS6KA3;RPS6KA6;RPS6KA5;AKT2;RPS6KA2;AKT3;RPS6KA1;STMN1;AKT1;PRKACA;PRKACB;DAXX;MEF2C;PRKCB;CACNA2D1;CACNA2D3;CACNA2D2;CACNA2D4;MAPK8IP2;MAPK8IP3;MAPK8IP1;DDIT3;ATF4;EPHA2;PDGFB;PDGFA;TGFA;NLK;PPP3R1;RRAS;PDGFD;PDGFC;JUN;JUND;GADD45B;GADD45A;INSR;NFATC3;BRAF;NFATC1;IGF1;GNG12;PPP5C;KITL;GRB2;PTPRR;ECSIT;AREG;IKBKB;PPP3CA;PPP3CB;PPP3CC;MECOM;RAC3;IKBKG;RAC1;HRAS;DU…
RNA degradation	68/84	0.0585629	0.169241	0	0	1.58061	4.48523	BTG4;BTG3;BTG2;BTG1;DIS3L;ENO1;ENO2;ENO4;EDC3;EDC4;NUDT16;TTC37;CNOT6L;DIS3;PABPC4;PATL1;XRN1;PNLDC1;C1D;XRN2;PABPC1;DCP2;DDX6;ZCCHC7;PARN;WDR61;TOB2;TOB1;HSPD1;EXOSC5;EXOSC10;EXOSC4;EXOSC9;DHX36;EXOSC8;EXOSC3;DCPS;EXOSC2;EXOSC1;HSPA9;PNPT1;LSM1;CNOT10;LSM5;LSM4;LSM3;LSM2;CNOT4;PAN2;LSM8;CNOT6;LSM7;PFKL;CNOT7;LSM6;PAN3;CNOT1;CNOT2;CNOT3;SKIV2L;PABPC1L;CNOT8;DCP1A;CNOT9;PFKM;PFKP;DCP1B;MPHOSPH6
Circadian rhythm	26/30	0.0614795	0.174988	0	0	2.41579	6.73777	PRKAA1;PRKAA2;BHLHE41;CUL1;PRKAG1;RORC;PRKAG2;RORA;RORB;NPAS2;ARNTL;BTRC;PRKAB2;FBXW11;CSNK1D;CSNK1E;NR1D1;PRKAB1;RBX1;PER2;CREB1;PER3;CRY2;CRY1;FBXL3;CLOCK
Pyruvate metabolism	37/44	0.0616623	0.174988	0	0	1.96488	5.47433	ACSS2;GLO1;PDHB;ADH7;ACACB;ACAT3;ACACA;ACAT2;ADH5;ACAT1;LDHB;LDHA;ALDH1B1;ALDH2;LDHD;ME1;ME3;DLAT;ME2;ACSS1;PCK1;PCK2;PDHA1;MDH1;PKLR;MDH2;AKR1A1;ACYP2;ACYP1;FH1;ALDH3A2;GRHPR;PKM;HAGH;ALDH7A1;DLD;ALDH9A1
Fc gamma R-mediated phagocytosis	74/92	0.0624677	0.175556	0	0	1.52902	4.24015	ARPC1B;ARPC1A;ARPC5L;INPPL1;PIK3CB;CRKL;AKT2;CFL2;AKT3;CFL1;AKT1;RAC1;ACTR3;VAV3;ACTR2;MAP2K1;PLA2G4F;PLA2G4E;PRKCB;SPHK2;PRKCE;PLA2G4C;PRKCD;PLA2G4A;GAB2;DNM2;VAV2;FCGR1;PIK3CA;BIN1;PLPP3;RAF1;CRK;DOCK1;PLPP2;PLPP1;ARF6;WAS;PIK3R3;ASAP1;PIK3R2;ASAP2;PIK3R1;PLA2G6;PLD1;PLD2;CDC42;PAK1;SCIN;INPP5D;PLCG2;MAPK1;PIP5K1A;PIP5K1B;PIP5K1C;PLCG1;WASF2;WASF3;MAPK3;LYN;VASP;MARCKSL1;GSN;MYO10;LIMK2;LIMK1;A…
Glutamatergic synapse	90/113	0.0629771	0.175556	0	0	1.45561	4.02475	GRIK5;GRIK4;GRIK1;GRIK2;GLS;PPP3CA;PPP3CB;GNGT2;PPP3CC;DLGAP1;PRKACA;PRKACB;SLC38A1;PLA2G4F;PRKCB;PLA2G4E;TRPC1;PLA2G4C;PLA2G4A;PLCB3;ADCY9;PLCB4;PLCB1;PLCB2;SHANK3;SHANK2;SHANK1;GRIA1;GRIA2;GLS2;SLC1A1;ITPR1;SLC1A2;ADCY4;GNAI3;CACNA1A;ITPR2;SLC1A3;ADCY3;CACNA1D;ITPR3;ADCY2;CACNA1C;ADCY1;PLD1;SLC1A6;ADCY8;SLC1A7;ADCY7;ADCY6;GNAI1;PLD2;ADCY5;GNAI2;GNG10;GRIN2A;GRK3;PPP3R1;GNG3;GRK2;GNG2;GNG5;GNG4;…
Cushing syndrome	127/162	0.0664389	0.183581	0	0	1.35024	3.66113	RB1;ATF2;SCARB1;AHR;CCND1;CREB3L3;CREB3L4;CREB3L1;CREB3L2;PDE8B;PRKACA;PDE8A;PRKACB;MEN1;USP8;MAP2K1;MAP2K2;WNT5B;AIP;ADCY9;ARMC5;CCNE2;CCNE1;ORAI1;AIPL1;ATF4;KMT2D;KMT2A;TCF7;ITPR1;ITPR2;CACNA1D;ITPR3;CACNA1C;CACNA1H;CACNA1G;CRHR2;RAP1B;WNT6;RAP1A;CYP11A1;DVL1;DVL2;DVL3;WNT4;FZD1;FZD3;WNT10A;FZD2;FZD5;FZD4;WNT3A;FZD6;FZD9;FZD8;BRAF;PBX1;NR4A1;CDK6;NCEH1;STAR;CDK4;SP1;GNAQ;CDK2;GNAS;WDR5B;GSK3B;C…
Rap1 signaling pathway	166/214	0.0701239	0.192079	0	0	1.28725	3.42086	CTNND1;ITGA2B;CALML3;CALML4;FGF1;FGF2;ACTB;CRKL;ACTG1;IGF1R;FGF7;FGF9;CDH1;AKT2;RASSF5;AKT3;AKT1;PLCE1;MAGI1;MAP2K3;PDGFRB;PDGFRA;PRKCI;MAP2K1;MAP2K2;PRKCB;HGF;MAGI3;F2R;MAGI2;TIAM1;ADCY9;PRKD3;PARD3;PFN4;PRKD2;PRKD1;TLN2;PFN1;TLN1;RAF1;SKAP1;EPHA2;PFN2;CSF1R;PDGFB;LPAR2;PDGFA;PIK3R3;PIK3R2;LPAR4;PIK3R1;EFNA5;RASGRP2;PRKCZ;EFNA4;RASGRP3;RAP1B;GRIN2A;RAP1A;RRAS;PDGFD;PDGFC;PLCG1;RALGDS;FGF22;VASP;…
Phospholipase D signaling pathway	117/149	0.0709313	0.192615	0	0	1.36035	3.59956	DGKG;DGKE;DGKD;DGKA;AKT2;AKT3;AKT1;PDGFRB;PDGFRA;MAP2K1;MAP2K2;F2R;TSC2;TSC1;DGKZ;ADCY9;DGKQ;DGKK;PLPP3;RAF1;PLPP2;DGKI;PLPP1;DGKH;PTGFR;SHC1;PDGFB;LPAR2;PDGFA;PIK3R3;PIK3R2;LPAR4;PIK3R1;PLD1;PIK3R6;PLD2;RRAS;PDGFD;PDGFC;PLCG2;PIP5K1A;PIP5K1B;PIP5K1C;PLCG1;RALGDS;INSR;LPAR5;KITL;LPAR6;RHEB;GNAS;GRB2;ARF1;ARF2;PIK3CB;PIK3CG;HRAS;PLA2G4F;PLA2G4E;SPHK2;AVPR2;PLA2G4C;GAB1;PLA2G4A;RRAS2;AVPR1A;GAB2;F2…
Other types of O-glycan biosynthesis	36/43	0.0724224	0.194983	0	0	1.91165	5.01854	B4GALT2;GALNT12;POMT2;B4GALT3;GALNT11;COLGALT2;GALNT13;POGLUT1;GALNT16;GALNT15;GALNT18;POMT1;B3GLCT;GXYLT1;PLOD3;RFNG;LFNG;C1GALT1C1;POFUT2;POFUT1;XXYLT1;COLGALT1;ST3GAL3;GALNT7;GALNT6;GALNT5;ST6GAL1;GALNT4;GALNT3;GALNT2;GALNT1;C1GALT1;MFNG;EOGT;GALNTL6;OGT
cGMP-PKG signaling pathway	135/173	0.0737214	0.196799	0	0	1.32197	3.44699	ATF2;GUCY1B2;CALML3;CALML4;IRS3;MYLK3;SLC8A1;MYLK;MYLK4;SLC8A2;PPP1CB;NPPC;PPP1CC;EDNRA;RGS2;EDNRB;CREB3L3;CREB3L4;AKT2;CREB3L1;AKT3;CREB3L2;NPPA;AKT1;GTF2I;MEF2A;GUCY1A2;MAP2K1;MEF2C;MAP2K2;PRKCE;ATP1B3;ATP1B2;ADCY9;PPIF;VDAC3;VDAC2;VDAC1;RAF1;MYL9;ATF4;NPR1;NPR2;ITPR1;ITPR2;ADRB1;CACNA1D;GATA4;ITPR3;CACNA1C;KNG2;PIK3R6;PPP3R1;KCNMB1;KCNMB2;KCNMB3;KCNMB4;VASP;INSR;PDE2A;NFATC3;NFATC2;NFATC1;NFAT…
Central carbon metabolism in cancer	56/69	0.0762133	0.201741	0	0	1.60163	4.12296	RET;FLT3;PTEN;SLC2A2;PIK3CB;GLS;HK1;HK3;AKT2;AKT3;AKT1;HRAS;PDK1;PDGFRB;PDGFRA;MAP2K1;MAP2K2;PGAM1;PGAM2;SIRT6;SIRT3;PKM;PIK3CA;HKDC1;G6PDX;KIT;RAF1;MET;GLS2;PIK3R3;PIK3R2;PDHB;PIK3R1;SLC1A5;LDHB;LDHA;NRAS;ERBB2;MAPK1;MAPK3;NTRK1;TIGAR;PDHA1;IDH1;NTRK3;IDH2;GCK;MTOR;PFKL;TRP53;KRAS;FGFR3;PFKM;FGFR2;PFKP;FGFR1
Sulfur relay system	8/8	0.0799437	0.209852	0	0	43320	109445	MPST;CTU2;CTU1;MOCS2;NFS1;MOCS3;TST;URM1
Insulin resistance	87/110	0.0857222	0.223161	0	0	1.4068	3.45601	GSK3B;PYGB;CRTC2;SLC27A1;PRKAG1;PTEN;PRKAG2;SLC2A2;PYGM;PIK3CB;PYGL;SLC2A4;PTPRF;PPP1CB;IKBKB;PPP1CC;RPS6KA3;GYS1;RPS6KA6;CREB3L3;CREB3L4;AKT2;CREB3L1;RPS6KA2;AKT3;CREB3L2;RPS6KA1;MLX;AKT1;CD36;SREBF1;CPT1A;PRKAB2;PRKCB;PDPK1;PRKCE;PRKCD;CPT1B;PRKAB1;CREB3;CREB1;PIK3CA;PPP1R3B;PPP1R3E;PPP1R3D;PRKCQ;TRIB3;SLC27A3;PPARA;SLC27A2;SLC27A4;CREB5;PRKAA1;PRKAA2;PIK3R3;PIK3R2;PPP1R3A;PIK3R1;ACACB;PRKCZ;FO…
Sphingolipid metabolism	41/50	0.0956554	0.245966	0	0	1.6933	3.97418	ASAH1;GAL3ST1;ASAH2;CERK;UGT8A;GBA;SGMS2;GBA2;SMPD3;NEU2;SMPD2;SGPL1;SMPD4;SPTLC1;SPTLC2;SPTLC3;SMPD1;NEU1;PSAP;KDSR;CERS3;ARSA;CERS4;CERS5;CERS6;PSAPL1;SPHK2;SGPP2;SGPP1;ACER2;GALC;GLB1;ACER3;DEGS1;DEGS2;B4GALT6;PLPP3;PLPP2;GLA;PLPP1;CERS2
Non-homologous end-joining	12/13	0.0960438	0.245966	0	0	4.45811	10.4451	FEN1;XRCC6;RAD50;DCLRE1C;XRCC4;POLM;PRKDC;XRCC5;LIG4;MRE11A;POLL;NHEJ1
Other glycan degradation	16/18	0.0977917	0.248422	0	0	2.97234	6.91044	MANBA;FUCA1;HEXB;FUCA2;GBA;HEXA;GBA2;HEXDC;NEU2;GLB1;MAN2B2;NEU1;MAN2B1;AGA;MAN2C1;ENGASE
Bladder cancer	34/41	0.0989013	0.249231	0	0	1.8052	4.17656	RB1;SRC;ARAF;THBS1;TYMP;NRAS;RASSF1;RPS6KA5;CCND1;CDH1;ERBB2;E2F2;MAPK1;E2F3;HRAS;MAPK3;MAP2K1;MAP2K2;CDKN2A;DAPK1;EGF;DAPK2;MMP2;DAPK3;BRAF;UPK3A;VEGFA;CDK4;TRP53;MDM2;KRAS;RAF1;FGFR3;HBEGF
Growth hormone synthesis, secretion and action	91/116	0.106062	0.265155	0	0	1.35364	3.03719	ATF2;GSK3B;IRS3;PIK3CB;CRKL;GHR;CREB3L3;CREB3L4;AKT2;CREB3L1;AKT3;CREB3L2;AKT1;EP300;PRKACA;PRKACB;HRAS;MAP2K3;MAP2K4;MAP2K1;MAP2K2;PRKCB;SSTR1;SSTR2;SSTR3;CREB3;PLCB3;ADCY9;CREB1;PLCB4;PIK3CA;IGFALS;RAF1;PLCB1;SOS1;CRK;PLCB2;SOS2;ATF4;CREB5;ATF6B;SHC1;ITPR1;ADCY4;GNAI3;ITPR2;PIK3R3;ADCY3;CACNA1D;ITPR3;PIK3R2;ADCY2;CACNA1C;PIK3R1;ADCY1;ADCY8;ADCY7;ADCY6;GNAI1;ADCY5;GNAI2;SOCS2;MAPK9;MAPK8;NRAS;SO…
Purine metabolism	106/136	0.108861	0.27001	0	0	1.31411	2.91428	GUCY1B2;NUDT2;NUDT5;HDDC3;PNP;PPAT;ENPP4;ENPP3;NUDT16;PDE8B;PDE8A;ENTPD4B;GUCY1A2;ENTPD5;ENTPD6;ENTPD8;ADCY9;ADPRM;PDE9A;PDE1C;NPR1;PDE1B;PNP2;NPR2;PDE1A;AK1;AK2;GMPS;AK3;GMPR;AK4;AK5;NTPCR;AK6;AK7;FHIT;AK8;AK9;DGUOK;PDE2A;HPRT;PAICS;ADCY10;PDE3A;ADA;ITPA;PDE3B;ADK;PFAS;ATIC;GUK1;PGM2;PGM1;ADSL;URAH;PDE4D;NME2;AMPD2;NME4;DCK;APRT;NME1;NT5C3B;PKM;NME6;RRM2B;NME7;ADSSL1;GART;PRPS2;PRPS1;CANT1;GMPR2…
Retrograde endocannabinoid signaling	115/148	0.109732	0.270043	0	0	1.29616	2.86415	FAAH;NDUFA13;NDUFA11;NDUFA12;NDUFA10;RIMS1;PRKACA;PRKACB;PRKCB;GABRG3;ADCY9;GRIA1;GRIA2;NDUFB10;NDUFB11;CACNA1B;ITPR1;CACNA1A;ITPR2;ABHD6;CACNA1D;ITPR3;CACNA1C;GNG10;NDUFV3;NDUFV2;NDUFV1;GRIA3;GRIA4;GNG12;GNG11;GNAO1;GNAQ;GNB2;GNB1;GNB4;NAPEPLD;GNB3;GNB5;GABRB2;GABRB1;DAGLA;GABRR2;GNGT2;NDUFC2;NDUFC1;PLCB3;NDUFS8;PLCB4;NDUFS7;NDUFS6;NDUFS5;NDUFS4;NDUFS3;NDUFS2;NDUFS1;DAGLB;PLCB1;PLCB2;MGLL;NDUFB9…
Diabetic cardiomyopathy	162/211	0.116326	0.282039	0	0	1.23003	2.64622	NDUFA13;NDUFA11;NDUFA12;MCPT4;NDUFA10;ATP5C1;COX6A1;COX6A2;PPP1CB;PPP1CC;MPC1;AKT2;MPC2;AKT3;AKT1;PDK3;PDK2;PRKCB;PRKCD;CYBA;SDHC;SDHD;COX6B2;SDHA;CPT1B;SDHB;ACE3;COX6B1;COX7A2L;UQCRC1;VDAC3;PPIF;VDAC2;VDAC1;UQCRC2;NDUFB10;UQCRB;NDUFB11;ATP5J;PIK3R3;PIK3R2;COX7A2;ATP5H;PIK3R1;ATP5O;PRKCZ;AGER;COX7A1;UQCRH;ATP5B;ATP5E;ATP5D;CYC1;NDUFV3;NDUFV2;NDUFV1;SMAD2;ACE;PDHA1;SMAD3;TGFB1;INSR;GFPT1;NFKB1;COL…
beta-Alanine metabolism	26/31	0.117853	0.282039	0	0	1.93228	4.13181	ECHS1;ABAT;CNDP2;ALDH3B2;ALDH1B1;ALDH2;ALDH3B1;CARNS1;MLYCD;ACADS;HIBCH;AOC3;AOC2;SMOX;GAD1;UPB1;ALDH3A2;ALDH3A1;HADHA;ALDH6A1;ACOX1;EHHADH;DPYD;ACOX3;ALDH7A1;ALDH9A1
Pyrimidine metabolism	46/57	0.118053	0.282039	0	0	1.55434	3.32104	CDA;DTYMK;CANT1;PNP2;NUDT2;NT5C2;TYMS;NT5C3;AK9;TYMP;NT5C;NT5E;PNP;TK2;UPP2;NT5M;ENPP3;TK1;ENTPD4B;DUT;RRM1;RRM2;ENTPD5;CAD;ENTPD6;NME2;CTPS2;ENTPD8;NME4;DCK;UPB1;NME1;DHODH;UCKL1;DCTD;NT5C3B;UCK2;UCK1;NME6;RRM2B;NME7;DPYD;CMPK1;CMPK2;UMPS;DCTPP1
FoxO signaling pathway	102/131	0.118188	0.282039	0	0	1.30801	2.79322	ARAF;FBXO25;IRS3;IGF1R;STK11;CCND2;CCND1;AKT2;AKT3;TNFSF10;AKT1;EP300;SKP2;RAG1;GABARAPL2;GABARAPL1;MAP2K1;PRKAB2;USP7;MAP2K2;CSNK1E;PRKAB1;ATG12;RAF1;AGAP2;FOXO6;PIK3R3;PIK3R2;FOXO4;PIK3R1;NLK;STK4;FOXO1;GABARAP;CCNB2;CCNB1;BCL2L11;PCK1;PCK2;PLK4;PLK3;CREBBP;SMAD4;SMAD3;TGFB1;GADD45B;HOMER1;GADD45A;HOMER2;INSR;PLK1;BRAF;IGF1;FBXO32;IL6;G6PC3;CDK2;MDM2;ATM;GRB2;IL7R;CDKN1B;SETD7;PRKAG1;PTEN;PRKAG…
Circadian entrainment	77/98	0.124318	0.293575	0	0	1.36325	2.84225	RYR2;GUCY1B2;CALML3;CALML4;RYR3;RPS6KA5;GNGT2;PRKG2;PRKACA;PRKACB;PRKG1;GUCY1A2;PRKCB;PLCB3;ADCY9;CREB1;PLCB4;NOS1AP;PLCB1;PLCB2;GRIA1;CAMK2B;GRIA2;ADCYAP1R1;CAMK2D;CAMK2A;ITPR1;ADCY4;GNAI3;ADCY3;CACNA1D;ITPR3;ADCY2;CACNA1C;ADCY1;ADCY8;ADCY7;CACNA1H;ADCY6;GNAI1;CACNA1G;ADCY5;GNAI2;GNG10;GRIN2A;GNG3;GNG2;GNG5;GNG4;MAPK1;CAMK2G;GRIA3;GRIA4;KCNJ3;MAPK3;KCNJ5;KCNJ9;GNG12;GRIN2C;GNG11;GRIN2D;GRIN1;GNA…
Aldosterone synthesis and secretion	80/102	0.125222	0.293575	0	0	1.35201	2.80903	ATF1;ATF2;SCARB1;DAGLA;CALML3;CALML4;LIPE;CREB3L3;CREB3L4;CREB3L1;CREB3L2;NPPA;PRKACA;PRKACB;PRKCB;PRKCE;ATP1B3;ATP1B2;AGTR1A;AGTR1B;CREB3;PLCB3;ADCY9;CREB1;PLCB4;PRKD3;ORAI1;PRKD2;PRKD1;DAGLB;PLCB1;PLCB2;CAMK1G;ATF4;CREB5;CAMK2B;CAMK2D;ATF6B;NPR1;CAMK2A;ITPR1;ADCY4;ITPR2;ADCY3;ATP1A3;CACNA1D;ITPR3;ADCY2;ATP1A2;CACNA1C;ADCY1;ATP1A1;ADCY8;ADCY7;CACNA1H;ADCY6;CACNA1G;ADCY5;CYP11A1;GNA11;CAMK2G;LDLR…
Cocaine addiction	39/48	0.125818	0.293575	0	0	1.61048	3.33839	GPSM1;ATF2;GRIA2;DDC;ATF6B;MAOB;MAOA;GNAI3;GNAI1;RELA;ADCY5;GNAI2;GRIN2A;CREB3L3;CREB3L4;CREB3L1;CREB3L2;PRKACA;PRKACB;SLC18A1;SLC18A2;JUN;BDNF;GRIN2C;NFKB1;GRIN1;GRIN2D;CREB3;GRIN3B;CREB1;GRIN3A;CDK5;DLG4;PPP1R1B;GNAS;FOSB;ATF4;CDK5R1;CREB5
Long-term depression	48/60	0.136727	0.316683	0	0	1.48669	2.95817	GRIA1;GNAZ;GRIA2;GUCY1B2;ARAF;GNAI3;ITPR1;CACNA1A;ITPR2;ITPR3;GNAI1;IGF1R;GNAI2;GNA13;PPP2CA;PPP2CB;NRAS;PPP2R1B;PPP2R1A;GNA11;GNA12;PRKG2;MAPK1;HRAS;PRKG1;GRIA3;MAPK3;LYN;GUCY1A2;GRID2;MAP2K1;PLA2G4F;MAP2K2;PLA2G4E;PRKCB;PLA2G4C;PLA2G4A;BRAF;IGF1;GNAO1;PLCB3;PLCB4;GNAQ;GNAS;KRAS;PLCB1;RAF1;PLCB2
Phosphonate and phosphinate metabolism	6/6	0.150362	0.345722	0	0	32490	61559.2	PCYT1B;PCYT1A;PCYT2;CHPT1;CEPT1;SELENOI
Basal cell carcinoma	50/63	0.155939	0.354668	0	0	1.42944	2.65632	GSK3B;WNT2B;HHIP;GLI1;GLI3;SHH;SUFU;POLK;APC2;WNT5B;AXIN1;WNT9B;AXIN2;WNT9A;KIF7;WNT16;DDB2;SMO;LEF1;TCF7;WNT6;DVL1;DVL2;DVL3;BAK1;WNT4;FZD1;TCF7L2;FZD3;TCF7L1;WNT10A;FZD2;FZD5;GADD45B;FZD4;GADD45A;WNT3A;PTCH1;WNT7B;FZD6;PTCH2;FZD9;FZD8;WNT7A;BMP4;BMP2;APC;TRP53;BAX;CTNNB1
Sulfur metabolism	10/11	0.15763	0.354668	0	0	3.71458	6.86269	MPST;SELENBP1;SELENBP2;TST;ETHE1;SQOR;BPNT1;SUOX;PAPSS2;PAPSS1
Ubiquinone and other terpenoid-quinone biosynthesis	10/11	0.15763	0.354668	0	0	3.71458	6.86269	VKORC1;COQ3;NQO1;VKORC1L1;COQ2;GGCX;TAT;COQ7;COQ6;COQ5
Steroid biosynthesis	17/20	0.168062	0.375459	0	0	2.10516	3.75439	DHCR24;MSMO1;CEL;HSD17B7;LIPA;LSS;CYP51;TM7SF2;CYP27B1;SQLE;EBP;NSDHL;SOAT1;CYP2R1;SC5D;LBR;FDFT1
Pentose phosphate pathway	27/33	0.170455	0.378122	0	0	1.67197	2.95818	PRPS2;PRPS1;H6PD;RPE;GPI1;PGM2;PGLS;PGM1;PRPS1L3;TKTL1;GLYCTK;TALDO1;PGD;DERA;RPIA;PFKL;G6PDX;RGN;ALDOC;IDNK;ALDOB;ALDOA;TKT;FBP1;PFKM;PFKP;RBKS
Insulin secretion	67/86	0.179391	0.395162	0	0	1.31065	2.25194	GLP1R;ATF2;RYR2;SNAP25;RAB3A;SLC2A2;RIMS2;CCKAR;PCLO;CREB3L3;CREB3L4;CREB3L1;CREB3L2;FFAR1;PRKACA;PRKACB;ABCC8;PRKCB;ATP1B3;ATP1B2;CREB3;KCNU1;PLCB3;ADCY9;CREB1;PLCB4;KCNMA1;PLCB1;PLCB2;STX1A;VAMP2;ATF4;CREB5;RAPGEF4;CAMK2B;ADCYAP1R1;CAMK2D;ATF6B;CAMK2A;ADCY4;ADCY3;ATP1A3;ADCY2;ATP1A2;CACNA1D;ITPR3;ADCY1;ATP1A1;CACNA1C;ADCY8;ADCY7;ADCY6;ADCY5;GNA11;KCNMB1;KCNMB2;KCNMB3;KCNMB4;KCNN1;KCNN3;KCNN4;CA…
Nicotinate and nicotinamide metabolism	33/41	0.181226	0.396432	0	0	1.5327	2.61787	NNMT;PNP2;QPRT;NADSYN1;NT5C2;NT5C;NADK2;NT5E;PNP;NMRK2;NNT;AOX2;NAPRT;NMRK1;AOX3;NAMPT;ASPDH;AOX1;CD38;NT5M;ENPP3;NUDT12;SIRT4;ART2B;SIRT5;NMNAT3;SIRT6;NMNAT2;SIRT7;SIRT1;SIRT2;SIRT3;NMNAT1
Apoptosis	108/141	0.187717	0.407798	0	0	1.21668	2.03528	PRF1;ACTB;ACTG1;AKT2;AKT3;CAPN2;TNFSF10;AKT1;CAPN1;MAP3K5;DAXX;MAP2K1;ENDOG;MAP2K2;ERN1;DDIT3;RAF1;ATF4;DIABLO;ITPR1;HTRA2;ITPR2;PIK3R3;ITPR3;PIK3R2;PIK3R1;SPTA1;BCL2L11;RIPK1;FADD;MCL1;JUN;GADD45B;GADD45A;EIF2AK3;TNFRSF10B;EIF2S1;NFKB1;TRP53;BCL2;CYCS;ATM;MAP3K14;BCL2L1;TRADD;CTSZ;CTSW;PIK3CB;CTSS;LMNB2;BBC3;LMNB1;CASP9;IKBKB;PIDD1;TUBA1C;CASP7;CTSO;TUBA1B;CASP8;TUBA1A;AIFM1;CASP6;CTSL;CASP3;CTS…
Human T-cell leukemia virus 1 infection	186/246	0.189711	0.409309	0	0	1.15289	1.9164	RB1;ATF2;CRTC2;CRTC3;TRRAP;CRTC1;H2-K1;BUB1B;ELK1;ETS1;ETS2;CDC20;ELK4;CCND3;CDC23;CCND2;CREB3L3;KAT5;CCND1;PTTG1;CREB3L4;AKT2;CDC26;CHEK2;CREB3L1;AKT3;CDC27;CHEK1;CREB3L2;AKT1;EP300;PRKACA;B2M;PRKACB;IL15RA;MAP2K4;MAP2K1;MAP2K2;ANAPC7;H2-M10.2;H2-T3;ADCY9;CCNE2;CCNE1;VDAC3;TBPL1;VDAC2;ANAPC4;VDAC1;ANAPC5;TLN2;TLN1;H2-D1;ANAPC1;MAD1L1;ATF4;ANAPC2;H2-M5;H2-M3;PIK3R3;PIK3R2;PIK3R1;ANAPC10;ANAPC11;C…
PI3K-Akt signaling pathway	269/359	0.211919	0.454112	0	0	1.11175	1.72494	ATF2;PPP2R2A;CREB3L3;PPP2R1B;CREB3L4;PPP2R1A;AKT2;CREB3L1;AKT3;CREB3L2;MYB;AKT1;CDC37;MTCP1;ATF4;EPHA2;PDGFB;LPAR2;PDGFA;PIK3R3;TGFA;PIK3R2;LPAR4;PIK3R1;PIK3R6;GNG10;CD19;PDGFD;PDGFC;PCK1;PCK2;INSR;FN1;IGF1;GNG12;GNG11;PTK2;COL1A1;COL1A2;LPAR5;KITL;LPAR6;COL9A1;COL9A3;GRB2;COL9A2;CDKN1B;BRCA1;AREG;IKBKB;RPTOR;GYS1;GNGT2;IKBKG;RAC1;HRAS;COL2A1;KIT;FLT3L;SGK3;SGK1;TLR4;PHLPP2;PHLPP1;TNXB;PKN3;RELA;…
PD-L1 expression and PD-1 checkpoint pathway in cancer	68/88	0.213926	0.455055	0	0	1.26355	1.94856	ALK;PTEN;CD3G;PIK3CB;CD3E;CD3D;IKBKB;PPP3CA;PPP3CB;PPP3CC;AKT2;AKT3;AKT1;IKBKG;HRAS;MAP2K3;BATF2;BATF3;MAP2K1;MAP2K2;TICAM2;CHUK;CSNK2A1;CSNK2A2;TICAM1;TIRAP;EML4;ZAP70;PIK3CA;LCK;TRAF6;CSNK2B;TLR9;PRKCQ;RAF1;TLR4;CD274;PIK3R3;PIK3R2;PIK3R1;RASGRP1;RELA;NRAS;PPP3R1;MAPK1;PLCG1;MAPK3;MAP3K3;JUN;EGF;STAT1;NFATC3;NFATC2;NFATC1;PTPN11;MAPK14;MAPK12;MTOR;NFKB1;BATF;MAPK11;CD4;RPS6KB1;RPS6KB2;CD28;KRAS…
Bacterial invasion of epithelial cells	59/76	0.215248	0.455055	0	0	1.2897	1.98094	ITGB1;ARPC1B;ARPC1A;CLTC;ARPC5L;CLTB;CLTA;ILK;PIK3CB;WASL;ACTB;ACTG1;CRKL;CDH1;RAC1;ACTR3;ACTR2;GAB1;RHOG;DNM1;RHOA;CD2AP;DNM2;DNM3;ARHGAP10;CTTN;PIK3CA;ELMO1;ELMO2;ELMO3;ITGA5;CRK;DOCK1;MET;VCL;ARHGEF26;SHC1;SRC;PXN;PIK3R3;PIK3R2;PIK3R1;CBL;CDC42;CTNNA1;CTNNA3;CTNNA2;WASF2;CAV2;CAV1;FN1;ARPC4;ARPC5;PTK2;MAD2L2;ARPC2;ARPC3;CTNNB1;BCAR1
Collecting duct acid secretion	22/27	0.220521	0.463093	0	0	1.63455	2.47106	ATP6V1A;ATP6V1G1;ATP6V1G2;SLC4A1;TCIRG1;ATP4B;ATP4A;ATP6V0A2;ATP6V1B2;ATP6V0E2;ATP6V1E1;ATP6V0D1;ATP6V1D;SLC12A7;ATP6V0C;ATP6V0D2;ATP6V1C1;ATP6V0A1;ATP6V1C2;ATP6V1F;ATP6V0E;ATP6V1B1
T cell receptor signaling pathway	79/103	0.227985	0.475597	0	0	1.22331	1.80864	GSK3B;ITK;CBLB;CD3G;PIK3CB;CD3E;CD3D;IKBKB;PPP3CA;PPP3CB;PPP3CC;AKT2;GRAP2;AKT3;NCK2;AKT1;IKBKG;MAP3K7;HRAS;NCK1;VAV3;MAP2K1;MAP2K2;CHUK;PDPK1;CD8B1;RHOA;VAV2;ZAP70;PIK3CA;CD8A;LCK;PRKCQ;RAF1;SOS1;SOS2;CARD11;PIK3R3;PIK3R2;BCL10;PIK3R1;RASGRP1;RELA;CDC42;MAPK9;PPP3R1;MAPK8;NRAS;PAK1;MAPK1;FYN;PLCG1;ICOS;MAP2K7;PAK3;PAK2;MAPK3;PAK4;JUN;NFATC3;NFATC2;NFATC1;MAPK14;NFKB1;MAPK12;IL4;MAPK10;MAPK11;DLG…
Gastric acid secretion	58/75	0.23547	0.487981	0	0	1.26776	1.83339	CALML3;CALML4;SLC4A2;ACTB;MYLK3;ACTG1;MYLK;MYLK4;PRKACA;PRKACB;PRKCB;ATP1B3;ATP1B2;SSTR2;PLCB3;SLC9A4;ADCY9;PLCB4;KCNQ1;EZR;PLCB1;PLCB2;CFTR;CAMK2B;CAMK2D;KCNE2;CAMK2A;ADCY4;GNAI3;ITPR1;ADCY3;ATP1A3;ITPR2;ADCY2;ATP1A2;ITPR3;ADCY1;ATP1A1;ADCY8;ADCY7;ADCY6;GNAI1;ADCY5;GNAI2;SLC9A1;CAMK2G;KCNJ2;KCNJ10;KCNJ15;ATP4B;ATP4A;GNAQ;GNAS;SLC26A7;CALM3;CALM1;CALM2;KCNK2
Fluid shear stress and atherosclerosis	112/148	0.256244	0.525515	0	0	1.15627	1.5744	TXN1;ITGA2B;KEAP1;CALML3;CALML4;ACTB;ACTG1;TXN2;CDH5;NPPC;AKT2;AKT3;AKT1;MAP3K7;MAP3K5;ACVR1;MEF2A;PIAS4;MAP2K4;MEF2C;CYBA;SQSTM1;MGST3;SDC2;GSTT3;MGST1;PDGFB;GSTT2;MGST2;PDGFA;PIK3R3;PIK3R2;PIK3R1;PRKCZ;HSP90B1;MAP2K7;MAP2K5;GSTM4;GSTM2;JUN;GSTM1;VCAM1;CAV2;CAV1;NFKB1;PTK2;BMP4;TRP53;BCL2;SDC1;CALM3;BMPR1B;CALM1;CALM2;GSTM7;GSTM6;NOX1;BMPR1A;GSTM5;NFE2L2;BMPR2;HSP90AB1;ITGB3;PIK3CB;IKBKB;THBD;SU…
Thyroid hormone synthesis	57/74	0.256919	0.525515	0	0	1.24581	1.69306	ATF2;TTF2;TTF1;SERPINA7;ASGR1;CREB3L3;CREB3L4;IYD;CREB3L1;CREB3L2;PRKACA;PRKACB;TSHB;GPX1;PRKCB;GPX8;GPX7;ATP1B3;ATP1B2;PDIA4;CREB3;PLCB3;ADCY9;CREB1;PLCB4;CANX;PLCB1;PLCB2;ATF4;CREB5;ATF6B;ADCY4;ITPR1;ADCY3;ATP1A3;ITPR2;ADCY2;ATP1A2;ITPR3;ADCY1;ATP1A1;LRP2;ADCY8;ADCY7;ADCY6;ADCY5;HSP90B1;DUOX1;TPO;TTR;DUOX2;HSPA5;TSHR;TG;GNAQ;ALB;GNAS
Biosynthesis of unsaturated fatty acids	27/34	0.260887	0.530191	0	0	1.43285	1.92527	HACD1;TECR;HSD17B4;ACAA1B;ACAA1A;HSD17B12;HACD3;ACNAT1;HACD2;HACD4;FADS2;SCP2;SCD2;SCD3;SCD1;FADS1;ELOVL1;ACOT7;ELOVL5;ELOVL2;SCD4;ELOVL7;ACOX1;ACOT2;ACOT1;ACOX3;ACOT4
Synaptic vesicle cycle	59/77	0.277503	0.560342	0	0	1.21783	1.56116	SNAP25;RAB3A;CLTC;CLTB;CLTA;AP2A1;TCIRG1;AP2A2;SLC6A4;RIMS1;ATP6V1E1;SLC18A1;AP2M1;SLC18A2;NSF;UNC13B;UNC13C;ATP6V0B;ATP6V1G1;ATP6V1G2;UNC13A;DNM1;DNM2;DNM3;STX1B;ATP6V1B2;ATP6V0D1;ATP6V0C;ATP6V0D2;STX1A;VAMP2;ATP6V0E;ATP6V1B1;ATP6V1A;NAPA;STXBP1;SLC1A1;CACNA1B;SLC1A2;CACNA1A;SLC1A3;CPLX2;SLC1A6;SLC1A7;AP2S1;ATP6V0A2;ATP6V1H;SLC17A7;STX3;ATP6V0E2;STX2;ATP6V1D;ATP6V1C1;ATP6V0A1;ATP6V1C2;ATP6V1F;SY…
Glycosaminoglycan degradation	17/21	0.28954	0.580924	0	0	1.57858	1.95659	HGSNAT;HPSE2;IDUA;HEXB;HEXA;GNS;SGSH;GALNS;NAGLU;GLB1;HYAL1;HYAL2;HYAL3;IDS;HPSE;GUSB;ARSB
Th1 and Th2 cell differentiation	67/88	0.29247	0.582589	0	0	1.18539	1.45731	MAML2;MAML1;CD3G;CD3E;RBPJ;CD3D;IKBKB;PPP3CA;PPP3CB;PPP3CC;H2-OB;IL12B;IL12A;H2-OA;IKBKG;CHUK;TYK2;RUNX3;ZAP70;MAF;LCK;PRKCQ;MAML3;NOTCH2;RBPJL;NOTCH3;NOTCH1;H2-DMA;GATA3;RELA;DLL4;H2-DMB2;MAPK9;MAPK8;PPP3R1;TBX21;STAT4;MAPK1;STAT6;PLCG1;IL12RB1;IL12RB2;MAPK3;JAG2;STAT5A;STAT5B;H2-EB1;JUN;JAG1;STAT1;NFATC3;NFATC2;NFATC1;MAPK14;H2-AA;MAPK12;NFKB1;IL4;MAPK10;MAPK11;CD4;IL5;IL2RA;IL2RB;CD247;LAT;H2-…
Fatty acid elongation	23/29	0.294069	0.582589	0	0	1.42388	1.74274	ELOVL1;HACD1;ACAA2;ECHS1;ACOT7;MECR;ELOVL5;ELOVL2;TECR;HSD17B12;ELOVL7;HACD3;HACD2;HACD4;HADHB;HADHA;ACOT2;PPT1;THEM4;ACOT1;PPT2;HADH;ACOT4
Estrogen signaling pathway	101/134	0.297479	0.585661	0	0	1.13727	1.37884	ATF2;CALML3;CALML4;CREB3L3;CREB3L4;AKT2;CREB3L1;AKT3;CREB3L2;AKT1;PRKACA;PRKACB;MAP2K1;MAP2K2;PRKCD;ADCY9;PGR;FKBP4;RAF1;ATF4;SHC1;ITPR1;ITPR2;PIK3R3;TGFA;ITPR3;PIK3R2;PIK3R1;HSP90B1;HSPA8;JUN;HSPA2;ESR1;ESR2;GNAO1;SP1;GNAQ;BCL2;GNAS;CALM3;GRB2;CALM1;CALM2;HSP90AB1;KRT23;PIK3CB;KRT20;GPER1;CTSD;HRAS;NCOA1;NCOA2;HSP90AA1;MMP2;NCOA3;OPRM1;CREB3;PLCB3;CREB1;PLCB4;PIK3CA;RARA;PLCB1;SOS1;PLCB2;SOS2;CR…
Renin secretion	58/76	0.300631	0.588192	0	0	1.1971	1.43876	GUCY1B2;PDE3B;CALML3;CALML4;AQP1;PPP3CA;EDNRA;PPP3CB;PPP3CC;CLCA3B;NPPA;PRKG2;PRKACA;PRKACB;CTSB;GUCY1A2;EDN1;ACE3;AGTR1A;AGTR1B;PLCB3;CREB1;PLCB4;ADRB3;KCNMA1;ORAI1;PLCB1;PLCB2;ADCYAP1R1;PDE1C;NPR1;PDE1B;PDE1A;PTGER2;GNAI3;ITPR1;ITPR2;ADRB1;CACNA1D;ITPR3;CACNA1C;ADCY6;GNAI1;ADCY5;GNAI2;PPP3R1;CLCA2;CLCA1;CLCA3A2;KCNJ2;ACE;AGT;GNAQ;GNAS;PDE3A;CALM3;CALM1;CALM2
Melanoma	55/72	0.303414	0.589971	0	0	1.20194	1.4335	RB1;ARAF;PTEN;PIK3CB;FGF1;FGF2;IGF1R;FGF7;CCND1;FGF9;CDH1;AKT2;AKT3;AKT1;POLK;HRAS;PDGFRB;PDGFRA;MAP2K1;MAP2K2;HGF;MITF;DDB2;PIK3CA;RAF1;MET;PDGFB;PDGFA;PIK3R3;PIK3R2;PIK3R1;NRAS;PDGFD;PDGFC;E2F2;MAPK1;E2F3;BAK1;FGF22;MAPK3;GADD45B;BAD;CDKN2A;EGF;GADD45A;BRAF;IGF1;CDK6;CDK4;TRP53;FGF18;MDM2;BAX;KRAS;FGFR1
Leukocyte transendothelial migration	89/118	0.309685	0.597274	0	0	1.14028	1.33663	ITGB1;ITK;CTNND1;PIK3CB;F11R;ARHGAP5;ITGAL;CLDN1;ACTB;ARHGAP35;ACTG1;CDH5;CLDN20;RASSF5;CLDN24;CLDN23;RAC1;VAV3;ITGA4;PRKCB;ACTN1;MMP2;RHOH;CYBA;ACTN4;RHOA;VAV2;CLDN6;CLDN11;CLDN5;CLDN10;CLDN4;CLDN3;MYL7;CLDN15;PIK3CA;CLDN8;MYL2;CLDN13;CLDN7;CLDN19;PECAM1;CLDN18;EZR;MYL9;VCL;RAPGEF3;RAPGEF4;ROCK1;ROCK2;TXK;PXN;GNAI3;PIK3R3;CXCR4;CD99L2;PIK3R2;PIK3R1;THY1;MYL12A;GNAI1;MYL12B;GNAI2;RAP1B;CDC42;RAP1…
Ras signaling pathway	173/232	0.314218	0.597274	0	0	1.08971	1.26152	CALML3;CALML4;FGF1;ELK1;ETS1;FGF2;ETS2;IGF1R;RASSF1;FGF7;SYNGAP1;TBK1;FGF9;AKT2;RASSF5;AKT3;AKT1;PLCE1;PRKACA;PRKACB;PDGFRB;PDGFRA;MAP2K1;RALBP1;MAP2K2;PRKCB;HGF;TIAM1;RIN1;RAF1;EPHA2;CSF1R;RAB5B;RAB5C;SHC1;PDGFB;PDGFA;PIK3R3;PLA2G3;TGFA;PIK3R2;RASAL1;PIK3R1;FOXO4;PLA2G6;EFNA5;PLD1;RASAL3;RASGRP2;STK4;EFNA4;RASGRP1;RASGRP4;PLD2;RASGRP3;RAP1B;GNG10;GRIN2A;RAP1A;RRAS;PDGFD;PDGFC;PLCG2;ABL1;ABL2;PLC…
Cardiac muscle contraction	66/87	0.314686	0.597274	0	0	1.16761	1.34997	RYR2;COX7B;COX4I1;COX4I2;ATP2A3;ATP2A2;COX6A1;COX6A2;COX7C;SLC8A1;SLC8A2;UQCRFS1;COX8A;COX8B;TPM4;TPM3;CACNA2D1;TNNC1;TPM2;TPM1;CACNA2D3;CACNA2D2;ATP1B3;ATP1B2;CACNA2D4;COX6B2;COX6B1;TRDN;CACNB1;MYL4;CACNB3;COX7A2L;CACNB4;ASPH;SLC9A6;SLC9A7;MYL2;TNNT2;MYL3;CASQ2;UQCRC1;UQCRC2;MYH6;MYH7;UQCRB;ATP1A3;ATP1A2;CACNA1D;COX7A2;UQCR11;ATP1A1;CACNA1C;UQCR10;COX5B;COX5A;COX7A1;UQCRH;SLC9A1;CACNG7;TNNI3;CYC…
Regulation of lipolysis in adipocytes	43/56	0.314754	0.597274	0	0	1.22873	1.42037	NPR1;PDE3B;PTGER3;ADCY4;GNAI3;AQP7;ADCY3;PIK3R3;ADCY2;ADRB1;PIK3R2;IRS3;PIK3CB;ABHD5;ADCY1;PIK3R1;ADCY8;ADCY7;ADCY6;GNAI1;ADCY5;GNAI2;PTGS1;LIPE;AKT2;AKT3;NPPA;AKT1;PRKG2;PRKACA;PRKACB;PRKG1;TSHB;INSR;NPY1R;TSHR;ADCY9;FABP4;ADRB3;PIK3CA;GNAS;PLIN1;MGLL
Type II diabetes mellitus	37/48	0.320425	0.601513	0	0	1.24946	1.42201	CACNA1B;CACNA1A;PIK3R3;SLC2A2;CACNA1D;PIK3R2;CACNA1C;IRS3;PIK3CB;PIK3R1;SLC2A4;CACNA1E;PRKCZ;CACNA1G;HK1;IKBKB;SOCS2;HK3;MAPK9;MAPK8;SOCS1;MAPK1;SOCS4;MAPK3;KCNJ11;PKLR;ABCC8;INSR;PRKCE;PRKCD;MAFA;GCK;MTOR;MAPK10;PKM;PIK3CA;HKDC1
Ferroptosis	31/40	0.325891	0.601513	0	0	1.27942	1.43448	STEAP3;TFRC;ALOX15;SLC40A1;TRF;SAT2;SLC3A2;SAT1;FTL1;MAP1LC3B;MAP1LC3A;PCBP1;PCBP2;SLC39A8;1300017J02RIK;ATG7;ATG5;PRNP;GPX4;ACSL1;GSS;NCOA4;ACSL6;ACSL5;ACSL4;ACSL3;LPCAT3;TRP53;VDAC3;VDAC2;GCLM
Glycine, serine and threonine metabolism	31/40	0.325891	0.601513	0	0	1.27942	1.43448	ALAS2;ALAS1;MAOB;GLDC;MAOA;SHMT2;SHMT1;SDSL;GCSH;SRR;CBS;PHGDH;PSPH;AOC3;AOC2;SDS;GLYCTK;PGAM1;PGAM2;AMT;PIPOX;BPGM;GCAT;GNMT;GRHPR;PSAT1;CHDH;CTH;SARDH;ALDH7A1;DLD
Fructose and mannose metabolism	28/36	0.328442	0.601513	0	0	1.30003	1.44744	PFKFB2;PFKFB1;PFKFB4;MPI;AKR1B3;AKR1B8;HK1;KHK;GMPPB;HK3;TKFC;GMDS;FPGT;GMPPA;TIGAR;TPI1;PMM1;PMM2;SORD;PFKL;AKR1B10;HKDC1;ALDOC;ALDOB;ALDOA;FBP1;PFKM;PFKP
Synthesis and degradation of ketone bodies	10/12	0.329135	0.601513	0	0	1.85695	2.0636	HMGCL;BDH2;BDH1;HMGCS1;OXCT1;HMGCS2;ACAT3;HMGCLL1;ACAT2;ACAT1
Glyoxylate and dicarboxylate metabolism	25/32	0.330773	0.601513	0	0	1.32653	1.46757	ACSS2;GLDC;SHMT2;SHMT1;ACAT3;ACAT2;ACAT1;GCSH;MCEE;AFMID;ACSS1;MDH1;MDH2;GLYCTK;AMT;HOGA1;CS;GRHPR;PCCA;CAT;PCCB;PGP;ACO1;ACO2;DLD
Glycolysis / Gluconeogenesis	51/67	0.332024	0.601513	0	0	1.18407	1.3055	ADPGK;ENO1;ENO2;ENO4;HK1;GPI1;HK3;ALDH2;PGM2;DLAT;PGM1;TPI1;PGAM1;PGAM2;AKR1A1;BPGM;ALDH3A2;ALDH3A1;MINPP1;PKM;HKDC1;GAPDHS;ALDOC;ALDOB;ALDOA;ALDH7A1;DLD;FBP1;GAPDH;ALDH9A1;ACSS2;PDHB;ADH7;ADH5;ALDH3B2;LDHB;LDHA;ALDH1B1;ALDH3B1;PGK1;ACSS1;PCK1;PCK2;PDHA1;PKLR;GCK;PFKL;G6PC3;GALM;PFKM;PFKP
Butanoate metabolism	22/28	0.332755	0.601513	0	0	1.36188	1.49854	ECHS1;ACSM3;HMGCS1;ACSM1;GAD1;ABAT;ACAT3;AACS;ACAT2;ACAT1;HMGCL;HADHA;ALDH5A1;BDH2;BDH1;OXCT1;EHHADH;HMGCS2;L2HGDH;HADH;ACADS;HMGCLL1
Vitamin digestion and absorption	19/24	0.334174	0.601513	0	0	1.41137	1.54699	CUBN;SCARB1;ABCC1;SLC46A1;SLC23A1;SLC52A3;APOA1;PLB1;SLC5A6;LMBRD1;BTD;RBP2;TCN2;AWAT2;SLC19A3;LRAT;MMACHC;SLC19A1;SLC19A2
Breast cancer	110/147	0.338416	0.605687	0	0	1.10457	1.19678	RB1;ARAF;FGF1;FGF2;IGF1R;FGF7;FRAT1;FRAT2;CCND1;FGF9;PEG12;AKT2;AKT3;AKT1;MAP2K1;MAP2K2;WNT5B;PGR;RAF1;NOTCH2;NOTCH3;NOTCH1;SHC1;NOTCH4;TCF7;PIK3R3;PIK3R2;PIK3R1;WNT6;DVL1;DVL2;DVL3;FGF22;WNT4;FZD1;JAG2;FZD3;JUN;WNT10A;FZD2;JAG1;FZD5;GADD45B;FZD4;GADD45A;WNT3A;FZD6;FZD9;FZD8;BRAF;IGF1;ESR1;ESR2;CDK6;CDK4;SP1;TRP53;FGF18;GRB2;FGFR1;GSK3B;WNT2B;FLT4;PTEN;BRCA1;PIK3CB;BRCA2;HEY1;HEY2;POLK;HRAS;APC2;…
Gastric cancer	112/150	0.352872	0.627992	0	0	1.095	1.14061	RB1;ARAF;FGF1;FGF2;FGF7;FRAT1;FRAT2;CCND1;FGF9;PEG12;CDH1;AKT2;AKT3;AKT1;MAP2K1;MAP2K2;WNT5B;HGF;CCNE2;CCNE1;RAF1;SHC1;TCF7;PIK3R3;PIK3R2;PIK3R1;WNT6;DVL1;DVL2;DVL3;FGF22;WNT4;FZD1;SMAD2;FZD3;SMAD4;WNT10A;FZD2;SMAD3;TGFB1;FZD5;GADD45B;JUP;FZD4;GADD45A;WNT3A;FZD6;FZD9;FZD8;BRAF;TRP53;CDK2;FGF18;BCL2;GRB2;FGFR2;GSK3B;CDKN1B;WNT2B;PIK3CB;SHH;POLK;HRAS;APC2;AXIN1;GAB1;WNT9B;AXIN2;WNT9A;WNT16;TGFBR1;D…
Parathyroid hormone synthesis, secretion and action	81/108	0.358093	0.633703	0	0	1.11445	1.1445	ATF2;ARAF;ARRB1;ARRB2;PTH1R;AKAP13;CREB3L3;CREB3L4;CREB3L1;CREB3L2;SOST;PRKACA;PRKACB;MEF2A;ARHGEF11;SLC34A2;MAP2K1;MEF2C;PRKCB;PDE4D;RUNX2;RHOA;CREB3;MMP14;PLCB3;ADCY9;CREB1;MMP13;PLCB4;MMP16;MMP17;ARHGEF1;RAF1;PLCB1;PLCB2;ATF4;CREB5;HBEGF;ATF6B;ITPR1;ADCY4;GNAI3;LRP5;ITPR2;ADCY3;ITPR3;ADCY2;GATA3;ADCY1;PLD1;ADCY8;ADCY7;ADCY6;GNAI1;PLD2;ADCY5;GNAI2;LRP6;GNA13;RXRB;CYP27B1;SLC9A3R1;RXRA;GNA11;GNA…
Glycerolipid metabolism	47/62	0.363657	0.639956	0	0	1.16385	1.17728	DGKG;PNLIPRP1;AGPAT5;DGKE;DGKD;DGKA;LPL;AKR1B3;AGPAT1;LCLAT1;AGPAT2;AKR1B8;AGPAT3;AGPAT4;LIPC;TKFC;ALDH2;ALDH1B1;GPAT4;GPAT3;GPAT2;DGAT1;AGK;GLYCTK;AKR1A1;MBOAT1;MBOAT2;CEL;DGKZ;ALDH3A2;PLPP5;AKR1B10;GPAM;DGKQ;PNPLA3;DGKK;PLPP3;ALDH7A1;PLPP2;GLA;LPIN2;DGKI;MGLL;PLPP1;LPIN3;ALDH9A1;DGKH
VEGF signaling pathway	44/58	0.368551	0.644964	0	0	1.16736	1.16523	SRC;PXN;PIK3R3;PIK3R2;PIK3CB;PIK3R1;CASP9;CDC42;PPP3CA;PPP3CB;NRAS;PPP3R1;PPP3CC;AKT2;AKT3;PLCG2;AKT1;RAC3;MAPK1;RAC1;PLCG1;HRAS;MAPK3;MAP2K1;PLA2G4F;MAP2K2;PLA2G4E;PRKCB;SPHK2;BAD;NOS3;PLA2G4C;PLA2G4A;NFATC2;MAPK14;MAPK12;PTK2;VEGFA;MAPK11;MAPKAPK3;PIK3CA;MAPKAPK2;KRAS;RAF1
Fatty acid biosynthesis	15/19	0.384153	0.668554	0	0	1.39267	1.33239	MECR;ACSL1;OXSM;ACSL6;ACSL5;ACSL4;H2-KE6;ACSL3;ACACB;ACSF3;MCAT;ACACA;FASN;ACSBG1;CBR4
Hepatitis B	121/163	0.391088	0.676883	0	0	1.0702	1.00473	RB1;ATF2;ARAF;ELK1;TBK1;CREB3L3;CREB3L4;AKT2;CREB3L1;AKT3;CREB3L2;AKT1;EP300;MAP3K7;MAP2K3;MAP2K4;MAP2K1;MAP2K2;TICAM2;PRKCB;TICAM1;HSPG2;CCNE2;CCNE1;VDAC3;RAF1;ATF4;IFNAR1;PIK3R3;PIK3R2;PIK3R1;IRAK1;FADD;MAP2K7;STAT5A;STAT5B;CREBBP;EGR2;JUN;SMAD4;EGR3;SMAD3;TGFB1;SLC10A1;NFATC3;NFATC2;BRAF;NFATC1;NFKB1;NFATC4;IL6;MAVS;TRP53;CDK2;BCL2;CYCS;GRB2;TAB2;TAB1;DDX3X;YWHAB;PIK3CB;CASP9;IFIH1;IKBKB;CASP8…
cAMP signaling pathway	159/215	0.400063	0.685597	0	0	1.05474	0.966286	CHRM2;OXTR;VIPR2;CHRM1;HHIP;CALML3;CALML4;PPP1CB;LIPE;PPP1CC;EDNRA;CREB3L3;CREB3L4;AKT2;CREB3L1;AKT3;CREB3L2;NPPA;AKT1;PLCE1;EP300;SOX9;PRKACA;PRKACB;MAP2K1;MAP2K2;F2R;NPY1R;ATP1B3;ATP1B2;TIAM1;ADCY9;ORAI1;RAF1;MYL9;CFTR;GRIA1;GRIA2;ADCYAP1R1;GIPR;NPR1;LHB;PIK3R3;PIK3R2;ADRB1;CACNA1D;PIK3R1;CACNA1C;PLD1;PLD2;SLC9A1;RAP1B;GRIN2A;HCAR1;RAP1A;RRAS;GRIA3;GRIA4;CREBBP;JUN;BDNF;PTCH1;HTR1B;BRAF;NFATC1;…
Morphine addiction	68/91	0.400476	0.685597	0	0	1.09813	1.0049	GABRB2;GABRB1;PDE3B;ARRB1;ARRB2;GABRR2;GNGT2;PDE8B;PRKACA;PDE8A;PRKACB;PRKCB;PDE4D;OPRM1;GABRG3;ADCY9;PDE1C;PDE1B;PDE1A;ADCY4;CACNA1B;GNAI3;ADCY3;CACNA1A;ADCY2;ADCY1;ADCY8;ADCY7;ADCY6;GNAI1;ADCY5;GNAI2;GNG10;GNG3;GRK3;GNG2;GRK2;GNG5;GRK5;GNG4;GRK4;GRK6;GABRE;GABRD;KCNJ3;GABRQ;GABRA1;GABRP;KCNJ5;GABBR1;KCNJ9;GABRA4;GABRA3;PDE2A;GNG12;GNG11;GNAO1;PDE10A;GNB2;GNB1;GNAS;GNB4;PDE3A;GNB3;GM5741;GNB5;PD…
Cortisol synthesis and secretion	54/72	0.403303	0.685943	0	0	1.11424	1.0118	ATF2;SCARB1;CREB3L3;CREB3L4;CREB3L1;CREB3L2;PDE8B;PRKACA;PDE8A;PRKACB;AGTR1A;AGTR1B;MRAP;CREB3;PLCB3;ADCY9;CREB1;PLCB4;ORAI1;PLCB1;PLCB2;ATF4;CREB5;ATF6B;ADCY4;ITPR1;ADCY3;ITPR2;KCNA4;ADCY2;CACNA1D;ITPR3;ADCY1;CACNA1C;ADCY8;ADCY7;ADCY6;CACNA1H;ADCY5;CACNA1G;CYP11A1;GNA11;LDLR;AGT;PBX1;POMC;NR4A1;NCEH1;STAR;SP1;GNAQ;GNAS;KCNK2;KCNK3
Cysteine and methionine metabolism	40/53	0.405033	0.685943	0	0	1.14277	1.03282	AHCYL2;DNMT1;GOT1L1;AHCYL1;AHCY;TAT;AMD1;APIP;MRI1;MTR;MAT2B;SDSL;SRM;IL4I1;LDHB;LDHA;MAT2A;CBS;DNMT3B;PHGDH;ENOPH1;MPST;SDS;GOT1;MDH1;MDH2;GSS;DNMT3A;GOT2;MTAP;TST;PSAT1;CTH;SMS;KYAT3;KYAT1;BCAT1;CDO1;GCLM;BCAT2
Cholesterol metabolism	37/49	0.411773	0.693628	0	0	1.14512	1.01605	SCARB1;LRPAP1;LRP1;PCSK9;LCAT;LPL;LRP2;ABCB11;LIPA;LIPC;APOH;TSPO;CD36;APOE;LDLRAP1;LDLR;PLTP;MYLIP;STARD3;OSBPL5;SORT1;APOA2;APOA1;NCEH1;NPC1;SOAT1;STAR;VAPA;NPC2;VAPB;ANGPTL8;APOC1;ANGPTL3;VDAC3;VDAC2;VDAC1;ANGPTL4
Proximal tubule bicarbonate reclamation	17/22	0.427721	0.71666	0	0	1.26263	1.07233	MDH1;GLS2;ATP1A3;ATP1A2;ATP1B3;ATP1A1;ATP1B2;SLC4A4;AQP1;GLS;GLUD1;SLC9A3;SLC25A10;PCK1;SLC38A3;CAR4;PCK2
Fatty acid degradation	39/52	0.437503	0.729172	0	0	1.11412	0.921011	GCDH;ACADVL;ACAA2;ECHS1;ECI1;ECI2;ACAA1B;ACAA1A;ADH7;ACAT3;ACAT2;ADH5;ACAT1;ACADL;ALDH2;CPT2;ALDH1B1;ACADM;HADH;ACADS;CPT1A;ACSL1;CYP4A32;ACSL6;ACSL5;ACSL4;ACSL3;CPT1C;CPT1B;ACADSB;ALDH3A2;HADHB;HADHA;ACOX1;EHHADH;ACSBG1;ACOX3;ALDH7A1;ALDH9A1
Primary immunodeficiency	27/36	0.47463	0.786886	0	0	1.11403	0.830195	CD40;CIITA;DCLRE1C;TNFRSF13B;CD3E;CD3D;UNG;CD79A;CD19;BLNK;IKBKG;ICOS;RAG1;TAP2;CD8B1;TAP1;RFXANK;ZAP70;CD4;CD8A;LCK;RFX5;RFXAP;BTK;ORAI1;IL7R;ADA
Galactose metabolism	24/32	0.48631	0.80203	0	0	1.114	0.803094	B4GALT2;GALT;GAA;AKR1B3;AKR1B8;GANC;GCK;HK1;HK3;GALE;PFKL;UGP2;AKR1B10;G6PC3;GLB1;HKDC1;PGM2;GALM;LCT;GLA;PFKM;PGM1;PFKP;GALK1
Hepatitis C	121/165	0.4931	0.808992	0	0	1.02117	0.722014	RB1;SCARB1;CD81;ARAF;PPP2R2A;IFIT1;CLDN1;TBK1;CCND1;PPP2R1B;PPP2R1A;AKT2;AKT3;AKT1;IFNAR2;MAP2K1;MAP2K2;RSAD2;IFIT1BL1;TICAM1;IFIT1BL2;PIAS1;CLDN6;CLDN5;CLDN4;CLDN3;CLDN8;PSME3;CLDN7;RAF1;IFNAR1;PIK3R3;PIK3R2;PIK3R1;RIPK1;FADD;EIF2AK1;EIF2AK3;EIF2AK2;BRAF;EIF2AK4;EIF2S1;NFKB1;CXCL10;MAVS;OCLN;CDK6;CDK4;TRP53;CDK2;CYCS;GRB2;YWHAE;GSK3B;YWHAB;TRADD;PIK3CB;CASP9;IKBKB;CLDN20;CASP8;YWHAQ;CASP3;CLDN24…
ABC transporters	37/50	0.505017	0.82425	0	0	1.05684	0.721995	ABCD4;ABCD2;ABCD3;ABCB6;ABCB7;ABCB4;ABCB8;ABCB9;ABCC10;ABCB11;ABCC12;ABCB1A;ABCD1;ABCC3;ABCA2;ABCC1;ABCC2;ABCA8A;ABCA5;ABCA8B;ABCC8;ABCA6;ABCC5;ABCA3;ABCC6;ABCA4;TAP2;ABCA9;TAP1;ABCC9;ABCA7;ABCB10;ABCG3;ABCG4;ABCG1;CFTR;ABCG2
Protein digestion and absorption	79/108	0.528947	0.858858	0	0	1.01146	0.644164	KCNK5;COL18A1;COL16A1;COL14A1;ELN;COL12A1;SLC8A1;SLC8A2;COL10A1;CPA3;SLC36A1;CPA2;CPA1;SLC15A1;COL27A1;SLC36A2;MME;COL25A1;COL23A1;ATP1B3;ATP1B2;ACE2;SLC9A3;COL2A1;SLC7A7;COL4A2;SLC7A8;COL4A1;COL4A4;KCNQ1;COL6A2;COL4A3;COL6A1;COL4A6;COL8A2;COL6A4;COL4A5;COL8A1;COL6A3;COL6A6;COL6A5;COL17A1;COL15A1;CPB1;COL13A1;KCNE3;COL11A1;SLC1A1;COL11A2;ATP1A3;SLC3A1;ATP1A2;PRCP;SLC3A2;SLC1A5;ATP1A1;DPP4;KCNN4;S…
Vitamin B6 metabolism	7/9	0.542673	0.876625	0	0	1.2996	0.794376	PDXK;PHOSPHO2;PSAT1;AOX2;AOX3;PNPO;AOX1
Vascular smooth muscle contraction	104/143	0.564226	0.898409	0	0	0.989987	0.56657	GUCY1B2;ARAF;CALML3;CALML4;ACTG2;MYLK3;MYLK;MYLK4;PPP1CB;NPPC;PPP1CC;EDNRA;NPPA;PRKACA;PRKACB;GUCY1A2;MAP2K1;MAP2K2;PRKCH;PRKCB;PRKCE;PRKCD;MYL6;ADCY9;PRKCQ;RAF1;MYL9;CALCB;CALCRL;NPR1;NPR2;ITPR1;ITPR2;PLA2G3;CACNA1D;ITPR3;CACNA1C;PLA2G6;CALD1;KCNMB1;KCNMB2;KCNMB3;KCNMB4;MYH14;MYH11;BRAF;GNAQ;GNAS;CALM3;CALM1;CALM2;ADM;ADRA1D;MYL6B;ADRA1A;PRKG1;ARHGEF11;EDN1;PLA2G12A;PLA2G4F;PTGIR;ARHGEF12;PPP1R1…
Mannose type O-glycan biosynthesis	17/23	0.564925	0.898409	0	0	1.052	0.600757	B3GALNT2;B4GALT2;POMT2;B4GALT3;FKRP;B3GAT2;POMT1;POMGNT1;B4GAT1;FUT9;MGAT5B;CHST10;POMK;LARGE1;LARGE2;FKTN;ST3GAL3
Acute myeloid leukemia	51/70	0.566494	0.898409	0	0	0.99656	0.566333	FLT3;ARAF;PIK3CB;IKBKB;CCND1;AKT2;AKT3;AKT1;IKBKG;HRAS;MAP2K1;MAP2K2;CHUK;DUSP6;CCNA2;FCGR1;CCNA1;PIK3CA;KIT;RARA;RAF1;SOS1;SOS2;PPARD;CEBPA;CSF1R;LEF1;TCF7;PIK3R3;PIK3R2;PIK3R1;RELA;NRAS;EIF4EBP1;MAPK1;MAPK3;STAT5A;STAT5B;TCF7L2;TCF7L1;JUP;BAD;BRAF;MTOR;NFKB1;PML;PER2;RPS6KB1;RPS6KB2;GRB2;KRAS
Toxoplasmosis	80/110	0.567566	0.898409	0	0	0.990003	0.560735	ITGB1;CD40;CIITA;LAMC3;LAMC2;LAMC1;PIK3CG;CASP9;IKBKB;CASP8;AKT2;CASP3;AKT3;H2-OB;AKT1;IL12B;IL12A;H2-OA;IKBKG;MAP3K7;MAP2K3;CHUK;PDPK1;IRAK4;TYK2;TRAF6;IGTP;PPIF;ITGA6;BIRC7;TLR4;LAMA5;LAMA2;H2-DMA;LAMA4;LAMA3;GNAI3;LY96;XIAP;PIK3R6;GNAI1;RELA;GNAI2;H2-DMB2;MAPK9;MAPK8;SOCS1;IRAK1;MAPK1;LDLR;MAPK3;HSPA8;H2-EB1;TGFB1;HSPA1L;LAMB3;BAD;IL10RB;LAMB2;STAT1;IL10RA;IRGM2;IRGM1;LAMB1;HSPA2;MAPK14;H2-AA;…
Glycosphingolipid biosynthesis	32/44	0.588626	0.923222	0	0	0.990036	0.524683	B4GALT2;B4GALT3;HEXB;SEC1;HEXA;GGTA1;FUT7;FUT9;B3GALT2;B3GALT1;ST3GAL4;ST3GAL5;ST3GAL6;ST3GAL2;ST3GAL3;B3GALNT1;ST8SIA1;SLC33A1;B3GALT4;NAGA;B3GALT5;GBGT1;GLB1;B3GNT5;B3GNT2;ST6GALNAC3;A3GALT2;GLA;ST6GALNAC4;B4GALT4;ST6GALNAC5;ST6GALNAC6
Neomycin, kanamycin and gentamicin biosynthesis	4/5	0.589103	0.923222	0	0	1.48522	0.78591	HK3;HKDC1;GCK;HK1
Thiamine metabolism	11/15	0.616441	0.961143	0	0	1.02101	0.493959	THTPA;NFS1;TPK1;AK1;AK2;AK4;AK5;NTPCR;AK7;ACP1;AK8
Legionellosis	44/61	0.619403	0.961143	0	0	0.960821	0.460232	HBS1L;RAB1A;ARF1;VCP;ARF2;SAR1A;SAR1B;RAB1B;NLRC4;RELA;HSPD1;CASP9;PYCARD;BCL2L13;CASP7;CASP8;CASP3;HSF1;CASP1;IL12B;IL12A;HSPA8;APAF1;HSPA1L;BNIP3;IL18;HSPA2;CLK4;NFKB1;EEF1A1;EEF1G;CLK1;NAIP5;IL6;NAIP6;CR1L;EEF1A2;CYCS;SEC22B;TLR5;TLR4;NAIP1;HSPA1B;HSPA1A
Signaling pathways regulating pluripotency of stem cells	101/140	0.624502	0.962324	0	0	0.96123	0.452548	RIF1;FGF2;IGF1R;SOX2;AKT2;AKT3;AKT1;SMARCAD1;HOXA1;ACVR1;MAP2K1;MAP2K2;WNT5B;LIFR;KAT6A;RAF1;TCF7;PIK3R3;PIK3R2;PIK3R1;WNT6;DVL1;DVL2;DVL3;OTX1;SKIL;WNT4;FZD1;SMAD2;FZD3;SMAD4;WNT10A;ZFHX3;FZD2;SMAD3;FZD5;SETDB1;FZD4;WNT3A;ESRRB;FZD6;FZD9;LIF;FZD8;SMAD9;IGF1;INHBA;SMAD5;BMP4;ID2;ID1;ID4;ID3;GRB2;TCF3;BMPR1B;FGFR3;FGFR2;NODAL;BMPR1A;FGFR1;GSK3B;BMPR2;WNT2B;PIK3CB;BMI1;JARID2;HRAS;APC2;LEFTY1;AXIN1…
Riboflavin metabolism	6/8	0.626275	0.962324	0	0	1.11386	0.52125	FLAD1;RFK;BLVRB;ACP2;ENPP3;ACP1
GABAergic synapse	64/89	0.637323	0.971901	0	0	0.950238	0.428062	GABRB2;GABRB1;ABAT;GPHN;GLS;GABRR2;GNGT2;PRKACA;PRKACB;NSF;GABARAPL2;GABARAPL1;SLC38A1;PRKCB;GABRG3;ADCY9;HAP1;GLS2;SRC;ADCY4;CACNA1B;GNAI3;ADCY3;CACNA1A;ADCY2;CACNA1D;ADCY1;CACNA1C;ADCY8;ADCY7;ADCY6;GABARAP;GNAI1;ADCY5;GNAI2;TRAK2;GNG10;GNG3;GNG2;GNG5;GNG4;GABRE;SLC38A3;GABRD;SLC38A2;SLC38A5;GABRQ;GABRA1;GABRP;GABBR1;SLC12A5;GABRA4;GAD1;PLCL1;GABRA3;GNG12;GNG11;GNAO1;GNB2;GNB1;GNB4;GNB3;GM5741;G…
HIF-1 signaling pathway	82/114	0.640334	0.971901	0	0	0.951109	0.423971	CDKN1B;FLT1;TFRC;TRF;ENO1;PIK3CB;ENO2;ENO4;IGF1R;HK1;HK3;AKT2;AKT3;NPPA;AKT1;EP300;ELOB;1300017J02RIK;ELOC;PDK1;MAP2K1;EDN1;MAP2K2;PRKCB;RPS6;ARNT;RBX1;PIK3CA;HKDC1;ALDOC;ALDOB;ALDOA;EIF4E2;GAPDH;TLR4;CAMK2B;CAMK2D;CUL2;CAMK2A;PIK3R3;PIK3R2;PIK3R1;PDHB;RELA;LDHB;LDHA;MKNK1;ERBB2;MKNK2;EIF4EBP1;PGK1;PLCG2;MAPK1;PLCG1;VHL;CAMK2G;EIF4E;MAPK3;EGLN1;ANGPT4;CREBBP;EGLN3;PDHA1;ANGPT2;EGLN2;ANGPT1;EGF;NO…
Alanine, aspartate and glutamate metabolism	28/39	0.641763	0.971901	0	0	0.94495	0.41912	GOT1L1;GLS2;ABAT;GPT;DDO;GLS;IL4I1;PPAT;ASL;RIMKLA;ADSS;ADSL;GOT1;GAD1;GPT2;CAD;GFPT1;GOT2;ASNS;ASRGL1;ASS1;GLUD1;ALDH5A1;CPS1;ADSSL1;NAT8L;ASPA;NIT2
Tryptophan metabolism	37/52	0.678195	0.999997	0	0	0.91559	0.355543	GCDH;DDC;TPH1;ECHS1;MAOB;MAOA;HAAO;DLST;ACAT3;ACAT2;DHTKD1;ACAT1;ACMSD;IL4I1;AANAT;ALDH2;TDO2;ALDH1B1;AOX2;KYNU;AOX3;AFMID;AOX1;HADH;KMO;INMT;ALDH3A2;HADHA;EHHADH;CAT;CYP1A1;KYAT3;KYAT1;IDO2;ALDH7A1;DLD;ALDH9A1
Fc epsilon RI signaling pathway	47/66	0.680388	0.999997	0	0	0.918146	0.35357	PIK3R3;PIK3R2;PIK3CB;PIK3R1;MAPK9;MAPK8;NRAS;AKT2;INPP5D;AKT3;PLCG2;AKT1;RAC3;MAPK1;FYN;RAC1;PLCG1;MAP2K7;HRAS;MAPK3;MAP2K3;VAV3;LYN;MAP2K4;MAP2K1;PLA2G4F;MAP2K2;PDPK1;PLA2G4E;PLA2G4C;PLA2G4A;GAB2;MAPK14;MAPK12;VAV2;IL4;MAPK10;MAPK11;IL5;PIK3CA;BTK;GRB2;KRAS;RAF1;SOS1;SOS2;LAT
Ether lipid metabolism	34/48	0.694075	0.999997	0	0	0.90143	0.32918	GAL3ST1;UGT8A;PLA2G1B;GDPD1;LPCAT1;PLA2G3;PLD4;GDPD3;PLA2G6;PLD1;PLB1;PLD3;SELENOI;PLD2;TMEM189;ENPP2;CEPT1;ENPP6;PLA2G12A;PLA2G4F;TMEM86B;PLA2G4E;PLA2G4C;PLA2G4A;PAFAH2;LPCAT4;AGPS;CHPT1;PLPP3;PAFAH1B3;PLPP2;PAFAH1B2;PLPP1;PAFAH1B1
Nitrogen metabolism	12/17	0.698635	0.999997	0	0	0.890963	0.319523	CAR3;GLUD1;CAR1;CPS1;CAR15;CAR14;CAR9;CAR12;CAR8;CAR7;CAR5B;CAR4
Ribosome	128/179	0.699205	0.999997	0	0	0.931216	0.3332	RPL4;RPL5;RPL30;RPL3;RPL32;RPL31;RPL34;RPL10A;RPL8;RPL9;RPL6;RPL7;RPS15;RPS14;RPS17;RPS16;RPL18A;RPS19;RPL36AL;RPS18;RPL36;RPL35;RPL38;RPL37;RPS11;RPL39;RPS10;RPS13;RPS12;RPS9;RPL21;RPS7;RPS8;RPL23;RPS5;RPL22;RPS6;MRPS18A;RPSA;MRPS18C;RPL24;RPL27;RPL26;RPL29;RPL28;UBA52;MRPL18;MRPL19;MRPL16;MRPL17;MRPL14;MRPL15;MRPL12;MRPL13;MRPL10;MRPL11;MRPL20;RPL41;MRPL27;MRPL28;MRPL23;MRPL24;MRPL21;RPL3L;MRPL…
Calcium signaling pathway	172/240	0.699277	0.999997	0	0	0.938373	0.335664	CHRM2;OXTR;CHRM1;CALML3;CALML4;GRPR;FGF1;FGF2;MYLK3;SLC8A1;MYLK;MYLK4;SLC8A2;EDNRA;CYSLTR1;FGF7;EDNRB;CYSLTR2;FGF9;PLCE1;PRKACA;PRKACB;PDGFRB;PDGFRA;PRKCB;HGF;F2R;PHKA1;PHKA2;ADCY9;LTB4R2;STIM1;STIM2;ORAI3;ORAI2;VDAC3;PPIF;ORAI1;VDAC2;VDAC1;PTGFR;PDE1C;PDE1B;PDE1A;PDGFB;CACNA1B;ITPR1;PDGFA;CACNA1A;ITPR2;ADRB1;CACNA1D;ITPR3;MST1R;CACNA1C;CACNA1E;CACNA1H;CACNA1G;GRIN2A;PPP3R1;PDGFD;PDGFC;PLCG2;PLCG…
Arginine biosynthesis	14/20	0.716412	0.999997	0	0	0.866173	0.288868	GOT1L1;ACY1;GOT1;ARG1;GLS2;NOS3;GPT2;GOT2;GPT;ASS1;GLS;GLUD1;CPS1;ASL
Pantothenate and CoA biosynthesis	14/20	0.716412	0.999997	0	0	0.866173	0.288868	PANK2;PANK3;UPB1;COASY;PPCDC;ALDH3A2;ALDH1B1;ALDH2;PPCS;DPYD;ENPP3;BCAT1;AASDHPPT;BCAT2
Adipocytokine signaling pathway	50/71	0.732897	0.999997	0	0	0.883582	0.274573	TRADD;PRKAG1;PRKAG2;IRS3;SLC2A4;IKBKB;STK11;AKT2;AKT3;LEPR;AKT1;CD36;IKBKG;CPT1A;PRKAB2;CHUK;ACSL1;ACSL6;ACSL5;ACSL4;TRAF2;ACSL3;CPT1C;CPT1B;PRKAB1;ACSBG1;PRKCQ;PPARA;PRKAA1;PRKAA2;ADIPOR1;ACACB;ADIPOR2;RELA;CAMKK2;RXRB;MAPK9;MAPK8;RXRA;PCK1;PPARGC1A;RXRG;PCK2;PTPN11;MTOR;NFKB1;MAPK10;POMC;G6PC3;AGRP
B cell receptor signaling pathway	57/81	0.743639	0.999997	0	0	0.881307	0.261043	GSK3B;CD81;INPPL1;PIK3CB;IKBKB;PPP3CA;PPP3CB;PPP3CC;AKT2;AKT3;BLNK;AKT1;RAC3;IKBKG;RAC1;HRAS;VAV3;CR2;MAP2K1;MAP2K2;CHUK;PRKCB;VAV2;PIK3CA;BTK;RAF1;SOS1;SOS2;CARD11;LILRA6;DAPP1;PIK3R3;PIK3R2;BCL10;PIK3R1;RELA;LILRA5;RASGRP3;CD79B;CD79A;NRAS;PPP3R1;CD19;INPP5D;PLCG2;MAPK1;MAPK3;LYN;JUN;CD72;NFATC3;NFATC2;NFATC1;NFKB1;GRB2;KRAS;CD22
Human immunodeficiency virus 1 infection	170/239	0.760235	0.999997	0	0	0.913722	0.250477	H2-K1;CALML3;CALML4;CRKL;TBK1;AKT2;CFL2;AKT3;CHEK1;CFL1;AP1S2;AKT1;AP1S1;AP1S3;BTRC;B2M;MAP3K7;MAP2K3;PDIA3;MAP2K1;MAP2K2;PRKCB;FBXW11;H2-M10.2;AP1B1;TAP2;TAP1;H2-T3;CDC25C;RBX1;RAF1;H2-D1;TRIM12C;CUL5;H2-M5;H2-M3;PXN;CUL1;ITPR1;PIK3R3;ITPR2;PIK3R2;ITPR3;PIK3R1;CCNB2;GNG10;PPP3R1;CCNB1;IRAK1;PLCG2;RIPK1;FADD;PLCG1;MAP2K7;AP1M2;AP1M1;JUN;NFATC3;NFATC2;NFATC1;GNG12;GNG11;PTK2;NFKB1;NFATC4;BST2;GNAO…
Mucin type O-glycan biosynthesis	22/32	0.771806	0.999997	0	0	0.816521	0.211497	GALNT12;GALNT7;GALNT11;GALNT6;GALNT5;GALNT13;ST6GALNAC2;GALNT4;GALNT16;GALNT3;GALNT15;GALNT2;GALNT18;GALNT1;GCNT1;C1GALT1;C1GALT1C1;B3GNT6;GALNTL6;ST6GALNAC3;ST6GALNAC4;ST3GAL2
Epstein-Barr virus infection	163/230	0.783636	0.999997	0	0	0.90215	0.219953	RB1;H2-K1;RBPJ;PSMD8;PSMD6;CCND3;PSMD7;TBK1;CCND2;PSMD4;CCND1;AKT2;PSMD2;AKT3;PSMD3;AKT1;PSMD1;CIR1;SKP2;B2M;MAP3K7;IFNAR2;MAP2K3;PDIA3;MAP2K4;USP7;H2-M10.2;TAP2;ENTPD8;TAP1;H2-T3;RUNX3;SAP30;CCNE2;CCNE1;BTK;H2-D1;IFNAR1;PSMD12;PSMD11;PSMD14;H2-M5;PSMD13;H2-M3;PIK3R3;PIK3R2;PIK3R1;BCL2L11;IRAK1;CD19;PLCG2;RIPK1;FADD;MAP2K7;LYN;H2-EB1;JUN;GADD45B;GADD45A;EIF2AK2;ISG15;NFKB1;SEM1;CXCL10;IL6;MAVS;SN…
Chagas disease	72/103	0.790776	0.999997	0	0	0.861626	0.202259	PPP2R2A;CD3G;PIK3CB;CD3E;CD3D;IKBKB;CASP8;PPP2R1B;PPP2R1A;AKT2;AKT3;AKT1;IL12B;IL12A;IKBKG;MAP2K4;CHUK;IRAK4;TICAM1;ACE3;TGFBR1;TGFBR2;PLCB3;PLCB4;PIK3CA;TRAF6;TLR9;PLCB1;PLCB2;TLR4;C1QA;CCL12;GNAI3;PIK3R3;PIK3R2;PIK3R1;ADCY1;KNG2;GNAI1;RELA;GNAI2;PPP2CA;GNA14;MAPK9;PPP2CB;GNA15;MAPK8;IRAK1;GNA11;MAPK1;FADD;MAPK3;SMAD2;JUN;ACE;TGFB1;CFLAR;MAPK14;NFKB1;MAPK12;GNAO1;MAPK10;MAPK11;IL6;PPP2R2C;PPP2R2…
Aldosterone-regulated sodium reabsorption	26/38	0.79326	0.999997	0	0	0.804073	0.186227	ATP1A3;NEDD4L;PIK3R3;ATP1A2;PIK3R2;ATP1A1;PIK3CB;PIK3R1;NR3C2;SLC9A3R2;HSD11B2;MAPK1;SFN;MAPK3;PDPK1;PRKCB;INSR;ATP1B3;ATP1B2;IGF1;SCNN1G;FXYD4;PIK3CA;SCNN1B;KRAS;SGK1
PPAR signaling pathway	62/89	0.793824	0.999997	0	0	0.851921	0.196702	SLC27A1;AQP7;ILK;DBI;FADS2;ACADL;CPT2;SCP2;ME1;SCD2;SCD3;ME3;ACADM;CD36;HMGCS2;SCD1;CPT1A;HMGCS1;ACSL1;PDPK1;ACSL6;APOA2;ACSL5;APOA1;ACSL4;ACSL3;CPT1C;CPT1B;ACOX1;EHHADH;PLIN4;ACSBG1;PLIN2;PPARG;ACOX3;ANGPTL4;PLIN1;PPARA;SLC27A2;PLIN5;PPARD;SLC27A4;UCP1;LPL;ACAA1B;ACAA1A;RXRB;RXRA;UBC;PCK1;PLTP;RXRG;PCK2;CYP4A32;SCD4;DBIL5;NR1H3;SORBS1;CYP8B1;FABP3;FABP4;FABP7
Arginine and proline metabolism	37/54	0.812845	0.999997	0	0	0.807574	0.167341	GOT1L1;OAT;PYCRL;MAOB;MAOA;AMD1;ODC1;SAT2;SAT1;CNDP2;SRM;CKMT2;CKMT1;ALDH2;ALDH1B1;CARNS1;CKB;PRODH;L3HYPDH;GOT1;ARG1;NOS3;SMOX;GOT2;AZIN2;PYCR1;PYCR2;HOGA1;ALDH3A2;P4HA1;P4HA2;P4HA3;SMS;LAP3;ALDH18A1;ALDH7A1;ALDH9A1
Prolactin signaling pathway	51/74	0.819058	0.999997	0	0	0.822635	0.164198	GSK3B;SLC2A2;PIK3CB;CCND2;CCND1;AKT2;AKT3;AKT1;HRAS;MAP2K1;MAP2K2;CISH;PRLR;PIK3CA;ELF5;IRF1;RAF1;SOS1;SOS2;GALT;SHC1;SRC;LHB;PIK3R3;PIK3R2;PIK3R1;RELA;SOCS2;MAPK9;MAPK8;NRAS;SOCS1;MAPK1;SOCS6;SOCS7;SOCS4;MAPK3;SOCS5;STAT5A;STAT5B;STAT1;MAPK14;ESR1;ESR2;GCK;MAPK12;NFKB1;MAPK10;MAPK11;GRB2;KRAS
Measles	102/146	0.824134	0.999997	0	0	0.859694	0.166284	CBLB;CCND3;CCND2;TBK1;CCND1;AKT2;AKT3;AKT1;IL12B;IL12A;MAP3K7;IFNAR2;CSNK2A1;CSNK2A2;TRP73;CCNE2;CCNE1;CSNK2B;IFNAR1;PIK3R3;PIK3R2;PIK3R1;IRAK1;FADD;SLAMF1;STAT5A;HSPA8;STAT5B;JUN;EIF2AK1;EIF2AK3;EIF2AK2;MSN;EIF2AK4;HSPA2;EIF2S1;NFKB1;IL6;MAVS;CDK6;CDK4;TRP53;CDK2;BCL2;CD28;CYCS;TAB2;BCL2L1;RAB9;GSK3B;CDKN1B;TRADD;ADAR;CD3G;PIK3CB;CD3E;CD3D;BBC3;CASP9;IFIH1;IKBKB;CASP8;CASP3;RACK1;IKBKG;APAF1;CHU…
Hematopoietic cell lineage	65/94	0.82753	0.999997	0	0	0.83141	0.157394	TFRC;FLT3;ITGB3;ITGA2B;CD3G;CD3E;CD3D;ANPEP;H2-OB;CD38;CD37;CD36;H2-OA;CD34;CR2;ITGA4;MME;GP1BB;ITGA3;ITGA2;ITGA1;CD8B1;GP1BA;FCGR1;CD8A;IL3RA;KIT;FLT3L;ITGA6;ITGA5;MS4A1;CD44;IL9R;CSF1R;GYPA;H2-DMA;CSF2RA;H2-DMB2;CD59B;CD59A;THPO;CD19;CD55;IL11RA1;H2-EB1;GP5;H2-AA;CD55B;EPOR;CD2;IL4;CD24A;GP9;CD4;IL6;IL5;CD5;CR1L;KITL;IL2RA;CD7;CD9;IL7R;CD22;H2-AB1
Th17 cell differentiation	72/104	0.832046	0.999997	0	0	0.834545	0.153446	HSP90AB1;RORC;RORA;CD3G;AHR;IL1RAP;CD3E;CD3D;IL27RA;IKBKB;PPP3CA;PPP3CB;PPP3CC;H2-OB;H2-OA;IKBKG;HSP90AA1;CHUK;TYK2;FOXP3;TGFBR1;TGFBR2;ZAP70;IRF4;LCK;RARA;PRKCQ;H2-DMA;GATA3;RELA;RXRB;H2-DMB2;MAPK9;PPP3R1;MAPK8;RXRA;TBX21;IL21R;MAPK1;STAT6;PLCG1;IL12RB1;RXRG;MAPK3;SMAD2;STAT5A;STAT5B;H2-EB1;JUN;SMAD4;SMAD3;TGFB1;STAT1;NFATC3;NFATC2;NFATC1;MAPK14;H2-AA;NFKB1;MAPK12;MTOR;IL4;MAPK10;MAPK11;IL6;CD4;…
Cell adhesion molecules	121/173	0.834868	0.999997	0	0	0.862783	0.155717	CD86;H2-K1;ICAM2;F11R;CLDN1;PVR;CDH5;CDH4;ALCAM;CDH3;CDH2;CDH1;MPZ;NRCAM;H2-M10.2;H2-T3;CLDN6;CLDN5;CLDN4;MAG;CLDN3;CD8A;CLDN8;CLDN7;CD226;H2-D1;CD274;H2-M5;SDC2;H2-M3;SDC3;CD99L2;VTCN1;GLG1;ICOS;LRRC4C;CD276;NTNG1;NTNG2;CADM3;H2-EB1;VCAM1;CADM1;L1CAM;IGSF11;OCLN;SELL;CD28;CNTN1;CNTN2;SDC1;ESAM;CD22;H2-Q10;H2-AB1;H2-T24;ITGB1;CNTNAP2;H2-T23;CD40;CNTNAP1;H2-T22;LRRC4;PTPRM;ITGAL;PTPRF;SPN;CLDN20;C…
Antigen processing and presentation	61/89	0.85348	0.999997	0	0	0.808039	0.12802	H2-T24;H2-T23;CIITA;H2-T22;HSP90AB1;H2-K1;CTSS;CTSL;H2-OB;H2-OA;B2M;CTSB;PDIA3;HSP90AA1;H2-M10.2;TAP2;CD8B1;TAP1;H2-T3;TAPBP;CREB1;CD8A;PSME3;CANX;RFX5;PSME1;PSME2;H2-D1;H2-M5;H2-DMA;H2-Q6;H2-M3;H2-Q7;H2-Q4;H2-Q2;H2-Q1;GM8909;H2-DMB2;PSME2B;KLRC1;CD74;HSPA8;H2-EB1;HSPA1L;HSPA5;NFYA;HSPA4;NFYB;NFYC;RFXANK;HSPA2;H2-AA;CD4;RFXAP;KLRD1;CALR;H2-Q10;HSPA1B;H2-AB1;HSPA1A;LGMN
Histidine metabolism	17/26	0.860664	0.999997	0	0	0.700943	0.105177	CARNMT1;MAOB;MAOA;HDC;HNMT;CNDP2;ALDH3A2;ALDH3B2;ALDH3A1;HAL;ALDH1B1;ALDH2;ALDH3B1;CARNS1;ALDH7A1;ASPA;ALDH9A1
C-type lectin receptor signaling pathway	77/112	0.864547	0.999997	0	0	0.815826	0.118743	CALML3;CBLB;CALML4;LSP1;PIK3CB;PYCARD;IKBKB;PPP3CA;PPP3CB;CASP8;PPP3CC;AKT2;AKT3;CASP1;AKT1;IL12B;IL12A;IKBKG;CLEC1B;HRAS;ARHGEF12;CHUK;PRKCD;RRAS2;RHOA;MRAS;PIK3CA;IRF1;MAPKAPK2;RAF1;IRF9;SRC;ITPR1;ITPR2;PIK3R3;ITPR3;PIK3R2;BCL10;PIK3R1;RELA;MAPK9;PPP3R1;MAPK8;NRAS;PAK1;RRAS;PLCG2;MAPK1;MAPK3;PLK3;EGR2;JUN;EGR3;CCL22;STAT1;STAT2;CARD9;NFATC3;NFATC2;NFATC1;PTPN11;MAPK14;CD209A;NFKB1;MAPK12;NFATC4…
Glutathione metabolism	48/71	0.872727	0.999997	0	0	0.774085	0.105378	GSTP3;GSTP2;GSTP1;MGST3;ODC1;GSTT3;MGST1;GSTT2;MGST2;TXNDC12;OPLAH;SRM;HPGDS;ANPEP;NAT8F1;CHAC2;CHAC1;GGT5;GSTM4;GSTK1;GGT7;GSTM2;RRM1;GPX1;GGT6;GSTM1;RRM2;GPX4;GSTO2;GSTO1;GSS;IDH1;IDH2;GPX8;GPX7;PGD;GGCT;RRM2B;GSTA4;GSTA3;GSTA2;G6PDX;SMS;LAP3;GCLM;GSTM7;GSTM6;GSTM5
Taurine and hypotaurine metabolism	8/13	0.888896	0.999997	0	0	0.593812	0.0699362	GGT5;GGT7;GGT6;GAD1;ADO;CSAD;CDO1;ACNAT1
TNF signaling pathway	77/113	0.893601	0.999997	0	0	0.793016	0.0892112	ATF2;TRADD;PIK3CB;RPS6KA4;IKBKB;CASP7;RPS6KA5;CASP8;CREB3L3;CREB3L4;AKT2;CREB3L1;CASP3;AKT3;CREB3L2;AKT1;IKBKG;DNM1L;MAP3K7;MAP3K5;MAP2K3;MAP2K4;MAP2K1;EDN1;CHUK;RIPK3;IL15;TRAF2;TRAF1;CREB3;MMP14;CREB1;PIK3CA;TRAF3;IRF1;TRAF5;PGAM5;ATF4;CREB5;CCL12;CEBPB;ATF6B;PIK3R3;PIK3R2;PIK3R1;RELA;MAPK9;BAG4;MAPK8;MAPK1;RIPK1;FADD;MAP2K7;GM5431;MAPK3;JUN;JAG1;VCAM1;MLKL;LIF;DAB2IP;VEGFC;IFI47;CFLAR;MAPK14;N…
Starch and sucrose metabolism	22/34	0.89597	0.999997	0	0	0.680183	0.0747168	PYGB;GBE1;TREH;AGL;GAA;PYGM;PYGL;GANC;GCK;PGM2L1;HK1;GPI1;GYS1;HK3;UGP2;G6PC3;GYG;HKDC1;PGM2;AMY1;ENPP3;PGM1
Salivary secretion	58/86	0.895992	0.999997	0	0	0.768141	0.0843598	GUCY1B2;ADRA1D;CALML3;AQP5;CALML4;SLC4A2;ADRA1A;RYR3;CD38;PRKG2;PRKACA;PRKACB;PRKG1;GUCY1A2;PRKCB;ATP1B3;ATP1B2;PLCB3;ADCY9;PLCB4;ADRB3;KCNMA1;AMY1;PLCB1;PLCB2;VAMP2;LYZ2;LYZ1;ADCY4;ITPR1;ADCY3;ATP1A3;ITPR2;ADCY2;ADRB1;ATP1A2;ITPR3;ADCY1;ATP1A1;ADCY8;ADCY7;ADCY6;ADCY5;SLC9A1;CST3;KCNN4;SLC12A2;ATP2B4;ATP2B2;ATP2B1;MUC5B;9530003J23RIK;TRPV6;GNAQ;GNAS;CALM3;CALM1;CALM2
Nicotine addiction	26/40	0.901885	0.999997	0	0	0.68895	0.0711466	GRIA1;GABRB2;GRIA2;GABRB1;CHRNA4;CACNA1B;CACNA1A;GABRR2;GRIN2A;SLC17A7;GABRE;GABRD;GRIA3;GRIA4;CHRNB2;GABRQ;GABRA1;GABRP;GABRA4;GABRA3;GRIN2C;GABRG3;GRIN1;GRIN2D;GRIN3B;GRIN3A
Tyrosine metabolism	26/40	0.901885	0.999997	0	0	0.68895	0.0711466	DDC;GOT1L1;MAOB;MAOA;TOMT;TAT;ADH7;COMT;ADH5;ALDH3B2;IL4I1;TPO;ALDH3B1;AOX2;AOX3;AOX1;AOC3;AOC2;FAHD1;GOT1;HGD;GOT2;MIF;FAH;GSTZ1;ALDH3A1
Intestinal immune network for IgA production	28/43	0.904891	0.999997	0	0	0.69245	0.069204	CD86;CD40;TNFRSF13B;H2-DMA;CXCR4;H2-DMB2;CCR9;H2-OB;ITGB7;H2-OA;ICOS;CCL25;IL15RA;H2-EB1;TGFB1;ITGA4;IL15;TNFSF13;H2-AA;IL4;IL6;CXCL12;IL5;CD28;LTBR;CCL28;MAP3K14;H2-AB1
Phototransduction	17/27	0.913119	0.999997	0	0	0.630732	0.0573269	SLC24A1;RCVRN;GUCA1B;GUCA1A;CALML3;CALML4;GRK1;GNAT2;GNB1;RHO;SAG;PDE6B;CALM3;PDE6A;CALM1;CALM2;CNGB1
Human cytomegalovirus infection	176/255	0.929485	0.999997	0	0	0.825026	0.0603298	RB1;ATF2;H2-K1;CALML3;CALML4;ELK1;CRKL;TBK1;CREB3L3;CCND1;CREB3L4;AKT2;CREB3L1;AKT3;CREB3L2;AKT1;PRKACA;B2M;PRKACB;PDIA3;PDGFRA;MAP2K1;MAP2K2;PRKCB;H2-M10.2;TAP2;TAP1;TSC2;TSC1;H2-T3;ADCY9;RAF1;H2-D1;ATF4;H2-M5;H2-M3;PXN;ITPR1;PIK3R3;ITPR2;PIK3R2;ITPR3;PIK3R1;GNG10;PPP3R1;EIF4EBP1;RIPK1;FADD;NFATC3;NFATC2;NFATC1;GNG12;GNG11;PTK2;NFKB1;NFATC4;GNAO1;IL6;CDK6;CXCL12;CDK4;RHEB;SP1;GNAQ;GNB2;TRP53;GNB…
RIG-I-like receptor signaling pathway	46/70	0.929755	0.999997	0	0	0.710692	0.0517629	OTUD5;DDX3X;NLRX1;TRADD;TANK;RELA;IFIH1;IKBKB;MAPK9;MAPK8;CASP8;TBK1;TKFC;DHX58;IL12B;TRIM25;IL12A;RIPK1;IKBKG;FADD;AZI2;MAP3K7;ATG5;MAP3K1;CHUK;DDX58;TRAF2;ISG15;MAPK14;ATG12;MAPK12;NFKB1;MAPK10;CXCL10;CYLD;MAPK11;SIKE1;MAVS;RNF125;IRF3;TRAF3;TRAF6;IFNK;IRF7;PIN1;TBKBP1
Folate biosynthesis	16/26	0.932579	0.999997	0	0	0.593589	0.0414334	CBR1;MOCS2;TPH1;GGH;AKR1B3;AKR1B8;GPHN;PTS;DHFR;QDPR;AKR1B10;SPR;FPGS;PCBD1;PCBD2;MOCS1
Viral carcinogenesis	156/227	0.93259	0.999997	0	0	0.81376	0.0567924	RB1;ATF2;HDAC10;GTF2B;HDAC11;H2-K1;UBE3A;RBPJ;CDC20;CCND3;CCND2;CREB3L3;CCND1;CREB3L4;CREB3L1;CHEK1;CREB3L2;EP300;PRKACA;SKP2;PRKACB;USP7;ACTN1;H2-M10.2;MRPS18B;SCRIB;ACTN4;H2-T3;SND1;CCNE2;CCNE1;MAPKAPK2;VDAC3;TBPL1;ATP6V0D1;ATP6V0D2;H2-D1;MAD1L1;ATF4;H2-M5;HPN;H2-M3;PXN;UBR4;PIK3R3;PIK3R2;PIK3R1;GTF2E1;GTF2E2;SCIN;LYN;STAT5A;STAT5B;CREBBP;EGR2;JUN;EGR3;EIF2AK2;NFKB1;DLG1;HNRNPK;SNW1;CDK6;CDK4;T…
Phenylalanine, tyrosine and tryptophan biosynthesis	5/9	0.933124	0.999997	0	0	0.463906	0.0321101	IL4I1;GOT1L1;GOT1;TAT;GOT2
Phenylalanine metabolism	14/23	0.933387	0.999997	0	0	0.577128	0.0397843	AOC3;DDC;GOT1L1;AOC2;GOT1;MAOB;MAOA;TAT;GOT2;MIF;ALDH3A1;ALDH3B2;IL4I1;ALDH3B1
Pertussis	50/77	0.953372	0.999997	0	0	0.686466	0.0327787	ITGB1;CALML3;CALML4;PYCARD;CASP7;CASP3;CFL2;CFL1;CASP1;IL12B;IL12A;ZP3R;TICAM2;IRAK4;TICAM1;RHOA;TIRAP;IRF3;IRF1;TRAF6;IRF8;SERPING1;ITGA5;TLR4;C1QA;GNAI3;LY96;NOD1;GNAI1;RELA;C2;GNAI2;MAPK9;MAPK8;IRAK1;MAPK1;MAPK3;JUN;MAPK14;MAPK12;NFKB1;MAPK10;MAPK11;IL6;CALM3;HC;SFTPA1;CALM1;CALM2;C1QC
Aminoacyl-tRNA biosynthesis	42/66	0.964014	0.999997	0	0	0.648714	0.0237749	CARS;MTFMT;AARS2;VARS;PARS2;TARS;EPRS;YARS2;FARS2;NARS;LARS;RARS;NARS2;IARS2;HARS;VARS2;EARS2;PSTK;RARS2;YARS;DARS;WARS;MARS2;GATC;DARS2;SARS;GATB;QRSL1;HARS2;WARS2;LARS2;SEPSECS;SARS2;KARS;QARS;GARS;TARS2;IARS;FARSA;CARS2;AARS;FARSB
Chemokine signaling pathway	129/192	0.968001	0.999997	0	0	0.758084	0.0246544	CXCL14;CXCL15;CRKL;PREX1;AKT2;AKT3;CCL27A;AKT1;PRKACA;PRKACB;MAP2K1;PRKCB;PRKCD;TIAM1;ADCY9;PARD3;ELMO1;RAF1;SHC1;PXN;PIK3R3;PIK3R2;PIK3R1;RASGRP2;PRKCZ;PIK3R6;GRK1;RAP1B;GNG10;GRK3;GRK2;RAP1A;GRK5;GRK4;GRK6;PLCG2;PLCG1;CCL21A;LYN;STAT5B;BRAF;PPBP;GNG12;GNG11;NFKB1;PTK2;CXCL10;CXCL12;GNAQ;GNB2;GNB1;GNB4;GNB3;GRB2;GNB5;GSK3B;ITK;CXCL9;GSK3A;ARRB1;ARRB2;PIK3CB;PIK3CG;IKBKB;GNGT2;CCR9;RAC3;CCR7;CCR6…
Toll-like receptor signaling pathway	65/100	0.968807	0.999997	0	0	0.688115	0.0218063	CD86;CD40;CXCL9;PIK3CB;IKBKB;TBK1;CASP8;AKT2;CTSK;AKT3;AKT1;IL12B;IL12A;IKBKG;RAC1;MAP3K7;IFNAR2;MAP2K3;MAP2K4;MAP2K1;MAP2K2;TICAM2;CHUK;IRAK4;TICAM1;TIRAP;IRF3;PIK3CA;TRAF3;TRAF6;IRF7;TLR9;TLR8;IRF5;TLR7;TLR5;TLR4;TLR3;IFNAR1;LY96;PIK3R3;PIK3R2;PIK3R1;RELA;MAPK9;MAPK8;IRAK1;SPP1;MAPK1;RIPK1;FADD;MAP2K7;MAPK3;JUN;STAT1;MAPK14;NFKB1;MAPK12;MAPK10;CXCL10;MAPK11;IL6;TOLLIP;TAB2;TAB1
Viral myocarditis	56/87	0.969979	0.999997	0	0	0.669415	0.0204046	CD86;H2-T24;H2-T23;CD40;H2-T22;H2-K1;PRF1;ITGAL;ACTB;ACTG1;CASP9;CASP8;SGCD;CCND1;SGCA;SGCB;CASP3;DAG1;H2-OB;RAC3;H2-OA;RAC1;SGCG;CXADR;H2-M10.2;H2-T3;H2-D1;MYH6;MYH7;LAMA2;H2-M5;H2-DMA;H2-Q6;H2-M3;H2-Q7;H2-Q4;H2-Q2;H2-Q1;GM8909;H2-DMB2;ABL1;ABL2;DMD;FYN;CD55;H2-EB1;CAV1;H2-AA;CD55B;CD28;CYCS;EIF4G3;EIF4G2;H2-Q10;EIF4G1;H2-AB1
Drug metabolism	77/118	0.974162	0.999997	0	0	0.69566	0.018211	CDA;TPMT;CES2B;HPGDS;CES2E;AOX2;CES2G;AOX3;AOX1;TK2;UPP2;TK1;GUSB;GSTK1;GSTO2;GSTO1;NME2;NME4;UPB1;UGT1A6A;UGT1A6B;NME1;ALDH3A1;NME6;RRM2B;NME7;DPYD;CMPK1;CYP2E1;UMPS;MAOB;GSTP3;MAOA;GSTP2;MGST3;GSTP1;GMPS;GSTT3;MGST1;GSTT2;MGST2;ADH7;ADH5;TYMP;ALDH3B2;ALDH3B1;UGT1A5;UGT1A2;GSTM4;GSTM2;DUT;RRM1;GSTM1;RRM2;FMO1;FMO2;HPRT;FMO3;FMO4;FMO5;FMO6;UCKL1;UCK2;UCK1;CES1C;CES1D;GSTA4;NAT2;CES1E;GSTA3;IMPDH1…
alpha-Linolenic acid metabolism	14/25	0.979686	0.999997	0	0	0.472021	0.00968736	PLA2G12A;PLA2G4F;PLA2G1B;PLA2G4E;PLA2G4C;PLA2G3;PLA2G4A;ACAA1B;ACAA1A;PLA2G6;PLB1;FADS2;ACOX1;ACOX3
Mineral absorption	33/54	0.979705	0.999997	0	0	0.582483	0.0119433	SLC46A1;SLC40A1;TRF;ATP1A3;ATP1A2;ATP1A1;CLCN2;SLC8A1;SLC8A2;FTL1;HEPH;TRPM7;1300017J02RIK;ATP7A;TRPM6;SLC39A4;HMOX2;SLC34A2;S100G;SLC31A1;VDR;ATP2B4;CYBRD1;ATP1B3;SLC30A1;ATP2B2;ATP1B2;ATP2B1;ATOX1;SLC9A3;TRPV6;SLC26A9;SLC26A6
Carbohydrate digestion and absorption	29/48	0.979817	0.999997	0	0	0.565815	0.0115368	ATP1A3;PIK3R3;SLC2A2;ATP1A2;CACNA1D;PIK3R2;ATP1A1;PIK3CB;PIK3R1;SLC2A5;HK1;HK3;AKT2;AKT3;AKT1;SLC37A4;TAS1R3;PRKCB;ATP1B3;ATP1B2;PLCB3;G6PC3;PLCB4;PIK3CA;HKDC1;AMY1;LCT;PLCB1;PLCB2
African trypanosomiasis	23/39	0.980789	0.999997	0	0	0.532967	0.0103385	VCAM1;PRKCB;LAMA4;IL18;APOA1;HBA-A2;HBB-BT;HBA-A1;HBB-BS;KNG2;IL6;PLCB3;PLCB4;GNAQ;NPPA;TLR9;IL12B;F2RL1;IL12A;IDO2;PLCB1;PLCB2;THOP1
Coronavirus disease	166/247	0.980987	0.999997	0	0	0.758125	0.0145531	RPL4;RPL5;RPL30;RPL3;RPL32;RPL31;RPL34;F13A1;RPL8;RPL10A;RPL9;RPL6;RPL7;RPS15;RPS14;RPS17;RPS16;TBK1;RPL18A;RPS19;RPL36AL;RPS18;RPL36;IL12B;RPL35;IL12A;RPL38;RPL37;RPS11;RPL39;RPS10;MAP3K7;RPS13;RPS12;IFNAR2;RPS9;RPL21;RPS7;PRKCB;RPS8;RPL23;RPS5;RPL22;RPS6;RPSA;ACE3;ACE2;ADAM17;RPL24;RPL27;MASP2;RPL26;MASP1;RPL29;RPL28;UBA52;IFNAR1;PIK3R3;PIK3R2;PIK3R1;C2;C6;C7;IRAK1;PLCG2;PLCG1;JUN;RPL41;ACE;EIF…
NF-kappa B signaling pathway	67/105	0.984772	0.999997	0	0	0.653017	0.0100208	CD40;EDA;TRADD;EDA2R;IKBKB;PIDD1;PLAU;BLNK;TRIM25;ERC1;IKBKG;MAP3K7;PIAS4;EDARADD;CARD10;TICAM2;CSNK2A1;CHUK;PARP1;PRKCB;DDX58;CSNK2A2;TRAF2;IRAK4;TRAF1;TICAM1;TIRAP;EDAR;ZAP70;LCK;TRAF3;TRAF6;CSNK2B;TRAF5;BTK;PRKCQ;LTB;CARD14;TLR4;CARD11;LY96;XIAP;BCL10;RELA;IRAK1;PLCG2;RIPK1;PLCG1;CCL21A;LYN;UBE2I;VCAM1;GADD45B;GADD45A;CFLAR;NFKB1;CYLD;CXCL12;BCL2;TAB3;ATM;TAB2;TAB1;LTBR;MAP3K14;LAT;BCL2L1
IL-17 signaling pathway	57/91	0.988335	0.999997	0	0	0.620945	0.0072861	GSK3B;HSP90AB1;TRAF3IP2;TRADD;ELAVL1;IKBKB;CASP8;TBK1;CASP3;IKBKG;MAP3K7;HSP90AA1;CHUK;TRAF2;IL17RE;IL17RC;IL17RB;MUC5AC;MMP13;TRAF4;TRAF3;TRAF6;TRAF5;ANAPC5;CCL12;CEBPB;SRSF1;RELA;HSP90B1;MAPK9;MAPK8;MAPK7;MAPK1;FADD;MAPK6;MAPK4;MAPK3;USP25;JUN;JUND;MAPK14;MUC5B;MAPK15;MAPK12;NFKB1;FOSL1;IL4;MAPK10;CXCL10;MAPK11;IL6;IL5;FOSB;TAB3;TAB2;IL17D;IL17C
Lipid and atherosclerosis	143/216	0.988357	0.999997	0	0	0.724586	0.00848553	CALML3;CALML4;PYCARD;TBK1;AKT2;AKT3;TNFSF10;AKT1;IL12B;IL12A;MAP3K7;MAP3K5;MAP2K3;MAP2K4;TICAM2;CYBA;TICAM1;ERN1;DDIT3;ATF6;ABCG1;ATF4;ITPR1;PIK3R3;LY96;PIK3R2;PIK3R1;AGER;HSP90B1;RAP1B;PPP3R1;RAP1A;IRAK1;PLCG1;MAP2K7;LYN;HSPA8;JUN;XBP1;POU2F1;VCAM1;CYP2J6;HSPA5;HSPA4;CYP2J9;EIF2AK3;NFATC3;NFATC2;TNFRSF10B;NFATC1;HSPA2;EIF2S1;PTK2;NFKB1;IL6;TRP53;CYP1A1;BCL2;CYCS;CALM3;TAB2;TAB1;CALM1;CALM2;NOX1;…
Porphyrin and chlorophyll metabolism	25/43	0.988372	0.999997	0	0	0.514824	0.00602163	ALAS2;ALAS1;FECH;COX15;CPOX;HCCS;EPRS;PPOX;ALAD;HEPH;UROD;UGT1A5;UGT1A2;GUSB;COX10;EARS2;HMOX2;MMAB;UROS;UGT1A6A;UGT1A6B;HMBS;BLVRB;FXN;BLVRA
Renin-angiotensin system	21/37	0.98942	0.999997	0	0	0.486555	0.005175	CPA3;CTSA;ENPEP;ACE;MME;CMA1;MCPT4;ATP6AP2;PREP;PRCP;LNPEP;ACE3;AGT;AGTR1A;AGTR1B;NLN;ACE2;MAS1;ANPEP;AGTR2;THOP1
Caffeine metabolism	2/6	0.993247	0.999997	0	0	0.185524	0.00125715	NAT2;UOX
Endocrine and other factor-regulated calcium reabsorption	36/61	0.993766	0.999997	0	0	0.53348	0.00333606	CLTC;CLTB;CLTA;ATP1A3;AP2A1;ATP1A2;PTH1R;ATP1A1;AP2A2;SLC8A1;ADCY6;SLC8A2;AP2S1;PRKACA;PRKACB;AP2M1;PRKCB;VDR;ATP2B4;ATP1B3;ATP2B2;ATP1B2;AP2B1;ATP2B1;ESR1;DNM1;RAB11A;DNM2;DNM3;PLCB3;ADCY9;PLCB4;GNAQ;GNAS;PLCB1;PLCB2
Phagosome	117/181	0.99449	0.999997	0	0	0.676133	0.00373546	SCARB1;TFRC;H2-K1;ACTB;ACTG1;COMP;TUBB6;TUBB5;LAMP1;TUBB3;LAMP2;TUBB1;ATP6V1E1;DYNC2H1;ATP6V1G1;ATP6V1G2;H2-M10.2;STX7;TAP2;TAP1;CYBA;H2-T3;FCGR1;DYNC1LI1;DYNC1LI2;HGS;ATP6V0D1;PLA2R1;ATP6V0D2;H2-D1;ATP6V1A;RAB5B;RAB5C;H2-M5;H2-M3;CORO1A;ATP6V0A2;ATP6V1H;ATP6V1D;ATP6V1C1;ATP6V0A1;ATP6V1C2;ATP6V1F;H2-EB1;M6PR;CALR;RAB5A;H2-Q10;H2-AB1;H2-T24;ITGB1;H2-T23;H2-T22;RAB7;ITGB5;ITGB3;TCIRG1;CTSS;EEA1;MRC…
Cytosolic DNA-sensing pathway	37/63	0.995085	0.999997	0	0	0.527149	0.00259743	ADAR;RELA;IKBKB;PYCARD;TBK1;CASP1;POLR2E;POLR2F;RIPK1;IKBKG;POLR2H;POLR2K;POLR2L;ZBP1;CHUK;RIPK3;DDX58;POLR3GL;IL18;NFKB1;CXCL10;IL6;MAVS;AIM2;POLR3A;IRF3;POLR3B;POLR3C;POLR3D;POLR1C;POLR3E;IRF7;POLR1D;POLR3F;POLR3G;POLR3H;POLR3K
Malaria	33/57	0.995354	0.999997	0	0	0.509389	0.00237215	CD40;CCL12;GYPA;GYPC;LRP1;CD81;SDC2;HBA-A2;HBA-A1;ITGAL;THBS2;THBS1;THBS3;COMP;KLRB1B;KLRB1C;KLRK1;KLRB1F;IL12A;CD36;TGFB1;VCAM1;HGF;IL18;HBB-BT;HBB-BS;IL6;CR1L;PECAM1;TLR9;SDC1;MET;TLR4
Kaposi sarcoma-associated herpesvirus infection	145/224	0.9973	0.999997	0	0	0.67825	0.00183384	RB1;CD86;H2-K1;CALML3;CALML4;FGF2;PREX1;TBK1;CCND1;AKT2;AKT3;AKT1;EP300;IFNAR2;ATG3;GABARAPL2;MAP2K4;GABARAPL1;MAP2K1;MAP2K2;H2-M10.2;ATG14;H2-T3;TICAM1;MAPKAPK2;RAF1;UBA52;H2-D1;IFNAR1;H2-M5;H2-M3;TCF7;PDGFB;ITPR1;PIK3R3;ITPR2;PIK3R2;ITPR3;PIK3R1;GABARAP;PIK3R6;GNG10;PPP3R1;UBB;UBC;PLCG2;FADD;PLCG1;MAP2K7;LYN;CREBBP;JUN;NFATC3;EIF2AK2;NFATC2;NFATC1;GNG12;GNG11;NFKB1;NFATC4;RCAN1;IL6;CDK6;CDK4;GN…
Osteoclast differentiation	79/128	0.997937	0.999997	0	0	0.596395	0.0012315	SIRPB1A;ITGB3;FHL2;TREM2;PIK3CB;IKBKB;PPP3CA;PPP3CB;PPP3CC;AKT2;CTSK;AKT3;BLNK;AKT1;SIRPA;GM9733;IKBKG;RAC1;MAP3K7;IFNAR2;MAP2K1;CHUK;CYBA;MITF;TRAF2;GAB2;TYK2;TGFBR1;OSCAR;TGFBR2;FCGR1;CREB1;PIK3CA;LCK;TRAF6;BTK;PPARG;SQSTM1;IRF9;IFNAR1;LILRA6;CSF1R;PIK3R3;PIK3R2;TNFRSF11B;PIK3R1;RELA;LILRA5;MAPK9;PPP3R1;MAPK8;SOCS1;PLCG2;MAPK1;FYN;MAP2K7;MAPK3;JUN;JUND;TGFB1;STAT1;STAT2;NFATC2;NFATC1;MAPK14;NFK…
Inflammatory bowel disease	35/62	0.998332	0.999997	0	0	0.480031	0.000801547	H2-DMA;RORC;RORA;GATA3;RELA;H2-DMB2;TBX21;H2-OB;IL21R;STAT4;IL12B;IL12A;STAT6;H2-OA;IL12RB1;IL12RB2;SMAD2;H2-EB1;JUN;SMAD3;TGFB1;STAT1;IL18;NFATC1;FOXP3;H2-AA;NFKB1;IL4;IL6;MAF;IL5;TLR5;TLR4;IL18R1;H2-AB1
Maturity onset diabetes of the young	13/27	0.99836	0.999997	0	0	0.344168	0.000565066	PKLR;SLC2A2;HNF1B;PAX6;BHLHA15;HNF1A;MAFA;GCK;HHEX;NR5A2;HES1;FOXA3;FOXA2
Influenza A	109/173	0.998397	0.999997	0	0	0.629554	0.0010097	TPSB2;ACTB;ACTG1;PYCARD;CCND3;TBK1;AKT2;AKT3;KPNA6;TNFSF10;AKT1;EP300;IL12B;TRIM25;IL12A;KPNA2;KPNA1;IFNAR2;MAP2K1;MAP2K2;RSAD2;PRKCB;TICAM1;HNRNPUL1;VDAC1;NUP98;RAF1;IFNAR1;NLRX1;PIK3R3;PIK3R2;PIK3R1;FADD;CPSF4;FDPS;CREBBP;H2-EB1;EIF2AK2;TNFRSF10B;EIF2S1;NFKB1;CXCL10;IL6;MAVS;CDK6;CDK4;CYCS;H2-AB1;CIITA;NXT1;TRADD;ADAR;PIK3CB;NXT2;CASP9;IFIH1;IKBKB;CASP8;XPO1;CASP3;CASP1;H2-OB;H2-OA;IKBKG;TPSAB1…
Metabolism of xenobiotics by cytochrome P450	41/73	0.999339	0.999997	0	0	0.474214	0.000313649	GSTP3;GSTP2;GSTP1;MGST3;GSTT3;MGST1;GSTT2;MGST2;ADH7;ADH5;HSD11B1;AKR7A5;ALDH3B2;HPGDS;ALDH3B1;UGT1A5;CYP2F2;UGT1A2;CBR3;CBR2;GSTM4;CBR1;GSTK1;GSTM2;GSTM1;GSTO2;GSTO1;EPHX1;DHDH;UGT1A6A;UGT1A6B;ALDH3A1;GSTA4;GSTA3;CYP2S1;GSTA2;CYP1A1;CYP2E1;GSTM7;GSTM6;GSTM5
Pentose and glucuronate interconversions	17/35	0.999402	0.999997	0	0	0.349888	0.000209215	RPE;DCXR;AKR1A1;DHDH;SORD;AKR1B3;UGT1A6A;AKR1B8;UGT1A6B;UGDH;UGP2;AKR1B10;UGT1A5;CRYL1;UGT1A2;GUSB;XYLB
Amoebiasis	63/107	0.999433	0.999997	0	0	0.529562	0.000300385	RAB7;LAMC3;LAMC2;LAMC1;PIK3CB;C8G;CASP3;IL12B;IL12A;PRKACA;PRKACB;PRKCB;ARG1;ACTN1;SERPINB9;ACTN4;PLCB3;PLCB4;COL4A2;PIK3CA;COL4A1;COL4A4;COL4A3;COL4A6;COL4A5;PLCB1;RAB7B;PLCB2;TLR4;VCL;LAMA5;RAB5B;RAB5C;LAMA2;LAMA4;LAMA3;PIK3R3;PIK3R2;PIK3R1;ADCY1;RELA;GNA14;GNA15;MUC2;PRDX1;GNA11;SERPINB9B;TGFB1;LAMB3;LAMB2;FN1;LAMB1;NFKB1;PTK2;COL1A1;IL6;COL3A1;COL1A2;SERPINB6A;SERPINB6B;GNAQ;GNAS;RAB5A
Primary bile acid biosynthesis	7/18	0.999482	0.999997	0	0	0.235897	0.000122115	CYP39A1;ACOT8;AMACR;SCP2;HSD17B4;ACNAT1;CYP8B1
Tuberculosis	111/180	0.99964	0.999997	0	0	0.594175	0.000214193	CALML3;CALML4;LAMP1;AKT2;AKT3;LAMP2;AKT1;EP300;IL12B;IL12A;FCGR1;RFX5;ATP6V0D1;PLA2R1;RAF1;ATP6V0D2;RAB5B;RAB5C;BCL10;CORO1A;CYP27B1;PPP3R1;IRAK1;IRAK2;ATP6V0A2;ATP6V1H;FADD;ATP6V0A1;HSPA9;PLK3;CREBBP;H2-EB1;TGFB1;VDR;RFXANK;NFKB1;IL6;RFXAP;BCL2;CYCS;CALM3;CALM1;CALM2;RAB5A;H2-AB1;CIITA;RAB7;TRADD;LSP1;TCIRG1;CTSS;CASP9;EEA1;MRC2;PPP3CA;PPP3CB;CASP8;PPP3CC;CASP3;MRC1;H2-OB;ITGAX;H2-OA;CTSD;ATP6V0…
Inflammatory mediator regulation of TRP channels	75/127	0.999753	0.999997	0	0	0.533087	0.000131601	HTR2B;HTR2C;CALML3;CALML4;IL1RAP;HTR2A;PIK3CB;PPP1CB;PPP1CC;PRKACA;PRKACB;MAP2K3;PLA2G4F;PRKCH;PRKCB;PLA2G4E;PRKCE;PRKCD;PLA2G4C;PLA2G4A;PLCB3;ADCY9;PLCB4;PIK3CA;PRKCQ;PLCB1;PLCB2;CAMK2B;CAMK2D;SRC;PTGER2;CAMK2A;ITPR1;ADCY4;ITPR2;PIK3R3;ADCY3;ALOX12;ITPR3;PIK3R2;ADCY2;PIK3R1;ADCY1;PLA2G6;ADCY8;KNG2;ADCY7;ADCY6;ADCY5;MAPK9;ASIC4;MAPK8;PLCG2;PLCG1;ASIC3;CAMK2G;ASIC1;NTRK1;CYP2J6;CYP4A32;CYP2J9;TRPV…
Ribosome biogenesis in eukaryotes	71/121	0.99976	0.999997	0	0	0.524893	0.000125867	POP5;RBM28;POP7;NXT1;POP1;NVL;POP4;RPP30;WDR3;FCF1;NAT10;PWP2;NXT2;WDR43;FBL;XPO1;NOB1;RIOK1;UTP14A;RPP38;UTP14B;UTP15;WDR36;REXO1;CSNK2A1;IMP3;CSNK2A2;WDR75;IMP4;GNL2;REXO2;UTP18;GTPBP4;RPP25L;GNL3;REXO5;LSG1;XRN1;DKC1;CSNK2B;XRN2;NHP2;SBDS;RPP25;HEATR1;NMD3;SNU13;AK6;SPATA5;NOL6;RRP7A;NXF1;EMG1;TCOF1;BMS1;GAR1;DROSHA;MDN1;NOP56;NOP58;UTP6;UTP4;EFL1;RPP40;RCL1;TBL3;GNL3L;EIF6;MPHOSPH10;NOP10;RAN
Fat digestion and absorption	21/43	0.99978	0.999997	0	0	0.353465	7.77985e-05	PNLIPRP1;SCARB1;SLC27A1;PLA2G12A;DGAT1;PLA2G1B;MTTP;GOT2;PLA2G3;APOA1;CEL;AGPAT1;ACAT3;AGPAT2;ACAT2;ACAT1;CD36;PLPP3;PLPP2;PLPP1;SLC27A4
Serotonergic synapse	77/131	0.99984	0.999997	0	0	0.526909	8.40672e-05	APP;GABRB2;GABRB1;ARAF;HTR2B;HTR2C;HTR2A;SLC6A4;GNGT2;CASP3;PRKACA;PRKACB;HRAS;SLC18A1;SLC18A2;MAP2K1;PLA2G4F;KCND2;PRKCB;DUSP1;PLA2G4E;TRPC1;PLA2G4C;PLA2G4A;HTR3A;PLCB3;CYP2D22;PLCB4;RAF1;PLCB1;PLCB2;RAPGEF3;TPH1;DDC;MAOB;MAOA;ALOX15;CACNA1B;ITPR1;GNAI3;CACNA1A;ITPR2;ALOX12;CACNA1D;ITPR3;CACNA1C;GNAI1;ADCY5;GNAI2;PTGS1;GNG10;GNG3;NRAS;GNG2;GNG5;GNG4;MAPK1;KCNJ3;MAPK3;KCNJ5;CYP2J6;KCNJ9;CYP2J9;HT…
Ovarian steroidogenesis	33/63	0.99985	0.999997	0	0	0.407057	6.12337e-05	SCARB1;LHB;ADCY4;ADCY3;ADCY2;ADCY1;ADCY8;HSD17B7;ADCY7;ADCY6;IGF1R;ADCY5;CYP11A1;HSD17B1;PRKACA;PRKACB;LDLR;PLA2G4F;CYP2J6;PLA2G4E;INSR;PLA2G4C;CYP2J9;PLA2G4A;IGF1;BMP6;ADCY9;STAR;ACOT2;CYP1A1;GNAS;ACOT1;ACOT4
Asthma	10/25	0.999876	0.999997	0	0	0.246998	3.06118e-05	IL4;H2-DMB2;CD40;H2-EB1;IL5;H2-DMA;H2-OB;H2-OA;H2-AA;H2-AB1
Leishmaniasis	37/70	0.999897	0.999997	0	0	0.41479	4.27818e-05	ITGB1;H2-DMA;ELK1;RELA;H2-DMB2;IRAK1;H2-OB;IL12B;MAPK1;IL12A;H2-OA;MAP3K7;MAPK3;H2-EB1;JUN;MARCKSL1;TGFB1;ITGA4;PRKCB;STAT1;CYBA;IRAK4;MAPK14;H2-AA;MAPK12;NFKB1;EEF1A1;FCGR1;IL4;MAPK11;CR1L;TRAF6;EEF1A2;TAB2;TAB1;TLR4;H2-AB1
Pancreatic secretion	65/114	0.999914	0.999997	0	0	0.490232	4.2356e-05	PNLIPRP1;RYR2;SCT;RAB3D;ATP2A3;ATP2A2;SLC4A2;SLC4A4;CCKAR;CLCA3B;CD38;RAC1;RAB8A;CPA3;CPA2;CPA1;PLA2G12A;PRKCB;TRPC1;ATP1B3;ATP1B2;CEL;RHOA;PLCB3;ADCY9;PLCB4;KCNQ1;KCNMA1;AMY1;PLCB1;PLCB2;CFTR;CPB1;PLA2G1B;ITPR1;ADCY4;ITPR2;PLA2G3;ADCY3;ATP1A3;ITPR3;ADCY2;ATP1A2;ADCY1;ATP1A1;ADCY8;ADCY7;ADCY6;SLC9A1;ADCY5;RAP1B;RAP1A;CLCA2;CLCA1;CLCA3A2;SLC12A2;ATP2B4;SCTR;ATP2B2;ATP2B1;RAB11A;TPCN2;CTRL;GNAQ;GNAS
Ascorbate and aldarate metabolism	13/31	0.999931	0.999997	0	0	0.267488	1.85173e-05	AKR1A1;UGT1A6A;UGT1A6B;ALDH3A2;UGDH;ALDH1B1;ALDH2;UGT1A5;RGN;UGT1A2;GUSB;ALDH7A1;ALDH9A1
Rheumatoid arthritis	47/87	0.999947	0.999997	0	0	0.434422	2.29683e-05	CD86;ATP6V1A;CCL12;FLT1;H2-DMA;TCIRG1;ITGAL;H2-DMB2;CTSL;CTSK;H2-OB;ATP6V0A2;ATP6V1H;H2-OA;ATP6V1E1;ATP6V0E2;ATP6V1D;ATP6V1C1;ATP6V0A1;ATP6V1C2;ATP6V1F;ATP6V0B;ATP6V1G1;H2-EB1;JUN;ATP6V1G2;TGFB1;ATP6AP1;ANGPT1;IL15;TNFSF13;IL18;H2-AA;VEGFA;IL6;CXCL12;ATP6V1B2;CD28;LTB;TEK;ATP6V0D1;ATP6V0C;ATP6V0D2;TLR4;ATP6V0E;ATP6V1B1;H2-AB1
Allograft rejection	31/62	0.999961	0.999997	0	0	0.369933	1.42465e-05	CD86;H2-T24;H2-T23;CD40;H2-T22;H2-M5;H2-DMA;H2-Q6;H2-K1;H2-M3;H2-Q7;PRF1;H2-Q4;H2-Q2;H2-Q1;GM8909;H2-DMB2;H2-OB;IL12B;IL12A;H2-OA;H2-EB1;H2-M10.2;H2-T3;H2-AA;IL4;IL5;CD28;H2-D1;H2-Q10;H2-AB1
Type I diabetes mellitus	34/69	0.999988	0.999997	0	0	0.35917	4.37111e-06	CD86;H2-T24;H2-T23;H2-T22;H2-M5;PTPRN;H2-DMA;H2-Q6;H2-K1;H2-M3;H2-Q7;ICA1;PRF1;H2-Q4;H2-Q2;H2-Q1;GM8909;HSPD1;H2-DMB2;H2-OB;IL12B;IL12A;H2-OA;H2-EB1;PTPRN2;GAD1;H2-M10.2;H2-T3;H2-AA;CD28;CPE;H2-D1;H2-Q10;H2-AB1
JAK-STAT signaling pathway	97/168	0.999988	0.999997	0	0	0.503931	6.0403e-06	CNTFR;CNTF;MPL;IL27RA;CCND3;CCND2;CCND1;AKT2;AKT3;LEPR;AKT1;EP300;IL12B;IL12A;IFNAR2;PDGFRB;PIAS4;IL15RA;PDGFRA;PIAS3;CISH;LIFR;PRLR;PIAS2;PIAS1;RAF1;STAM2;IFNAR1;IL20RA;PDGFB;IL20RB;PDGFA;PIK3R3;PIK3R2;PIK3R1;CSF2RA;SOCS2;SOCS1;THPO;SOCS6;SOCS7;IL11RA1;SOCS4;MCL1;SOCS5;STAT5A;STAT5B;CREBBP;TSLP;LIF;IFNLR1;STAM;GFAP;IL22RA1;IL4;IL6;IL5;BCL2;GRB2;IL7R;BCL2L1;FHL1;PIK3CB;GHR;AOX2;AOX3;AOX1;HRAS;IL1…
Olfactory transduction	52/1167	0.999992	0.999997	0	0	0.0137988	1.14365e-07	ARRB1;CALML3;ARRB2;CALML4;SLC8A1;SLC8A2;RGS2;OLFR78;OLFR1417;CNGA2;PRKG2;PRKACA;PRKACB;PRKG1;ANO2;OLFR558;OLFR47;OLFR550;CNGB1;CAMK2B;SLC24A4;CAMK2D;PDE1C;PDE1B;PDE1A;CAMK2A;ADCY3;OLFR1396;OLFR1034;OLFR544;GRK3;GRK2;OLFR56;OLFR543;OLFR99;OLFR267;CAMK2G;PDE2A;OLFR1420;OLFR457;OLFR456;OLFR458;OLFR177;OLFR455;GNB1;OLFR173;CALM3;OLFR374;CALM1;CALM2;OLFR172;OLFR171
Graft-versus-host disease	29/62	0.999993	0.999997	0	0	0.324927	2.31628e-06	CD86;H2-T24;H2-T23;H2-T22;H2-M5;H2-DMA;H2-Q6;H2-K1;H2-M3;H2-Q7;PRF1;H2-Q4;H2-Q2;H2-Q1;GM8909;H2-DMB2;H2-OB;H2-OA;KLRC1;H2-EB1;H2-M10.2;H2-T3;H2-AA;IL6;CD28;KLRD1;H2-D1;H2-Q10;H2-AB1
Chemical carcinogenesis	152/257	0.999994	0.999997	0	0	0.532589	3.3095e-06	RB1;ATF2;CYP3A13;AHR;FGF2;RPS6KA3;RPS6KA6;CCND3;FGF7;HPGDS;CREB3L3;CCND1;FGF9;CREB3L4;AKT2;CREB3L1;RPS6KA2;AKT3;CREB3L2;RPS6KA1;KPNA6;AKT1;KPNA4;PRKACA;KPNA2;PRKACB;KPNA3;KPNA1;PAQR8;CHRNB2;GSTK1;MAP2K1;PAQR7;MAP2K2;PAQR5;PRKCB;AIP;CDC25A;AR;ADCY9;PGR;CYP2E1;AIPL1;RAF1;KPNB1;ATF4;NOTCH2;CHRNA4;MGST3;MGST1;CACNA1B;GSTT3;MGST2;PIK3R3;CACNA1A;GSTT2;PIK3R2;ADRB1;CACNA1D;PIK3R1;CACNA1C;HSP90B1;HSD11B1…
Neuroactive ligand-receptor interaction	158/358	0.999994	0.999997	0	0	0.285565	1.7732e-06	CHRM2;OXTR;VIPR1;VIPR2;CHRM1;SCT;CHRM4;RXFP4;GRPR;NR3C1;RXFP1;EDNRA;CYSLTR1;EDNRB;CYSLTR2;LEPR;CHRNB2;CHRNB1;NPFF;F2R;NPY1R;GABRG3;PRLR;LTB4R2;PARD3;APLNR;UTS2;AGTR2;GRIA1;PTGFR;GRIA2;ADCYAP1R1;CALCB;CALCRL;CHRNA2;GIPR;CHRNA4;LHB;LPAR2;ADRB1;GPR83;LPAR4;KNG2;CRHR2;GRIN2A;GALR3;GALR2;PENK;TAC4;GRIA3;GRIA4;NMB;HTR1B;GRIN2C;GRIN2D;GRIN3B;GRIN3A;LPAR6;GNRH1;NMUR1;GLP1R;GABRB2;GABRB1;THRB;THRA;GRIK5;H…
MicroRNAs in cancer	135/303	0.999994	0.999997	0	0	0.291788	1.73195e-06	TNC;TRP63;CRKL;GLS;RASSF1;RPS6KA5;CCND2;CCND1;PLAU;TNN;STMN1;EP300;TNR;SOX4;PDGFRB;PDGFRA;MAP2K1;MAP2K2;PRKCB;PRKCE;TPM1;DICER1;CDC25C;CDC25A;CDC25B;FOXP1;CCNE2;CCNE1;FSCN1;EZR;RAF1;NOTCH2;NOTCH3;DNMT1;SLC45A3;NOTCH1;SHC1;CDCA5;NOTCH4;PDGFB;PDGFA;PIK3R3;PIK3R2;PIK3R1;EFNA5;EFNA4;BCL2L11;SOCS1;PLCG2;ABL1;PLCG1;MCL1;CREBBP;FZD3;ST14;UBE2I;WNT3A;RDX;HMGA2;NFKB1;EFNA1;EFNA3;HNRNPK;CDK6;EFNA2;TRP53;BC…
Cytokine-cytokine receptor interaction	132/292	0.999994	0.999997	0	0	0.299964	1.76248e-06	CNTFR;CNTF;AMHR2;MPL;IL1RAP;CXCL14;CXCL15;IL27RA;TNFSF10;CCL27A;LEPR;IL12B;TNFRSF8;IL12A;TNFRSF4;ACVR1;IFNAR2;IL15RA;LIFR;PRLR;EDAR;IFNAR1;CSF1R;IL20RA;IL20RB;TNFRSF11B;CSF2RA;THPO;TNFRSF14;CCL21A;IL11RA1;TGFB1;TSLP;TNFSF15;TNFSF12;TNFSF13;LIF;TNFRSF10B;IFNLR1;PPBP;INHBA;GDF6;GDF5;BMP7;BMP6;GDF7;BMP5;IL22RA1;BMP4;IL4;GDF9;CXCL10;BMP2;IL6;CXCL12;IL5;CD27;TNFSF9;TNFSF8;BMPR1B;IL7R;NODAL;BMPR1A;ACVR…
NOD-like receptor signaling pathway	120/211	0.999994	0.999997	0	0	0.485355	2.67758e-06	TXN1;ANTXR1;TXN2;PYCARD;TBK1;NAMPT;MAP3K7;IFNAR2;GABARAPL2;GABARAPL1;GBP7;PRKCD;CYBA;TICAM1;ATG12;NAIP5;NAIP6;VDAC3;VDAC2;VDAC1;RBCK1;NAIP1;IFNAR1;NLRX1;ITPR1;ITPR2;ITPR3;BRCC3;GABARAP;TRPM2;SHARPIN;DHX33;NLRP6;TRPM7;RIPK1;FADD;ATG5;GSDMD;JUN;NEK7;TRPV2;NFKB1;IL6;MAVS;ATG16L1;TRIP6;BCL2;TAB3;TAB2;TAB1;MCU;BCL2L1;YWHAE;HSP90AB1;GPRC6A;IKBKB;PANX1;CASP8;CASP1;IKBKG;DNM1L;CTSB;HSP90AA1;RIPK3;CHUK;IL…
Transcriptional misregulation in cancer	122/223	0.999995	0.999997	0	0	0.443815	2.41821e-06	ATF1;CD86;CCNT2;CCNT1;JMJD1C;IGF1R;ELK4;CCND2;PLAU;MEN1;MEF2C;MITF;RUNX2;FCGR1;MAF;MYCN;SPINT1;EWSR1;DDIT3;ERG;CSF1R;DDX5;SLC45A3;KMT2A;MAX;PDGFA;FOXO1;FUT8;TSPAN7;PROM1;GRIA3;ZBTB17;BCL11B;GADD45B;H3F3B;JUP;GADD45A;FUS;H3F3A;PBX3;ASPSCR1;HMGA2;IGF1;FLI1;PBX1;PTK2;NFKB1;CDK9;IL6;NR4A3;SP1;ID2;TRP53;REL;MDM2;ATM;TCF3;CDK14;BCL2L1;CD40;CDKN1B;FLT1;LDB1;FLT3;SIX1;BMI1;LYL1;HHEX;SSXB5;SIX4;SIN3A;ITGB…
Alcoholism	90/205	0.999995	0.999997	0	0	0.286156	1.52134e-06	ATF2;HDAC10;HDAC11;ARAF;CALML3;CALML4;PPP1CB;PPP1CC;GNGT2;CREB3L3;CREB3L4;CREB3L1;CREB3L2;PRKACA;PRKACB;HRAS;SLC18A1;SLC18A2;MAP2K1;CREB3;CREB1;ADORA2A;HAT1;SLC29A1;RAF1;SOS1;SOS2;SLC29A3;ATF4;SLC29A2;CREB5;HDAC4;HDAC5;DDC;HDAC2;HDAC3;MAOB;ATF6B;MAOA;SHC1;HDAC1;GNAI3;HDAC8;HDAC9;CAMKK1;GNAI1;HDAC6;ADCY5;CAMKK2;GNAI2;HDAC7;GNG10;GRIN2A;NRAS;GNG3;GNG2;GNG5;GNG4;MAPK1;MAPK3;NTRK2;H3F3B;BDNF;H3F3A;BR…
Neutrophil extracellular trap formation	73/205	0.999995	0.999997	0	0	0.201327	1.07035e-06	HDAC10;ITGB3;AQP9;HDAC11;ITGA2B;HMGB1;PIK3CB;ITGAL;ACTB;ACTG1;AKT2;AKT3;CASP1;AKT1;RAC1;MAP3K7;FGB;MAP2K1;MAP2K2;VWF;PRKCB;GP1BA;CYBA;FCGR1;PLCB3;PLCB4;PIK3CA;HAT1;VDAC3;PPIF;VDAC2;TLR8;VDAC1;TLR7;PLCB1;RAF1;SLC25A5;PLCB2;TLR4;SLC25A4;HDAC4;HDAC5;HDAC2;HDAC3;HDAC1;SRC;PIK3R3;PIK3R2;PIK3R1;CLCN3;HDAC8;AGER;HDAC9;RELA;HDAC6;HDAC7;PLCG2;MAPK1;PLCG1;ATG7;MAPK3;GSDMD;H3F3B;H3F3A;MAPK14;NFKB1;MAPK12;MT…
Necroptosis	89/174	0.999995	0.999997	0	0	0.384991	1.95058e-06	PYGB;HSP90AB1;FAF1;TRADD;PYGM;HMGB1;PYGL;PYCARD;FTL1;CASP8;AIFM1;CHMP1B;SMPD1;CHMP1A;CAPN2;TNFSF10;CASP1;CAPN1;DNM1L;IFNAR2;ZBP1;HSP90AA1;PLA2G4F;TICAM2;PARP1;RIPK3;PLA2G4E;PLA2G4C;PLA2G4A;TRAF2;TYK2;TICAM1;TRAF5;CHMP4C;VDAC3;CHMP4B;VDAC2;CHMP3;VDAC1;PGAM5;RBCK1;CHMP6;SLC25A5;PPIA;SQSTM1;CHMP7;SLC25A4;TLR4;PPID;IRF9;TLR3;IFNAR1;CHMP5;CAMK2B;RNF31;CAMK2D;VPS4B;ALOX15;CAMK2A;VPS4A;SPATA2;XIAP;MAPK9…
Systemic lupus erythematosus	28/148	0.999995	0.999997	0	0	0.0848733	4.0953e-07	CD86;C1QA;CD40;H2-DMA;C2;H2-DMB2;GRIN2A;C6;C8G;C7;SNRPD1;H2-OB;SNRPD3;H2-OA;TRIM21;H2-EB1;SSB;H3F3B;ACTN1;H3F3A;ACTN4;H2-AA;FCGR1;CD28;HC;SNRPB;H2-AB1;C1QC
Natural killer cell mediated cytotoxicity	63/121	0.999995	0.999997	0	0	0.400689	1.93075e-06	H2-T23;H2-K1;ARAF;ICAM2;PRF1;PIK3CB;ITGAL;PPP3CA;PPP3CB;KLRB1C;PPP3CC;CASP3;TNFSF10;RAC3;RAC1;HRAS;IFNAR2;VAV3;MAP2K1;MAP2K2;PRKCB;VAV2;NCR1;ZAP70;PIK3CA;LCK;CD48;SH2D1B1;RAF1;SOS1;HCST;SOS2;H2-D1;IFNAR1;SHC1;PIK3R3;PIK3R2;PIK3R1;PPP3R1;NRAS;PAK1;KLRK1;SH3BP2;PLCG2;MAPK1;PTK2B;FYN;KLRC1;PLCG1;MAPK3;NFATC2;TNFRSF10B;BRAF;NFATC1;PTPN11;RAET1D;RAET1E;GRB2;KLRD1;KRAS;CD247;ULBP1;LAT
Complement and coagulation cascades	46/93	0.999995	0.999997	0	0	0.361358	1.66016e-06	C1QA;CFH;SERPINC1;PROS1;CFI;F13A1;PLG;TFPI;KNG2;C2;SERPINA1B;THBD;VTN;CD59B;C8G;SERPINA1D;C6;CD59A;C7;PLAU;ITGAX;A2M;MBL1;CD55;ZP3R;FGB;CR2;SERPINB2;VWF;SERPIND1;F2R;F2;CD55B;PROCR;F8;PROC;CR1L;SERPING1;MASP2;MASP1;HC;CD46;KLKB1;F2RL2;C1QC;F2RL3
Bile secretion	50/100	0.999995	0.999997	0	0	0.369109	1.68796e-06	SCARB1;SCT;AQP9;AQP4;SLC4A2;SLC4A4;SLC4A5;AQP1;PRKACA;PRKACB;ABCC3;ABCC2;ATP1B3;ATP1B2;SLC51A;SLC51B;UGT1A6A;UGT1A6B;SLC9A3;ADCY9;CFTR;ABCG2;ABCB4;SLC22A1;ADCY4;ADCY3;ATP1A3;ADCY2;ATP1A2;ADCY1;ATP1A1;HMGCR;ABCB11;ADCY8;ACNAT1;ADCY7;ADCY6;SLC9A1;ADCY5;RXRA;UGT1A5;UGT1A2;ABCB1A;LDLR;SLC10A1;EPHX1;SCTR;NCEH1;SLCO1A4;GNAS
Staphylococcus aureus infection	27/124	0.999995	0.999997	0	0	0.101681	4.64509e-07	C1QA;CFH;H2-DMA;CFI;KRT23;PLG;ITGAL;KRT20;C2;H2-DMB2;H2-OB;H2-OA;MBL1;H2-EB1;KRT13;KRT10;H2-AA;FCGR1;KRT19;KRT18;KRT15;KRT14;MASP2;MASP1;HC;H2-AB1;C1QC
Retinol metabolism	33/97	0.999996	0.999997	0	0	0.189603	8.00725e-07	RETSAT;CYP3A13;ADH7;ADH5;CYP26B1;RDH11;AWAT2;RDH10;AOX2;CYP2B10;AOX3;UGT1A5;AOX1;LRAT;RDH13;UGT1A2;DGAT1;CYP4A32;UGT1A6A;UGT1A6B;DHRS3;DHRS4;CYP2W1;CYP26C1;CYP2A5;DHRS9;CYP2S1;ALDH1A2;ALDH1A1;CYP1A1;RDH5;ALDH1A7;RDH1
Viral protein interaction with cytokine and cytokine receptor	37/95	0.999996	0.999997	0	0	0.234905	9.85316e-07	CX3CR1;CSF1R;CXCL9;CCL12;CXCR5;IL20RA;CXCR4;IL20RB;CXCL14;CXCR1;CXCR3;CCL27A;CCR9;TNFSF10;CCR7;TNFRSF14;CCR6;CCL21A;CCR2;CCL25;CCL22;IL10RB;IL10RA;IL18;TNFRSF10B;PPBP;IL22RA1;CXCL10;IL6;CXCL12;IL2RA;IL2RB;ACKR4;LTBR;CCL28;IL18R1;PF4
Taste transduction	39/92	0.999996	0.999997	0	0	0.271251	1.12588e-06	KCNK5;HCN4;PDE1C;PDE1B;PDE1A;ADCY4;CACNA1A;ITPR3;CACNA1C;PKD1L3;ADCY8;TAS2R135;ADCY6;SCN9A;P2RY1;TAS1R1;PRKACA;TRPM5;PRKACB;SCN3A;TAS1R3;GABRA1;GABBR1;GABRA4;GABRA3;HTR1B;HTR3A;TAS2R143;TAS2R126;SCNN1G;PLCB3;PLCB4;P2RX3;P2RX2;SCNN1B;GNB3;PLCB1;SCN2A;PLCB2
Steroid hormone biosynthesis	23/92	0.999996	0.999997	0	0	0.122373	5.07912e-07	DHRS11;TOMT;SRD5A1;SRD5A3;CYP3A13;H2-KE6;AKR1C18;HSD17B12;COMT;HSD17B7;UGT1A6A;UGT1A6B;SULT2B1;HSD11B1;HSD11B2;CYP2D22;CYP11A1;CYP2B10;HSD17B1;UGT1A5;CYP1A1;CYP2E1;UGT1A2
Arachidonic acid metabolism	33/86	0.999996	0.999997	0	0	0.229426	9.31227e-07	PLA2G1B;ALOX15;PLA2G3;ALOX12;LTC4S;PLA2G6;PLB1;PTGS1;HPGDS;CYP2B10;LTA4H;PTGDS;CBR3;CBR2;GGT5;CBR1;PLA2G12A;PLA2G4F;GPX1;PTGIS;CYP2J6;PLA2G4E;PTGES2;CYP4A32;EPHX2;PTGES3;PLA2G4C;CYP2J9;GPX8;GPX7;PLA2G4A;TBXAS1;CYP2E1
Autoimmune thyroid disease	33/78	0.999996	0.999997	0	0	0.270616	1.06385e-06	CD86;H2-T24;H2-T23;CD40;H2-T22;H2-M5;H2-DMA;H2-Q6;H2-K1;H2-M3;H2-Q7;PRF1;H2-Q4;H2-Q2;H2-Q1;GM8909;H2-DMB2;TPO;H2-OB;H2-OA;TSHB;H2-EB1;H2-M10.2;H2-T3;H2-AA;TSHR;IL4;IL5;TG;CD28;H2-D1;H2-Q10;H2-AB1
Linoleic acid metabolism	14/50	0.999997	0.999997	0	0	0.143561	4.82257e-07	PLA2G12A;PLA2G4F;CYP2J6;PLA2G4E;PLA2G1B;PLA2G4C;ALOX15;CYP2J9;PLA2G4A;PLA2G3;CYP3A13;PLA2G6;PLB1;CYP2E1

## Sheet: Category2
Term	Overlap	P.value	Adjusted.P.value	Old.P.value	Old.Adjusted.P.value	Odds.Ratio	Combined.Score	Genes
Gastric cancer	4/150	0.00136202	0.0601203	0	0	9.03653	59.6301	SHC3;WNT11;TGFB3;WNT2
Wnt signaling pathway	4/168	0.00206226	0.0601203	0	0	8.0374	49.7029	WNT11;RSPO2;WNT2;RSPO4
Hepatocellular carcinoma	4/174	0.00234235	0.0601203	0	0	7.75137	46.947	SHC3;WNT11;TGFB3;WNT2
Breast cancer	3/147	0.0116879	0.222883	0	0	6.75956	30.0747	SHC3;WNT11;WNT2
Hippo signaling pathway	3/163	0.0154029	0.222883	0	0	6.07869	25.3676	WNT11;TGFB3;WNT2
Basal cell carcinoma	2/63	0.0173675	0.222883	0	0	10.5103	42.5999	WNT11;WNT2
Axon guidance	3/181	0.0202928	0.223221	0	0	5.45902	21.2765	EPHA8;UNC5C;SLIT2
Chronic myeloid leukemia	2/76	0.0246818	0.237562	0	0	8.65824	32.0501	SHC3;TGFB3
Melanogenesis	2/100	0.0408313	0.349334	0	0	6.52995	20.8848	WNT11;WNT2
Signaling pathways regulating pluripotency of stem cells	2/140	0.0740511	0.475845	0	0	4.62786	12.0463	WNT11;WNT2
mTOR signaling pathway	2/156	0.0891157	0.475845	0	0	4.1437	10.0187	WNT11;WNT2
Cushing syndrome	2/162	0.0949827	0.475845	0	0	3.9871	9.38587	WNT11;WNT2
Other types of O-glycan biosynthesis	1/43	0.128871	0.475845	0	0	7.51852	15.405	GXYLT2
Proteoglycans in cancer	2/205	0.13986	0.475845	0	0	3.13571	6.1683	WNT11;WNT2
Glycosaminoglycan biosynthesis	1/53	0.156414	0.475845	0	0	6.0696	11.2606	CHST2
Malaria	1/57	0.167189	0.475845	0	0	5.63492	10.0788	TGFB3
Inflammatory bowel disease	1/62	0.180468	0.475845	0	0	5.17174	8.85507	TGFB3
GnRH secretion	1/63	0.183099	0.475845	0	0	5.08807	8.63817	KCNN2
Renal cell carcinoma	1/68	0.196128	0.475845	0	0	4.70718	7.66794	TGFB3
Leishmaniasis	1/70	0.201282	0.475845	0	0	4.57028	7.32638	TGFB3
Prolactin signaling pathway	1/74	0.211493	0.475845	0	0	4.31898	6.70982	SHC3
Glioma	1/74	0.211493	0.475845	0	0	4.31898	6.70982	SHC3
Bacterial invasion of epithelial cells	1/76	0.21655	0.475845	0	0	4.20339	6.4309	SHC3
Pancreatic cancer	1/76	0.21655	0.475845	0	0	4.20339	6.4309	TGFB3
ErbB signaling pathway	1/84	0.236461	0.475845	0	0	3.79671	5.47475	SHC3
Cytokine-cytokine receptor interaction	2/292	0.239893	0.475845	0	0	2.18532	3.11968	TGFB3;TNFRSF19
Insulin secretion	1/86	0.241361	0.475845	0	0	3.707	5.26936	KCNN2
MAPK signaling pathway	2/294	0.242262	0.475845	0	0	2.17013	3.07667	TGFB3;PTPN5
Rheumatoid arthritis	1/87	0.243799	0.475845	0	0	3.66371	5.17101	TGFB3
Colorectal cancer	1/88	0.246229	0.475845	0	0	3.62142	5.07539	TGFB3
PPAR signaling pathway	1/89	0.248652	0.475845	0	0	3.58009	4.98241	SLC27A6
Pathways in cancer	3/543	0.251623	0.475845	0	0	1.76648	2.43744	WNT11;TGFB3;WNT2
Hypertrophic cardiomyopathy	1/91	0.253475	0.475845	0	0	3.50018	4.80396	TGFB3
Morphine addiction	1/91	0.253475	0.475845	0	0	3.50018	4.80396	PDE4A
Fc gamma R-mediated phagocytosis	1/92	0.255874	0.475845	0	0	3.46154	4.71831	AMPH
Dilated cardiomyopathy	1/94	0.260651	0.475845	0	0	3.38676	4.55374	TGFB3
TGF-beta signaling pathway	1/95	0.263028	0.475845	0	0	3.35056	4.47465	TGFB3
Bile secretion	1/100	0.274801	0.475845	0	0	3.18054	4.10832	KCNN2
AGE-RAGE signaling pathway in diabetic complications	1/101	0.277134	0.475845	0	0	3.14857	4.04042	TGFB3
mRNA surveillance pathway	1/102	0.279459	0.475845	0	0	3.11724	3.97417	NXF7
Chagas disease	1/103	0.281776	0.475845	0	0	3.08652	3.90952	TGFB3
Amoebiasis	1/107	0.290973	0.475845	0	0	2.96945	3.66586	TGFB3
Parathyroid hormone synthesis, secretion and action	1/108	0.293254	0.475845	0	0	2.94155	3.60845	PDE4A
Insulin resistance	1/110	0.297795	0.475845	0	0	2.88729	3.49752	SLC27A6
Toxoplasmosis	1/110	0.297795	0.475845	0	0	2.88729	3.49752	TGFB3
Growth hormone synthesis, secretion and action	1/116	0.311245	0.475845	0	0	2.73582	3.19318	SHC3
Human papillomavirus infection	2/361	0.321711	0.475845	0	0	1.7591	1.99499	WNT11;WNT2
Natural killer cell mediated cytotoxicity	1/121	0.322259	0.475845	0	0	2.62116	2.96821	SHC3
Neurotrophin signaling pathway	1/121	0.322259	0.475845	0	0	2.62116	2.96821	SHC3
Ribosome biogenesis in eukaryotes	1/121	0.322259	0.475845	0	0	2.62116	2.96821	NXF7
Cell cycle	1/123	0.326616	0.475845	0	0	2.57793	2.88463	TGFB3
Alzheimer disease	2/369	0.331121	0.475845	0	0	1.72005	1.90112	WNT11;WNT2
Relaxin signaling pathway	1/129	0.339522	0.475845	0	0	2.45635	2.65339	SHC3
Serotonergic synapse	1/131	0.34377	0.475845	0	0	2.41832	2.58223	KCNN2
FoxO signaling pathway	1/131	0.34377	0.475845	0	0	2.41832	2.58223	TGFB3
Estrogen signaling pathway	1/134	0.350091	0.475845	0	0	2.36341	2.48054	SHC3
Purine metabolism	1/136	0.354272	0.475845	0	0	2.32816	2.41591	PDE4A
Insulin signaling pathway	1/139	0.360494	0.475845	0	0	2.2772	2.32339	SHC3
Spinocerebellar ataxia	1/141	0.364609	0.475845	0	0	2.24444	2.26449	DAB1
Phospholipase D signaling pathway	1/149	0.380809	0.488705	0	0	2.12227	2.04895	SHC3
Hepatitis B	1/163	0.408188	0.514801	0	0	1.93749	1.73604	TGFB3
Influenza A	1/173	0.427011	0.514801	0	0	1.82392	1.55206	NXF7
Cell adhesion molecules	1/173	0.427011	0.514801	0	0	1.82392	1.55206	LRRC4B
Tuberculosis	1/180	0.439835	0.514801	0	0	1.75197	1.43899	TGFB3
Cellular senescence	1/183	0.445244	0.514801	0	0	1.72283	1.394	TGFB3
RNA transport	1/184	0.447036	0.514801	0	0	1.71333	1.37943	NXF7
Pathways of neurodegeneration	2/472	0.447943	0.514801	0	0	1.33603	1.07295	WNT11;WNT2
Chemokine signaling pathway	1/192	0.461165	0.522202	0	0	1.6409	1.27006	SHC3
Focal adhesion	1/201	0.476636	0.531708	0	0	1.56635	1.16067	SHC3
Alcoholism	1/205	0.483371	0.531708	0	0	1.53533	1.11614	SHC3
Diabetic cardiomyopathy	1/211	0.493313	0.534548	0	0	1.49101	1.05356	TGFB3
cAMP signaling pathway	1/215	0.499837	0.534548	0	0	1.46284	1.01444	PDE4A
Ras signaling pathway	1/232	0.526652	0.555509	0	0	1.35402	0.868217	SHC3
Human T-cell leukemia virus 1 infection	1/246	0.547667	0.56987	0	0	1.27574	0.768105	TGFB3
Endocytosis	1/272	0.584289	0.59987	0	0	1.15182	0.618942	AMPH
Amyotrophic lateral sclerosis	1/369	0.69691	0.70608	0	0	0.84403	0.304779	NXF7
Herpes simplex virus 1 infection	1/454	0.770507	0.770507	0	0	0.68268	0.177979	NXF7

## Sheet: Category3
Term	Overlap	P.value	Adjusted.P.value	Old.P.value	Old.Adjusted.P.value	Odds.Ratio	Combined.Score	Genes
Staphylococcus aureus infection	19/124	1.315e-13	2.85355e-11	0	0	11.65	345.536	C1QB;C1RA;ITGAM;SELPLG;C5AR1;ITGB2;PTAFR;FPR1;FPR2;C4B;C3;FCGR3;ITGB2L;C1S1;FCGR4;C3AR1;FCGR2B;CFB;CAMP
Leishmaniasis	14/70	5.3086e-12	5.75983e-10	0	0	15.8746	412.131	ITGAM;NCF1;NCF2;ITGB2;NCF4;CYBB;TNF;C3;FCGR3;ITGB2L;FCGR4;IL1B;PTPN6;TLR2
Cytokine-cytokine receptor interaction	25/292	1.26048e-11	9.1175e-10	0	0	6.09871	153.059	IL1RN;CCL11;CSF3R;IL23R;EBI3;CXCL17;IL27;IL6RA;CSF2RB;TNFRSF11A;TNF;CXCL16;TNFSF13B;CCL9;IL18RAP;CCL7;CCL6;CCL5;CXCR2;CCR5;CCR1;IL1R2;TNFRSF1B;CSF2RB2;IL1B
Osteoclast differentiation	17/128	2.76896e-11	1.50216e-09	0	0	9.79279	238.062	SIRPB1B;SPI1;NCF1;SYK;NCF2;NCF4;TNFRSF11A;PIRB;LILRB4A;TNF;FCGR3;TYROBP;FCGR4;IL1B;ACP5;LCP2;FCGR2B
Neutrophil extracellular trap formation	20/205	1.47779e-10	6.41359e-09	0	0	6.9546	157.419	FGA;SELPLG;ITGAM;SYK;NCF1;NCF2;NCF4;C5AR1;ITGB2;FPR1;CYBB;FPR2;C3;ITGB2L;FCGR4;CASP4;RAC2;PADI4;CAMP;TLR2
Phagosome	18/181	9.15645e-10	3.31158e-08	0	0	7.06531	147.039	MSR1;C1RA;ITGAM;NCF1;NCF2;NCF4;ITGB2;CYBB;THBS4;C3;MARCO;FCGR3;ITGB2L;FCGR4;ATP6V0A4;CD14;FCGR2B;TLR2
Complement and coagulation cascades	13/93	3.25433e-09	1.00099e-07	0	0	10.2726	200.761	C1QB;FGA;C1RA;ITGAM;F10;ITGB2;C5AR1;C4B;C3;ITGB2L;C1S1;C3AR1;CFB
Pertussis	12/77	3.69028e-09	1.00099e-07	0	0	11.642	226.06	C4B;C1QB;C3;C1RA;ITGB2L;ITGAM;C1S1;IL1B;ITGB2;NLRP3;CD14;TNF
Tuberculosis	17/180	5.95106e-09	1.43487e-07	0	0	6.65099	125.968	ITGAM;FCER1G;SYK;ITGB2;TNF;C3;TLR1;FCGR3;ITGB2L;FCGR4;IL1B;ATP6V0A4;CD14;CLEC4E;FCGR2B;CAMP;TLR2
Viral protein interaction with cytokine and cytokine receptor	12/95	4.23438e-08	9.18861e-07	0	0	9.1089	154.646	CCR1;CCL9;IL18RAP;CCL11;CCL7;CCL6;CCL5;CXCR2;IL6RA;CCR5;TNFRSF1B;TNF
Coronavirus disease	17/247	6.04604e-07	1.19272e-05	0	0	4.69734	67.2598	C1QB;FGA;C1RA;SYK;C5AR1;CYBB;IL6RA;TNF;C4B;C3;C1S1;IL1B;C3AR1;NLRP3;IKBKE;CFB;TLR2
Rheumatoid arthritis	10/87	1.39883e-06	2.52955e-05	0	0	8.13244	109.624	ITGB2L;IL1B;CCL5;ITGB2;ACP5;ATP6V0A4;TNFRSF11A;TNF;TNFSF13B;TLR2
Lipid and atherosclerosis	15/216	2.49818e-06	4.17004e-05	0	0	4.71894	60.874	NCF1;NCF2;NCF4;CYBB;POU2F2;SOD2;TNF;MMP9;VAV1;IL1B;CCL5;NLRP3;CD14;IKBKE;TLR2
Chemokine signaling pathway	14/192	3.06346e-06	4.74836e-05	0	0	4.9632	63.0126	CCR1;CCL11;NCF1;VAV1;CXCL16;PIK3R5;FGR;CCL9;CCL7;CCL6;CCL5;CXCR2;RAC2;CCR5
Natural killer cell mediated cytotoxicity	11/121	4.32857e-06	6.26199e-05	0	0	6.27147	77.4544	ITGB2L;TYROBP;FCER1G;SYK;FCGR4;ITGB2;RAC2;LCP2;PTPN6;TNF;VAV1
Legionellosis	8/61	5.93762e-06	8.02529e-05	0	0	9.40353	113.164	C3;ITGB2L;ITGAM;IL1B;ITGB2;CD14;TNF;TLR2
B cell receptor signaling pathway	9/81	6.28709e-06	8.02529e-05	0	0	7.80454	93.475	IFITM1;SYK;RAC2;PTPN6;PIRB;LILRB4A;FCGR2B;PIK3AP1;VAV1
IL-17 signaling pathway	9/91	1.6402e-05	0.000197735	0	0	6.84927	75.466	CCL11;CCL7;IL1B;LCN2;TNF;IKBKE;MMP9;S100A9;S100A8
Leukocyte transendothelial migration	10/118	2.19278e-05	0.000250439	0	0	5.78896	62.1025	ITGB2L;ITGAM;NCF1;NCF2;NCF4;ITGB2;RAC2;CYBB;MMP9;VAV1
Mineral absorption	7/54	2.47971e-05	0.000269049	0	0	9.25195	98.1149	ATP7B;FTH1;HMOX1;MT2;SLC5A1;MT1;ATP1B1
Amoebiasis	9/107	5.98906e-05	0.000618869	0	0	5.72634	55.6772	ITGB2L;ARG2;ITGAM;IL1R2;IL1B;ITGB2;CD14;TNF;TLR2
C-type lectin receptor signaling pathway	9/112	8.55462e-05	0.000843797	0	0	5.44697	51.0188	CLEC4D;FCER1G;SYK;CLEC4N;IL1B;NLRP3;CLEC4E;TNF;IKBKE
Fc epsilon RI signaling pathway	7/66	9.24217e-05	0.000871978	0	0	7.36569	68.421	FCER1G;SYK;ALOX5AP;RAC2;LCP2;TNF;VAV1
Hematopoietic cell lineage	8/94	0.000141602	0.00128031	0	0	5.78546	51.2736	CSF3R;ITGAM;IL1R2;IL1B;IL6RA;CD14;TNF;CD33
NOD-like receptor signaling pathway	12/211	0.000173261	0.00150391	0	0	3.7767	32.7089	PSTPIP1;IFI207;IFI204;IL1B;CCL5;CASP4;CYBB;NLRP3;MEFV;IKBKE;TNF;CAMP
Malaria	6/57	0.000307413	0.00256571	0	0	7.28373	58.9058	ITGB2L;IL1B;ITGB2;TNF;THBS4;TLR2
Fc gamma R-mediated phagocytosis	7/92	0.000727628	0.00584798	0	0	5.10588	36.8937	PTPRC;NCF1;SYK;FCGR4;RAC2;FCGR2B;VAV1
Toll-like receptor signaling pathway	7/100	0.00119181	0.00923653	0	0	4.66476	31.4045	TLR1;IL1B;CCL5;CD14;TNF;IKBKE;TLR2
T cell receptor signaling pathway	7/103	0.00141598	0.0105954	0	0	4.5183	29.6397	PTPRC;PAK6;LCP2;PTPN6;PDCD1;TNF;VAV1
Yersinia infection	8/134	0.00152211	0.01101	0	0	3.94074	25.5662	IL1B;RAC2;NLRP3;LCP2;MEFV;TNF;VAV1;FYB
HIF-1 signaling pathway	7/114	0.00253119	0.0177184	0	0	4.05152	24.2243	CDKN1A;SLC2A1;CYBB;HMOX1;IL6RA;TIMP1;HK2
Fluid shear stress and atherosclerosis	8/148	0.00283622	0.0192331	0	0	3.54413	20.7873	NCF1;NCF2;IL1R2;IL1B;RAC2;HMOX1;TNF;MMP9
Inflammatory bowel disease	5/62	0.00324809	0.0213587	0	0	5.41212	31.0097	IL18RAP;IL23R;IL1B;TNF;TLR2
Ferroptosis	4/40	0.00386026	0.0246375	0	0	6.84117	38.0165	FTH1;HMOX1;CYBB;SLC7A11
Neuroactive ligand-receptor interaction	13/358	0.00571176	0.0354129	0	0	2.34985	12.1375	P2RY13;GPR35;PTAFR;C5AR1;GLP2R;FPR1;FPR2;C3;HTR7;HRH2;ADORA3;LTB4R1;C3AR1
Chagas disease	6/103	0.00653829	0.0394114	0	0	3.82061	19.218	C3;C1QB;IL1B;CCL5;TNF;TLR2
NF-kappa B signaling pathway	6/105	0.00716594	0.039782	0	0	3.74305	18.4847	SYK;IL1B;TNFRSF11A;CD14;TNF;TNFSF13B
Cell adhesion molecules	8/173	0.00721343	0.039782	0	0	3.00329	14.8117	ITGB2L;PTPRC;ITGAM;SELPLG;ITGB2;MADCAM1;PDCD1;VSIR
Asthma	3/25	0.00737655	0.039782	0	0	8.37571	41.1201	CCL11;FCER1G;TNF
Carbohydrate digestion and absorption	4/48	0.00743238	0.039782	0	0	5.59504	27.4264	MGAM;SLC5A1;ATP1B1;HK2
Diabetic cardiomyopathy	9/211	0.00751642	0.039782	0	0	2.76337	13.5147	NCF1;NCF2;GFPT2;GSR;NCF4;RAC2;SLC2A1;CYBB;MMP9
Systemic lupus erythematosus	7/148	0.0103704	0.0533702	0	0	3.06922	14.0226	C4B;C3;C1QB;C1RA;C1S1;FCGR4;TNF
Transcriptional misregulation in cancer	9/223	0.0105757	0.0533702	0	0	2.60681	11.8589	CDKN1A;SPI1;ITGAM;BCL6;IL1R2;IGFBP3;ZBTB16;CD14;MMP9
Platelet activation	6/124	0.0154578	0.0762351	0	0	3.1373	13.0814	FGA;FCER1G;SYK;LCP2;PIK3R5;FERMT3
JAK-STAT signaling pathway	7/168	0.0195837	0.0944371	0	0	2.6852	10.561	CSF2RB2;CDKN1A;CSF3R;IL23R;CSF2RB;IL6RA;PTPN6
Salmonella infection	9/252	0.0217356	0.102536	0	0	2.29229	8.77671	PTPRC;CYTH4;IL1B;CASP4;NLRP3;NCKAP1L;CD14;TNF;TLR2
Human cytomegalovirus infection	9/255	0.0232442	0.105546	0	0	2.26398	8.51642	CCR1;CDKN1A;IL1B;CCL5;CXCR2;RAC2;IL6RA;CCR5;TNF
Rap1 signaling pathway	8/214	0.0233466	0.105546	0	0	2.40049	9.01938	ITGB2L;ITGAM;ITGB2;FPR1;RAC2;LCP2;VAV1;FYB
Alanine, aspartate and glutamate metabolism	3/39	0.0248486	0.110044	0	0	5.11484	18.8991	GFPT2;4930438A08RIK;GLUL
Acute myeloid leukemia	4/70	0.026624	0.115548	0	0	3.72585	13.5097	ITGAM;SPI1;ZBTB16;CD14
Prion disease	9/268	0.0306511	0.130417	0	0	2.14891	7.48913	C1QB;NCF1;NCF2;IL1B;CCL5;NCF4;RAC2;CYBB;TNF
Intestinal immune network for IgA production	3/43	0.03202	0.133622	0	0	4.60242	15.8387	PIGR;MADCAM1;TNFSF13B
TNF signaling pathway	5/113	0.0364699	0.14932	0	0	2.84897	9.4337	IL1B;CCL5;TNFRSF1B;TNF;MMP9
Arginine biosynthesis	2/20	0.0407966	0.163942	0	0	6.80478	21.7696	ARG2;GLUL
Proteoglycans in cancer	7/205	0.0493078	0.194542	0	0	2.17928	6.55891	CDKN1A;HCLS1;PTPN6;TNF;MMP9;VAV1;TLR2
Necroptosis	6/174	0.0635897	0.24641	0	0	2.19795	6.05602	FTH1;IL1B;CYBB;NLRP3;TNF;GLUL
Regulation of actin cytoskeleton	7/220	0.0667798	0.254232	0	0	2.02425	5.47833	ITGB2L;ITGAM;ITGB2;RAC2;PAK6;NCKAP1L;VAV1
Kaposi sarcoma-associated herpesvirus infection	7/224	0.0719962	0.269365	0	0	1.98653	5.22683	C3;CCR1;CDKN1A;SYK;CCR5;IKBKE;PIK3R5
Neomycin, kanamycin and gentamicin biosynthesis	1/5	0.0781908	0.28509	0	0	15.2741	38.9275	HK2
Bile secretion	4/100	0.0788267	0.28509	0	0	2.5576	6.4976	SLC2A1;SLC5A1;ATP1B1;ABCB1B
Cytosolic DNA-sensing pathway	3/63	0.0817385	0.290775	0	0	3.06516	7.67586	IL1B;CCL5;IKBKE
Caffeine metabolism	1/6	0.0930818	0.319641	0	0	12.2186	29.0104	XDH
Galactose metabolism	2/32	0.0939876	0.319641	0	0	4.08037	9.64842	MGAM;HK2
Phospholipase D signaling pathway	5/149	0.094272	0.319641	0	0	2.1328	5.03675	FCER1G;CYTH4;SYK;CXCR2;PIK3R5
Renal cell carcinoma	3/68	0.0974201	0.323598	0	0	2.82865	6.58715	CDKN1A;SLC2A1;PAK6
Central carbon metabolism in cancer	3/69	0.100693	0.323598	0	0	2.78565	6.39496	SLC2A1;SLC16A3;HK2
Toxoplasmosis	4/110	0.102839	0.323598	0	0	2.31514	5.26598	CCR5;TNF;PIK3R5;TLR2
Starch and sucrose metabolism	2/34	0.104135	0.323598	0	0	3.82496	8.65232	MGAM;HK2
Human T-cell leukemia virus 1 infection	7/246	0.104873	0.323598	0	0	1.80163	4.06268	CDKN1A;ITGB2L;SPI1;IL1R2;ITGB2;SLC2A1;TNF
Adherens junction	3/71	0.107369	0.323598	0	0	2.70345	6.0327	RAC2;PTPRJ;PTPN6
Adipocytokine signaling pathway	3/71	0.107369	0.323598	0	0	2.70345	6.0327	SLC2A1;TNFRSF1B;TNF
Glutathione metabolism	3/71	0.107369	0.323598	0	0	2.70345	6.0327	GPX3;GSR;GGT1
Thyroid hormone synthesis	3/74	0.117694	0.349859	0	0	2.58882	5.53921	GPX3;GSR;ATP1B1
Riboflavin metabolism	1/8	0.122148	0.358191	0	0	8.72671	18.3481	ACP5
Hepatitis B	5/163	0.124781	0.361032	0	0	1.94242	4.04256	CDKN1A;TNF;IKBKE;MMP9;TLR2
African trypanosomiasis	2/39	0.130671	0.3731	0	0	3.30723	6.73046	IL1B;TNF
Phenylalanine, tyrosine and tryptophan biosynthesis	1/9	0.136331	0.384205	0	0	7.63548	15.215	4930438A08RIK
Sphingolipid signaling pathway	4/124	0.141297	0.389174	0	0	2.04357	3.99904	FCER1G;ADORA3;RAC2;TNF
Bladder cancer	2/41	0.141681	0.389174	0	0	3.13731	6.13086	CDKN1A;MMP9
Influenza A	5/173	0.149021	0.40422	0	0	1.82586	3.47584	IL1B;CCL5;NLRP3;TNF;IKBKE
Vasopressin-regulated water reabsorption	2/43	0.15288	0.409566	0	0	2.98397	5.6042	ARHGDIB;AQP3
Salivary secretion	3/86	0.162291	0.429476	0	0	2.21318	4.02437	BST1;ATP1B1;CAMP
Viral myocarditis	3/87	0.166214	0.43456	0	0	2.18672	3.92402	ITGB2L;ITGB2;RAC2
PD-L1 expression and PD-1 checkpoint pathway in cancer	3/88	0.170166	0.435732	0	0	2.16088	3.82689	PTPN6;PDCD1;TLR2
Pathways in cancer	12/543	0.170678	0.435732	0	0	1.39125	2.45969	CSF2RB2;CDKN1A;SPI1;CSF3R;IL23R;ZBTB16;RAC2;SLC2A1;HMOX1;IL6RA;CSF2RB;MMP9
Ether lipid metabolism	2/48	0.181551	0.452834	0	0	2.65895	4.53674	LPCAT2;PLA2G7
Type II diabetes mellitus	2/48	0.181551	0.452834	0	0	2.65895	4.53674	TNF;HK2
Taurine and hypotaurine metabolism	1/13	0.190815	0.460789	0	0	5.08929	8.43016	GGT1
Human immunodeficiency virus 1 infection	6/239	0.190907	0.460789	0	0	1.57951	2.61561	RAC2;PAK6;CCR5;TNFRSF1B;TNF;TLR2
ABC transporters	2/50	0.193234	0.460789	0	0	2.5479	4.18837	ABCA13;ABCB1B
Amino sugar and nucleotide sugar metabolism	2/50	0.193234	0.460789	0	0	2.5479	4.18837	GFPT2;HK2
Herpes simplex virus 1 infection	10/454	0.201048	0.474212	0	0	1.38395	2.22014	C3;SYK;IL1B;CCL5;PILRA;CFP;POU2F2;IKBKE;TNF;TLR2
Tryptophan metabolism	2/52	0.205011	0.478359	0	0	2.44573	3.87573	CYP1B1;4930438A08RIK
Measles	4/146	0.210931	0.486937	0	0	1.72502	2.68452	IL1B;FCGR2B;IKBKE;TLR2
Prostate cancer	3/99	0.21522	0.491607	0	0	1.91221	2.93733	CDKN1A;IL1R2;MMP9
AGE-RAGE signaling pathway in diabetic complications	3/101	0.223673	0.505372	0	0	1.87299	2.80493	IL1B;CYBB;TNF
PI3K-Akt signaling pathway	8/359	0.225904	0.505372	0	0	1.39834	2.08024	CDKN1A;CSF3R;SYK;IL6RA;PIK3AP1;THBS4;PIK3R5;TLR2
Th17 cell differentiation	3/104	0.236472	0.523617	0	0	1.81708	2.62009	IL23R;IL1B;IL6RA
Nitrogen metabolism	1/17	0.241871	0.530163	0	0	3.81619	5.4165	GLUL
Primary bile acid biosynthesis	1/18	0.254126	0.551452	0	0	3.59152	4.92012	CYP7B1
Insulin resistance	3/110	0.262421	0.563148	0	0	1.71466	2.29389	GFPT2;SLC2A1;TNF
Graft-versus-host disease	2/62	0.264706	0.563148	0	0	2.03707	2.70755	IL1B;TNF
Pantothenate and CoA biosynthesis	1/20	0.278045	0.578491	0	0	3.21314	4.11274	VNN3
Steroid biosynthesis	1/20	0.278045	0.578491	0	0	3.21314	4.11274	SOAT2
Pancreatic secretion	3/114	0.279915	0.578491	0	0	1.65253	2.10412	BST1;ATP1B1;CLCA3A1
Proximal tubule bicarbonate reclamation	1/22	0.301199	0.616606	0	0	2.90683	3.48815	ATP1B1
Type I diabetes mellitus	2/69	0.306618	0.620979	0	0	1.82359	2.15577	IL1B;TNF
Phenylalanine metabolism	1/23	0.312497	0.620979	0	0	2.77456	3.22726	4930438A08RIK
RIG-I-like receptor signaling pathway	2/70	0.312577	0.620979	0	0	1.79668	2.08937	TNF;IKBKE
Epstein-Barr virus infection	5/230	0.314782	0.620979	0	0	1.35933	1.57121	CDKN1A;SYK;IKBKE;TNF;TLR2
Ras signaling pathway	5/232	0.321116	0.627767	0	0	1.34721	1.53037	HTR7;RASA4;RAC2;PAK6;PLA1A
p53 signaling pathway	2/72	0.324461	0.628642	0	0	1.74517	1.96435	CDKN1A;IGFBP3
MAPK signaling pathway	6/294	0.339218	0.651349	0	0	1.27425	1.37761	IL1B;RAC2;CD14;CACNG1;MAP3K6;TNF
Gastric acid secretion	2/75	0.342184	0.651349	0	0	1.6732	1.79435	HRH2;ATP1B1
Pancreatic cancer	2/76	0.348059	0.654489	0	0	1.6505	1.74191	CDKN1A;RAC2
FoxO signaling pathway	3/131	0.354929	0.654489	0	0	1.43181	1.48312	CDKN1A;BCL6;SOD2
Lysosome	3/131	0.354929	0.654489	0	0	1.43181	1.48312	SLC11A1;ACP5;ATP6V0A4
Collecting duct acid secretion	1/27	0.355897	0.654489	0	0	2.34723	2.42495	ATP6V0A4
Fatty acid elongation	1/29	0.376562	0.68158	0	0	2.17935	2.12851	THEM5
Purine metabolism	3/136	0.376911	0.68158	0	0	1.37763	1.34422	GDA;AMPD3;XDH
ErbB signaling pathway	2/84	0.394357	0.697347	0	0	1.48887	1.38539	CDKN1A;PAK6
Apoptosis	3/141	0.398736	0.697347	0	0	1.32738	1.22046	CSF2RB2;CSF2RB;TNF
Arachidonic acid metabolism	2/86	0.405703	0.697347	0	0	1.45327	1.31104	GPX3;GGT1
Insulin secretion	2/86	0.405703	0.697347	0	0	1.45327	1.31104	SLC2A1;ATP1B1
Peroxisome	2/86	0.405703	0.697347	0	0	1.45327	1.31104	SOD2;XDH
Glyoxylate and dicarboxylate metabolism	1/32	0.406326	0.697347	0	0	1.96814	1.77251	GLUL
Focal adhesion	4/201	0.408438	0.697347	0	0	1.23992	1.11024	RAC2;PAK6;VAV1;THBS4
Cardiac muscle contraction	2/87	0.411339	0.697347	0	0	1.4361	1.27574	CACNG1;ATP1B1
Colorectal cancer	2/88	0.416947	0.701376	0	0	1.41933	1.24162	CDKN1A;RAC2
Hypertrophic cardiomyopathy	2/91	0.433609	0.716133	0	0	1.37128	1.14586	CACNG1;TNF
Steroid hormone biosynthesis	2/92	0.439106	0.716133	0	0	1.35597	1.11598	CYP1B1;CYP7B1
Fructose and mannose metabolism	1/36	0.44382	0.716133	0	0	1.74286	1.41579	HK2
Primary immunodeficiency	1/36	0.44382	0.716133	0	0	1.74286	1.41579	PTPRC
Adrenergic signaling in cardiomyocytes	3/152	0.445933	0.716133	0	0	1.22869	0.992274	CACNG1;ATP1B1;PIK3R5
Dilated cardiomyopathy	2/94	0.450013	0.716133	0	0	1.32636	1.05907	CACNG1;TNF
Oxytocin signaling pathway	3/153	0.450155	0.716133	0	0	1.22044	0.974109	CDKN1A;CACNG1;PIK3R5
Thyroid cancer	1/37	0.452818	0.716133	0	0	1.69436	1.34238	CDKN1A
TGF-beta signaling pathway	2/95	0.455421	0.716133	0	0	1.31203	1.03195	FST;TNF
Aldosterone-regulated sodium reabsorption	1/38	0.461671	0.717247	0	0	1.64848	1.27411	ATP1B1
Non-alcoholic fatty liver disease	3/156	0.46274	0.717247	0	0	1.19632	0.921875	IL1B;IL6RA;TNF
Glycerophospholipid metabolism	2/98	0.47146	0.72558	0	0	1.27083	0.955566	LPCAT2;PLA1A
Tyrosine metabolism	1/40	0.478952	0.73192	0	0	1.56378	1.15119	4930438A08RIK
Nicotinate and nicotinamide metabolism	1/41	0.487384	0.73874	0	0	1.52461	1.09574	BST1
Hippo signaling pathway	3/163	0.491601	0.73874	0	0	1.14357	0.812038	ITGB2L;RASSF4;ITGB2
Hepatitis C	3/165	0.499708	0.73874	0	0	1.12934	0.783459	CDKN1A;TNF;IKBKE
Viral carcinogenesis	4/227	0.500662	0.73874	0	0	1.09389	0.75678	C3;CDKN1A;SYK;CCR5
Fat digestion and absorption	1/43	0.503841	0.73874	0	0	1.45186	0.995243	DGAT2
Porphyrin and chlorophyll metabolism	1/43	0.503841	0.73874	0	0	1.45186	0.995243	HMOX1
Parathyroid hormone synthesis, secretion and action	2/108	0.522808	0.761405	0	0	1.15036	0.746052	CDKN1A;MMP25
cGMP-PKG signaling pathway	3/173	0.53146	0.768845	0	0	1.07575	0.680014	ADORA3;ATP1B1;PIK3R5
MicroRNAs in cancer	5/303	0.543128	0.780521	0	0	1.02249	0.624137	CDKN1A;CYP1B1;HMOX1;ABCB1B;MMP9
Cholesterol metabolism	1/49	0.55012	0.785369	0	0	1.26999	0.758971	SOAT2
Axon guidance	3/181	0.562055	0.797163	0	0	1.02698	0.591703	SEMA4A;RAC2;PAK6
Cysteine and methionine metabolism	1/53	0.578556	0.809093	0	0	1.17206	0.641376	4930438A08RIK
Thyroid hormone signaling pathway	2/120	0.579863	0.809093	0	0	1.03274	0.562803	SLC2A1;ATP1B1
Neurotrophin signaling pathway	2/121	0.584386	0.809093	0	0	1.02401	0.550089	ARHGDIB;IRAK3
Arginine and proline metabolism	1/54	0.58538	0.809093	0	0	1.14989	0.615758	ARG2
Valine, leucine and isoleucine degradation	1/57	0.6052	0.824322	0	0	1.08812	0.546451	4930438A08RIK
Endometrial cancer	1/58	0.611594	0.824322	0	0	1.06898	0.525602	CDKN1A
Hedgehog signaling pathway	1/58	0.611594	0.824322	0	0	1.06898	0.525602	GAS1
VEGF signaling pathway	1/58	0.611594	0.824322	0	0	1.06898	0.525602	RAC2
Endocrine and other factor-regulated calcium reabsorption	1/61	0.630164	0.830458	0	0	1.01537	0.468875	ATP1B1
Allograft rejection	1/62	0.636155	0.830458	0	0	0.998676	0.451715	TNF
Glycerolipid metabolism	1/62	0.636155	0.830458	0	0	0.998676	0.451715	DGAT2
Estrogen signaling pathway	2/134	0.639913	0.830458	0	0	0.922543	0.411845	MMP9;FKBP5
Basal cell carcinoma	1/63	0.642049	0.830458	0	0	0.982519	0.435345	CDKN1A
Ovarian steroidogenesis	1/63	0.642049	0.830458	0	0	0.982519	0.435345	CYP1B1
Endocytosis	4/272	0.642935	0.830458	0	0	0.908108	0.401122	CYTH4;PSD4;CXCR2;CCR5
Glycolysis / Gluconeogenesis	1/67	0.66469	0.852785	0	0	0.922784	0.376897	HK2
cAMP signaling pathway	3/215	0.677713	0.852785	0	0	0.860775	0.334868	RAC2;ATP1B1;VAV1
Melanoma	1/72	0.690993	0.852785	0	0	0.85758	0.316983	CDKN1A
Non-small cell lung cancer	1/72	0.690993	0.852785	0	0	0.85758	0.316983	CDKN1A
Metabolism of xenobiotics by cytochrome P450	1/73	0.696002	0.852785	0	0	0.845626	0.306458	CYP1B1
Human papillomavirus infection	5/361	0.696023	0.852785	0	0	0.853341	0.309228	CDKN1A;ATP6V0A4;IKBKE;TNF;THBS4
Gastric cancer	2/150	0.700054	0.852785	0	0	0.822135	0.293171	CDKN1A;ABCB1B
Glioma	1/74	0.700929	0.852785	0	0	0.834	0.296361	CDKN1A
Prolactin signaling pathway	1/74	0.700929	0.852785	0	0	0.834	0.296361	TNFRSF11A
Bacterial invasion of epithelial cells	1/76	0.710547	0.852785	0	0	0.811677	0.277367	HCLS1
Chronic myeloid leukemia	1/76	0.710547	0.852785	0	0	0.811677	0.277367	CDKN1A
Renin secretion	1/76	0.710547	0.852785	0	0	0.811677	0.277367	CLCA3A1
Arrhythmogenic right ventricular cardiomyopathy	1/77	0.715239	0.852785	0	0	0.800956	0.268431	CACNG1
Synaptic vesicle cycle	1/77	0.715239	0.852785	0	0	0.800956	0.268431	ATP6V0A4
Calcium signaling pathway	3/240	0.747289	0.886129	0	0	0.768987	0.224009	HTR7;HRH2;PTAFR
Wnt signaling pathway	2/168	0.757521	0.888852	0	0	0.732312	0.203366	SFRP1;RAC2
ECM-receptor interaction	1/88	0.76211	0.888852	0	0	0.699293	0.189973	THBS4
Antigen processing and presentation	1/89	0.765969	0.888852	0	0	0.691311	0.184313	TNF
GABAergic synapse	1/89	0.765969	0.888852	0	0	0.691311	0.184313	GLUL
Hepatocellular carcinoma	2/174	0.774452	0.893915	0	0	0.706549	0.180594	CDKN1A;HMOX1
Small cell lung cancer	1/93	0.780791	0.896463	0	0	0.661119	0.163593	CDKN1A
Chemical carcinogenesis	3/257	0.787383	0.897242	0	0	0.716892	0.171366	BCL6;CYP1B1;IKBKE
Retinol metabolism	1/97	0.794676	0.897242	0	0	0.633443	0.145578	RDH12
Cellular senescence	2/183	0.797913	0.897242	0	0	0.671107	0.151506	CDKN1A;IGFBP3
Choline metabolism in cancer	1/98	0.798008	0.897242	0	0	0.626881	0.141447	RAC2
Aldosterone synthesis and secretion	1/102	0.810806	0.902282	0	0	0.601931	0.126241	ATP1B1
Longevity regulating pathway	1/102	0.810806	0.902282	0	0	0.601931	0.126241	SOD2
Glucagon signaling pathway	1/104	0.816899	0.904424	0	0	0.590183	0.119359	SLC2A1
Protein digestion and absorption	1/108	0.828503	0.912615	0	0	0.568004	0.106861	ATP1B1
Cholinergic synapse	1/112	0.839374	0.918142	0	0	0.547423	0.095853	PIK3R5
Glutamatergic synapse	1/113	0.841983	0.918142	0	0	0.542508	0.0933089	GLUL
Growth hormone synthesis, secretion and action	1/116	0.849558	0.921771	0	0	0.528274	0.0861291	IGFBP3
Drug metabolism	1/118	0.854406	0.922419	0	0	0.519191	0.0816939	XDH
Cell cycle	1/123	0.865856	0.928939	0	0	0.497785	0.0716995	CDKN1A
Inflammatory mediator regulation of TRP channels	1/127	0.874365	0.928939	0	0	0.481884	0.0646963	IL1B
Relaxin signaling pathway	1/129	0.878416	0.928939	0	0	0.474306	0.0614866	MMP9
Pathways of neurodegeneration	5/472	0.881598	0.928939	0	0	0.646775	0.0815057	GPX3;IL1B;CYBB;TNFRSF1B;TNF
Serotonergic synapse	1/131	0.882337	0.928939	0	0	0.466961	0.0584549	HTR7
Oxidative phosphorylation	1/133	0.886131	0.928939	0	0	0.459839	0.0555901	ATP6V0A4
Apelin signaling pathway	1/137	0.893358	0.931125	0	0	0.446223	0.0503196	PIK3R5
Insulin signaling pathway	1/139	0.896798	0.931125	0	0	0.439711	0.0478952	HK2
Breast cancer	1/147	0.909487	0.939803	0	0	0.415447	0.0394153	CDKN1A
mTOR signaling pathway	1/156	0.921912	0.948049	0	0	0.391144	0.0318021	TNF
Cushing syndrome	1/162	0.929235	0.948049	0	0	0.376452	0.027629	CDKN1A
Tight junction	1/167	0.934812	0.948049	0	0	0.365019	0.0246058	HCLS1
Alzheimer disease	3/369	0.939311	0.948049	0	0	0.494647	0.030969	IL1B;CYBB;TNF
Amyotrophic lateral sclerosis	3/369	0.939311	0.948049	0	0	0.494647	0.030969	GPX3;TNFRSF1B;TNF
Huntington disease	2/302	0.957459	0.961891	0	0	0.40243	0.0174948	GPX3;SOD2
Olfactory transduction	1/1167	0.999996	0.999996	0	0	0.0493032	2.0212e-07	OLFR920

## Sheet: Category4
Term	Overlap	P.value	Adjusted.P.value	Old.P.value	Old.Adjusted.P.value	Odds.Ratio	Combined.Score	Genes
TNF signaling pathway	26/113	3.88791e-18	9.83642e-16	0	0	12.2661	491.733	CSF2;CSF1;PIK3CD;TNFAIP3;CXCL1;NOD2;CXCL3;PTGS2;CXCL2;CX3CL1;CXCL5;ICAM1;SOCS3;CCL2;MAP3K8;JUNB;CCL20;MMP3;FOS;SELE;TNFRSF1A;NFKBIA;BCL3;FAS;BIRC2;BIRC3
Cytokine-cytokine receptor interaction	39/292	1.04286e-17	1.31922e-15	0	0	6.45018	252.215	CSF3;CSF2;CSF1;IL4RA;CXCL1;TNFRSF13C;CXCL13;CXCL3;ACVR1B;IL2RG;CXCL2;CX3CL1;CXCL5;CCL4;CCL3;CCL2;CCL17;IL13RA1;IL10;NGFR;IL33;TNFSF14;IL1R1;IFNGR1;CCL20;IFNGR2;IL34;TNFRSF9;IL31RA;OSM;INHBB;OSMR;IL17RA;TNFRSF1A;IL1A;IL7;FAS;ACKR3;IL6ST
NF-kappa B signaling pathway	23/105	1.08633e-15	9.16134e-14	0	0	11.4428	394.274	TNFSF14;IL1R1;TNFAIP3;CXCL1;TNFRSF13C;CXCL3;PTGS2;CXCL2;MALT1;ICAM1;GADD45G;NFKB2;TNFRSF1A;RELB;NFKBIA;CCL4;BCL2A1D;LBP;BCL2A1A;BCL2A1B;MYD88;BIRC2;BIRC3
Viral protein interaction with cytokine and cytokine receptor	19/95	1.94627e-12	1.23102e-10	0	0	10.1172	272.811	IL10;CSF1;TNFSF14;CCL20;IL34;CXCL1;CXCL13;CXCL3;IL2RG;CXCL2;CX3CL1;CXCL5;TNFRSF1A;CCL4;CCL3;CCL2;ACKR3;IL6ST;CCL17
JAK-STAT signaling pathway	21/168	1.38078e-09	6.98675e-08	0	0	5.78422	118.002	IL10;CSF3;CSF2;IFNGR1;IFNGR2;STAT3;IL4RA;OSM;PIK3CD;OSMR;IL2RG;EGFR;SOCS3;IL7;MYC;PIM1;IL6ST;JAK2;JAK3;IL13RA1;JAK1
Pathways in cancer	39/543	3.68505e-09	1.34114e-07	0	0	3.19567	62.0566	PTGER4;LAMA1;IL4RA;LPAR1;PIK3CD;LPAR3;PTGS2;IL2RG;HIF1A;DLL1;EGFR;MYC;PIM1;BDKRB2;BDKRB1;PIM2;JAK2;BID;JAK3;FGF23;JAK1;IL13RA1;PRKCG;NOS2;IFNGR1;IFNGR2;STAT3;PRKCA;FOS;PGF;NFKB2;RUNX1;GADD45G;NFKBIA;IL7;FAS;IL6ST;BIRC2;BIRC3
Rheumatoid arthritis	15/87	3.71068e-09	1.34114e-07	0	0	8.36303	162.344	CSF2;CSF1;CCL20;CD80;MMP3;CXCL1;FOS;CXCL3;CXCL2;CXCL5;ICAM1;IL1A;CCL3;CTLA4;CCL2
Th17 cell differentiation	16/104	6.25358e-09	1.9777e-07	0	0	7.30774	138.044	IL1R1;IFNGR1;IFNGR2;STAT3;IL4RA;FOS;IL2RG;HIF1A;RUNX1;NFKBIA;IL6ST;NFKBIE;JAK2;JAK3;NFKBIB;JAK1
IL-17 signaling pathway	15/91	7.0542e-09	1.98301e-07	0	0	7.92124	148.679	CSF3;CSF2;CCL20;MMP3;TNFAIP3;CXCL1;FOS;CXCL3;PTGS2;CXCL2;CXCL5;IL17RA;NFKBIA;CCL2;CCL17
Apoptosis	18/141	1.48885e-08	3.76678e-07	0	0	5.89564	106.255	NGFR;PARP3;PIK3CD;GZMB;FOS;GADD45G;TNFRSF1A;NFKBIA;CASP12;CTSH;FAS;BCL2A1D;BCL2A1A;BID;BCL2A1B;BIRC2;TUBA8;BIRC3
Lipid and atherosclerosis	22/216	2.61251e-08	6.00877e-07	0	0	4.59005	80.144	ABCA1;STAT3;MMP3;PIK3CD;PRKCA;CXCL1;FOS;CXCL3;SELE;CXCL2;ICAM1;TNFRSF1A;NFKBIA;SELP;CCL3;OLR1;FAS;CCL2;LBP;JAK2;BID;MYD88
Chagas disease	15/103	3.99225e-08	8.41699e-07	0	0	6.83685	116.475	IL10;NOS2;IFNGR1;IFNGR2;SERPINE1;PIK3CD;FOS;TNFRSF1A;NFKBIA;GNAL;BDKRB2;CCL3;CCL2;FAS;MYD88
Chemokine signaling pathway	20/192	7.74959e-08	1.50819e-06	0	0	4.69219	76.8254	SHC4;CCL20;STAT3;PIK3CD;CXCL1;CXCL13;FOXO3;CXCL3;CXCL2;CX3CL1;CXCL5;NFKBIA;HCK;CCL4;CCL3;CCL2;JAK2;JAK3;CCL17;NFKBIB
Osteoclast differentiation	16/128	1.26942e-07	2.29402e-06	0	0	5.73469	91.0643	CSF1;IL1R1;IFNGR1;IFNGR2;PIK3CD;FOS;FOSL2;NFKB2;TNFRSF1A;RELB;NFKBIA;SOCS3;IL1A;JUNB;JAK1;SIRPB1C
Leishmaniasis	12/70	1.45843e-07	2.45988e-06	0	0	8.26014	130.021	IL10;NFKBIA;IL1A;NOS2;IFNGR1;IFNGR2;FOS;JAK2;PTGS2;MYD88;JAK1;NFKBIB
Kaposi sarcoma-associated herpesvirus infection	21/224	2.23521e-07	3.53442e-06	0	0	4.17645	63.9572	CSF2;IFNGR1;STAT3;PIK3CD;CXCL1;FOS;PTGS2;CXCL3;HIF1A;CXCL2;ICAM1;TNFRSF1A;NFKBIA;HCK;ZFP36;MYC;FAS;JAK2;BID;IL6ST;JAK1
PD-L1 expression and PD-1 checkpoint pathway in cancer	13/88	2.70948e-07	4.03235e-06	0	0	6.92834	104.766	IFNGR1;IFNGR2;STAT3;PIK3CD;FOS;HIF1A;EGFR;NFKBIA;JAK2;NFKBIE;MYD88;JAK1;NFKBIB
Toxoplasmosis	14/110	6.20902e-07	8.72712e-06	0	0	5.83484	83.392	IL10;NOS2;IFNGR1;LAMA1;IFNGR2;STAT3;TNFRSF1A;NFKBIA;JAK2;MYD88;BIRC2;NFKBIB;JAK1;BIRC3
Acute myeloid leukemia	11/70	1.19708e-06	1.59401e-05	0	0	7.42783	101.283	CSF2;MYC;STAT3;PIM1;PIK3CD;BCL2A1D;PIM2;BCL2A1A;MPO;BCL2A1B;RUNX1
Influenza A	17/173	1.65719e-06	2.09634e-05	0	0	4.37367	58.2153	IL33;IFNGR1;IFNGR2;PIK3CD;PRKCA;ICAM1;TNFRSF1A;NFKBIA;SOCS3;IL1A;CCL2;FAS;JAK2;BID;MYD88;NFKBIB;JAK1
Th1 and Th2 cell differentiation	12/88	1.87493e-06	2.25884e-05	0	0	6.29796	83.0508	NFKBIA;IFNGR1;IFNGR2;IL4RA;FOS;JAK2;IL2RG;NFKBIE;JAK3;DLL1;JAK1;NFKBIB
Amoebiasis	13/107	2.65743e-06	3.05605e-05	0	0	5.52252	70.899	PRKCG;IL10;CSF2;NOS2;IL1R1;LAMA1;PIK3CD;PRKCA;CXCL1;CXCL3;CXCL2;GNAL;CTSG
Transcriptional misregulation in cancer	19/223	3.51946e-06	3.87141e-05	0	0	3.74431	47.0181	NGFR;SMAD1;CSF2;MMP3;GZMB;PLAT;MPO;AFF1;RUNX1;GADD45G;ETV6;MYC;NFKBIZ;BCL2A1D;NUPR1;BCL2A1A;BCL2A1B;BIRC2;BIRC3
Epstein-Barr virus infection	19/230	5.52662e-06	5.82598e-05	0	0	3.61878	43.8087	ENTPD1;ENTPD3;STAT3;PIK3CD;TNFAIP3;ICAM1;GADD45G;RELB;NFKB2;NFKBIA;MYC;FAS;FCER2A;BID;NFKBIE;JAK3;MYD88;JAK1;NFKBIB
Glycosphingolipid biosynthesis	8/44	1.14183e-05	0.000115553	0	0	8.80969	100.257	B4GALT1;GCNT2;B3GNT3;B4GALNT1;FUT2;A4GALT;ST3GAL1;FUT4
Tuberculosis	16/180	1.21071e-05	0.000117811	0	0	3.90587	44.2212	IL10;KSR1;NOS2;IFNGR1;RIPK2;IFNGR2;SPHK1;NOD2;MALT1;TNFRSF1A;IL1A;LBP;JAK2;BID;MYD88;JAK1
PI3K-Akt signaling pathway	24/359	1.31672e-05	0.000123381	0	0	2.89071	32.4852	NGFR;CSF3;CSF1;LAMA1;LPAR1;OSM;IL4RA;PIK3CD;PRKCA;LPAR3;OSMR;FOXO3;IL2RG;EGFR;PGF;EREG;IL7;MYC;DDIT4;ITGA7;JAK2;JAK3;FGF23;JAK1
MAPK signaling pathway	21/294	1.70691e-05	0.000154232	0	0	3.0943	33.97	PRKCG;NGFR;DUSP2;CSF1;IL1R1;PRKCA;FOS;DUSP16;EGFR;PGF;EREG;GADD45G;RELB;NFKB2;TNFRSF1A;IL1A;MYC;FAS;MAP3K8;FGF23;MYD88
AGE-RAGE signaling pathway in diabetic complications	11/101	4.39047e-05	0.000374585	0	0	4.86159	48.7787	IL1A;SERPINE1;STAT3;PIM1;PIK3CD;CCL2;PRKCA;JAK2;SELE;F3;ICAM1
African trypanosomiasis	7/39	4.44172e-05	0.000374585	0	0	8.65619	86.7513	IL10;PRKCG;FAS;PRKCA;SELE;MYD88;ICAM1
Coronavirus disease	18/247	5.20401e-05	0.000424714	0	0	3.14933	31.0634	PRKCG;CSF3;CSF2;STAT3;FGG;MMP3;PIK3CD;PRKCA;FOS;EGFR;TNFRSF1A;NFKBIA;SELP;CCL2;IL6ST;MYD88;JAK1;NFKBIB
Hepatitis B	14/163	6.12865e-05	0.000484546	0	0	3.74909	36.366	PRKCG;STAT3;PIK3CD;PRKCA;FOS;NFKBIA;CASP12;MYC;FAS;JAK2;BID;JAK3;MYD88;JAK1
Measles	13/146	7.71211e-05	0.000579399	0	0	3.89529	36.889	STAT3;PIK3CD;TNFAIP3;FOS;IL2RG;NFKBIA;IL1A;FAS;BID;JAK3;MYD88;NFKBIB;JAK1
Human cytomegalovirus infection	18/255	7.85181e-05	0.000579399	0	0	3.04176	28.7513	PRKCG;PTGER4;IL1R1;STAT3;PIK3CD;PRKCA;PTGS2;CX3CL1;EGFR;TNFRSF1A;NFKBIA;MYC;CCL4;CCL3;FAS;CCL2;BID;JAK1
Malaria	8/57	8.0154e-05	0.000579399	0	0	6.4681	61.0043	IL10;SELP;CSF3;CCL2;ACKR1;SELE;MYD88;ICAM1
NOD-like receptor signaling pathway	16/211	8.42353e-05	0.000591987	0	0	3.27967	30.7696	GBP5;RIPK2;TNFAIP3;CXCL1;NOD2;CXCL3;CXCL2;NFKBIA;CASP12;TXNIP;CCL2;MYD88;BIRC2;JAK1;NFKBIB;BIRC3
Complement and coagulation cascades	10/93	0.00010825	0.000740195	0	0	4.78429	43.6857	F7;SERPINE1;FGG;BDKRB2;PLAUR;BDKRB1;PLAT;CLU;F3;F5
Necroptosis	14/174	0.000123765	0.000824015	0	0	3.48936	31.3942	IL33;IFNGR1;IFNGR2;STAT3;TNFAIP3;TNFRSF1A;IL1A;FAS;JAK2;BID;JAK3;BIRC2;JAK1;BIRC3
HIF-1 signaling pathway	11/114	0.000132978	0.000862651	0	0	4.24515	37.8893	PRKCG;PFKFB3;NOS2;IFNGR1;IFNGR2;SERPINE1;STAT3;PIK3CD;PRKCA;HIF1A;EGFR
Inflammatory bowel disease	8/62	0.000147091	0.000930348	0	0	5.86769	51.7792	IL10;IL1A;IFNGR1;IFNGR2;STAT3;IL4RA;NOD2;IL2RG
Natural killer cell mediated cytotoxicity	11/121	0.000225749	0.00139303	0	0	3.97357	33.3624	PRKCG;SHC4;CSF2;IFNGR1;IFNGR2;PIK3CD;GZMB;FAS;PRKCA;BID;ICAM1
T cell receptor signaling pathway	10/103	0.000253304	0.00152586	0	0	4.26765	35.3401	NFKBIA;IL10;CSF2;PIK3CD;CTLA4;MAP3K8;FOS;NFKBIE;MALT1;NFKBIB
Adipocytokine signaling pathway	8/71	0.000380636	0.00223956	0	0	5.02712	39.5819	NFKBIA;SOCS3;STAT3;IRS2;JAK2;NFKBIE;TNFRSF1A;NFKBIB
Non-small cell lung cancer	8/72	0.000419026	0.0024094	0	0	4.94832	38.4859	PRKCG;STAT3;PIK3CD;PRKCA;FOXO3;JAK3;EGFR;GADD45G
C-type lectin receptor signaling pathway	10/112	0.000498083	0.00280033	0	0	3.88929	29.5771	NFKBIA;IL10;KSR1;BCL3;PIK3CD;PTGS2;CCL17;MALT1;NFKB2;RELB
Small cell lung cancer	9/93	0.000523935	0.00288164	0	0	4.2457	32.0726	NFKBIA;NOS2;LAMA1;MYC;PIK3CD;PTGS2;BIRC2;BIRC3;GADD45G
Growth hormone synthesis, secretion and action	10/116	0.000657278	0.00353812	0	0	3.74175	27.4173	PRKCG;SHC4;SOCS3;STAT3;PIK3CD;IRS2;PRKCA;FOS;JAK2;JUNB
Toll-like receptor signaling pathway	9/100	0.000889099	0.00468629	0	0	3.91769	27.523	NFKBIA;CD80;CCL4;CCL3;PIK3CD;MAP3K8;LBP;FOS;MYD88
Sphingolipid signaling pathway	10/124	0.00110236	0.00569178	0	0	3.47774	23.6844	PRKCG;SGMS1;SPHK1;ADORA1;BDKRB2;S1PR1;PIK3CD;PRKCA;BID;TNFRSF1A
Fluid shear stress and atherosclerosis	11/148	0.00124017	0.00627527	0	0	3.18601	21.3224	IL1A;SDC4;IL1R1;TRPV4;PIK3CD;CCL2;PLAT;FOS;SELE;ICAM1;TNFRSF1A
Human T-cell leukemia virus 1 infection	15/246	0.00137486	0.00682037	0	0	2.58533	17.0358	CSF2;IL1R1;PIK3CD;TNFRSF13C;FOS;IL2RG;ICAM1;RELB;NFKB2;TNFRSF1A;NFKBIA;ZFP36;MYC;JAK3;JAK1
Hematopoietic cell lineage	8/94	0.00242243	0.0117309	0	0	3.6783	22.1544	IL1A;CSF3;CSF2;CSF1;IL1R1;IL7;IL4RA;FCER2A
Prolactin signaling pathway	7/74	0.00245747	0.0117309	0	0	4.12687	24.7968	SHC4;SOCS3;STAT3;PIK3CD;FOS;JAK2;FOXO3
Regulation of lipolysis in adipocytes	6/56	0.00264405	0.0123879	0	0	4.73452	28.1015	ADORA1;PIK3CD;IRS2;ADRB2;PTGS2;PNPLA2
Signaling pathways regulating pluripotency of stem cells	10/140	0.00272696	0.012544	0	0	3.04719	17.9924	SMAD1;MYC;STAT3;PIK3CD;INHBB;IL6ST;JAK2;ACVR1B;JAK3;JAK1
Rap1 signaling pathway	13/214	0.00289205	0.0130129	0	0	2.56843	15.0145	PRKCG;NGFR;CSF1;LPAR1;PIK3CD;PRKCA;LPAR3;EGFR;PGF;RAP1GAP;ADORA2B;RAPGEF5;FGF23
Hepatitis C	11/165	0.00293177	0.0130129	0	0	2.83182	16.5156	NFKBIA;SOCS3;MYC;STAT3;PIK3CD;FAS;CLDN2;BID;EGFR;JAK1;TNFRSF1A
VEGF signaling pathway	6/58	0.00316139	0.0137902	0	0	4.55196	26.2045	PRKCG;SPHK1;SH2D2A;PIK3CD;PRKCA;PTGS2
Neuroactive ligand-receptor interaction	18/358	0.00405088	0.0171791	0	0	2.10895	11.6178	NPFFR2;PTGER4;CALCA;CHRNA7;GZMA;LPAR1;LPAR3;ADRB2;PDYN;NTS;MCHR1;ADORA2B;P2RY2;ADORA1;BDKRB2;S1PR1;BDKRB1;CTSG
Legionellosis	6/61	0.0040741	0.0171791	0	0	4.30301	23.6799	NFKBIA;CXCL1;CXCL3;CXCL2;MYD88;NFKB2
Inflammatory mediator regulation of TRP channels	9/127	0.00460253	0.0190892	0	0	3.01707	16.2353	PRKCG;PTGER4;IL1R1;TRPV4;P2RY2;BDKRB2;PIK3CD;BDKRB1;PRKCA
ErbB signaling pathway	7/84	0.0050035	0.0204175	0	0	3.58906	19.0135	PRKCG;SHC4;MYC;PIK3CD;PRKCA;EGFR;EREG
Parathyroid hormone synthesis, secretion and action	8/108	0.00567143	0.0227757	0	0	3.16106	16.35	PRKCG;MMP24;PDE4C;PDE4B;PRKCA;FOS;FGF23;EGFR
Calcium signaling pathway	13/240	0.00750185	0.0296557	0	0	2.27119	11.112	PRKCG;NOS2;SPHK1;CHRNA7;PRKCA;ADRB2;MCOLN2;EGFR;GNAL;ADORA2B;BDKRB2;BDKRB1;FGF23
Mucin type O-glycan biosynthesis	4/32	0.00791625	0.0308125	0	0	5.61991	27.1938	B3GNT3;GCNT4;ST3GAL1;B4GALT5
Fc gamma R-mediated phagocytosis	7/92	0.00817328	0.0313309	0	0	3.24993	15.622	PRKCG;HCK;SPHK1;ASAP3;PIK3CD;PRKCA;ACTR3B
Glioma	6/74	0.0103795	0.0391942	0	0	3.47805	15.8874	PRKCG;SHC4;PIK3CD;PRKCA;EGFR;GADD45G
Neurotrophin signaling pathway	8/121	0.01098	0.0408519	0	0	2.79552	12.6125	SHC4;NFKBIA;NGFR;RIPK2;PIK3CD;FOXO3;NFKBIE;NFKBIB
Breast cancer	9/147	0.0115994	0.0424799	0	0	2.57715	11.4859	SHC4;MYC;PIK3CD;FOS;FGF23;DLL1;EGFR;GADD45G;NFKB2
Chronic myeloid leukemia	6/76	0.0117533	0.0424799	0	0	3.37833	15.012	SHC4;NFKBIA;MYC;PIK3CD;RUNX1;GADD45G
Pertussis	6/77	0.0124862	0.044493	0	0	3.33057	14.5983	IL10;IL1A;NOS2;FOS;CXCL5;MYD88
Pyrimidine metabolism	5/57	0.0136851	0.0480881	0	0	3.78562	16.2458	ENTPD1;ENTPD3;NT5C1A;UPP1;CTPS
Proteoglycans in cancer	11/205	0.0141914	0.0491838	0	0	2.24329	9.54548	PRKCG;SDC4;MYC;STAT3;PLAUR;TIMP3;FAS;PIK3CD;PRKCA;HIF1A;EGFR
Aldosterone-regulated sodium reabsorption	4/38	0.0144577	0.0494299	0	0	4.62674	19.6013	PRKCG;SCNN1A;PIK3CD;PRKCA
Endometrial cancer	5/58	0.0146779	0.0495136	0	0	3.714	15.6783	MYC;PIK3CD;FOXO3;EGFR;GADD45G
B cell receptor signaling pathway	6/81	0.015739	0.0523942	0	0	3.15229	13.0871	NFKBIA;PIK3CD;FOS;NFKBIE;MALT1;NFKBIB
mTOR signaling pathway	9/156	0.0165593	0.054409	0	0	2.41824	9.91675	PRKCG;SLC7A5;DEPTOR;DDIT4;RRAGD;PIK3CD;PRKCA;LPIN1;TNFRSF1A
FoxO signaling pathway	8/131	0.0170649	0.055144	0	0	2.56692	10.4492	IL10;STAT3;S1PR1;PIK3CD;IRS2;FOXO3;EGFR;GADD45G
Ferroptosis	4/40	0.0172189	0.055144	0	0	4.36925	17.7468	GCLC;SLC11A2;CP;SLC39A14
Yersinia infection	8/134	0.0192883	0.0609992	0	0	2.50541	9.89202	NFKBIA;IL10;WIPF3;PIK3CD;CCL2;FOS;ACTR3B;MYD88
Insulin resistance	7/110	0.0203474	0.0635542	0	0	2.67949	10.4361	NFKBIA;SOCS3;PTPN1;STAT3;PIK3CD;IRS2;TNFRSF1A
Intestinal immune network for IgA production	4/43	0.0219403	0.067694	0	0	4.03253	15.402	IL10;CD80;ICOSL;TNFRSF13C
Colorectal cancer	6/88	0.0227616	0.0693818	0	0	2.88216	10.9023	MYC;PIK3CD;FOS;EGFR;EREG;GADD45G
Chemical carcinogenesis	12/257	0.0284125	0.0855759	0	0	1.93666	6.89628	PRKCG;MYC;CHRNA7;STAT3;PIK3CD;PRKCA;FOS;ADRB2;JAK2;PTGS2;DLL1;EGFR
Central carbon metabolism in cancer	5/69	0.0288831	0.0859698	0	0	3.07392	10.8955	SLC7A5;MYC;PIK3CD;HIF1A;EGFR
Focal adhesion	10/201	0.0298325	0.087763	0	0	2.06747	7.26129	PRKCG;SHC4;LAMA1;PIK3CD;ITGA7;PRKCA;EGFR;PGF;BIRC2;BIRC3
Ras signaling pathway	11/232	0.0317631	0.0923685	0	0	1.96647	6.78325	PRKCG;SHC4;NGFR;CSF1;KSR1;PIK3CD;PRKCA;RAPGEF5;FGF23;EGFR;PGF
p53 signaling pathway	5/72	0.0338728	0.0973844	0	0	2.93583	9.93819	CD82;SERPINE1;FAS;BID;GADD45G
Sphingolipid metabolism	4/50	0.0357808	0.101312	0	0	3.41765	11.382	NEU3;UGCG;SGMS1;SPHK1
Choline metabolism in cancer	6/98	0.03604	0.101312	0	0	2.56755	8.53231	PRKCG;PIK3CD;PRKCA;FOS;HIF1A;EGFR
Pancreatic cancer	5/76	0.0413108	0.114222	0	0	2.76986	8.82652	STAT3;PIK3CD;EGFR;JAK1;GADD45G
MicroRNAs in cancer	13/303	0.0415351	0.114222	0	0	1.77198	5.63706	PRKCG;SHC4;STAT3;PIK3CD;PRKCA;IRS2;PTGS2;EGFR;MYC;DDIT4;PIM1;TIMP3;BMF
Non-alcoholic fatty liver disease	8/156	0.0421828	0.114755	0	0	2.13057	6.74483	SOCS3;IL1A;PIK3CD;FAS;IRS2;FOS;BID;TNFRSF1A
Relaxin signaling pathway	7/129	0.0430504	0.11587	0	0	2.25998	7.1085	SHC4;NFKBIA;NOS2;PIK3CD;PRKCA;FOS;EGFR
cAMP signaling pathway	10/215	0.0439619	0.117078	0	0	1.92488	6.01417	HCAR2;NFKBIA;ABCC4;PDE4C;ADORA1;PDE4B;PIK3CD;FFAR2;FOS;ADRB2
Autoimmune thyroid disease	5/78	0.0453715	0.119573	0	0	2.69369	8.33125	IL10;CD80;CTLA4;GZMB;FAS
Salmonella infection	11/252	0.0522013	0.136154	0	0	1.80141	5.31892	NFKBIA;RIPK2;MYC;PIK3CD;FOS;ACTR3B;MYD88;BIRC2;TUBA8;TNFRSF1A;BIRC3
Autophagy	7/138	0.0579571	0.149624	0	0	2.10374	5.99155	VMP1;DEPTOR;DDIT4;RRAGD;PIK3CD;IRS2;HIF1A
Primary immunodeficiency	3/36	0.0600901	0.153563	0	0	3.56818	10.0334	TNFRSF13C;IL2RG;JAK3
Cholinergic synapse	6/112	0.0616695	0.156024	0	0	2.22684	6.20389	PRKCG;CHRNA7;PIK3CD;PRKCA;FOS;JAK2
Gap junction	5/86	0.0639181	0.160112	0	0	2.42665	6.67366	PRKCG;LPAR1;PRKCA;EGFR;TUBA8
Cell adhesion molecules	8/173	0.0688736	0.166126	0	0	1.90937	5.1085	SELP;SDC4;CD80;CTLA4;ICOSL;CLDN2;SELE;ICAM1
Allograft rejection	4/62	0.0689456	0.166126	0	0	2.70888	7.24473	IL10;CD80;GZMB;FAS
Glycerolipid metabolism	4/62	0.0689456	0.166126	0	0	2.70888	7.24473	GK;LIPG;LPIN1;PNPLA2
Graft-versus-host disease	4/62	0.0689456	0.166126	0	0	2.70888	7.24473	IL1A;CD80;GZMB;FAS
Cytosolic DNA-sensing pathway	4/63	0.0722392	0.17242	0	0	2.66283	6.99732	NFKBIA;IL33;CCL4;NFKBIB
Primary bile acid biosynthesis	2/18	0.0730691	0.172771	0	0	4.90065	12.8218	CH25H;ACOX2
Morphine addiction	5/91	0.0773746	0.180085	0	0	2.28498	5.84748	PRKCG;PDE4C;ADORA1;PDE4B;PRKCA
Human immunodeficiency virus 1 infection	10/239	0.0775861	0.180085	0	0	1.72101	4.39952	PRKCG;NFKBIA;APOBEC3;FAS;PIK3CD;PRKCA;FOS;BID;MYD88;TNFRSF1A
Phospholipase D signaling pathway	7/149	0.0800326	0.182699	0	0	1.93967	4.89829	SHC4;SPHK1;LPAR1;PIK3CD;PRKCA;LPAR3;EGFR
Thyroid hormone signaling pathway	6/120	0.0801564	0.182699	0	0	2.06971	5.22349	PRKCG;MYC;PIK3CD;PRKCA;HIF1A;MED13L
Amphetamine addiction	4/69	0.0936253	0.209621	0	0	2.41629	5.72286	PRKCG;PRKCA;FOS;PDYN
Type I diabetes mellitus	4/69	0.0936253	0.209621	0	0	2.41629	5.72286	IL1A;CD80;GZMB;FAS
Circadian entrainment	5/98	0.0985595	0.218733	0	0	2.11223	4.89423	PRKCG;PER1;RASD1;PRKCA;FOS
Regulation of actin cytoskeleton	9/220	0.10085	0.221871	0	0	1.67918	3.85223	SPATA13;LPAR1;BDKRB2;PIK3CD;BDKRB1;ITGA7;ACTR3B;FGF23;EGFR
Prostate cancer	5/99	0.101802	0.222035	0	0	2.08965	4.77427	NFKBIA;MMP3;PIK3CD;PLAT;EGFR
Melanoma	4/72	0.105319	0.227741	0	0	2.30933	5.19774	PIK3CD;FGF23;EGFR;GADD45G
Mannose type O-glycan biosynthesis	2/23	0.111503	0.239069	0	0	3.73287	8.18883	B4GALT1;FUT4
Thyroid hormone synthesis	4/74	0.113466	0.241233	0	0	2.24312	4.8816	PRKCG;GPX2;PRKCA;SLC26A4
Type II diabetes mellitus	3/48	0.117554	0.247843	0	0	2.61505	5.59846	SOCS3;PIK3CD;IRS2
Pathways of neurodegeneration	16/472	0.134417	0.281053	0	0	1.38353	2.77649	PRKCG;GPX2;DNAH17;CSF1;NOS2;CHRNA7;PRKCA;PDYN;PTGS2;TNFRSF1A;IL1A;CASP12;FAS;NEFM;BID;TUBA8
Folate biosynthesis	2/26	0.136557	0.283189	0	0	3.26576	6.50216	GCH1;ALPL
Hepatocellular carcinoma	7/174	0.145724	0.297525	0	0	1.64717	3.17252	PRKCG;SHC4;MYC;PIK3CD;PRKCA;EGFR;GADD45G
Glycosaminoglycan biosynthesis	3/53	0.145823	0.297525	0	0	2.35294	4.53027	B4GALT1;CHST15;ST3GAL1
Mineral absorption	3/54	0.151723	0.307088	0	0	2.30669	4.34972	SLC11A2;STEAP1;STEAP2
Herpes simplex virus 1 infection	15/454	0.165666	0.332647	0	0	1.3457	2.41928	TNFSF14;IFNGR1;IFNGR2;PIK3CD;TNFRSF1A;NFKBIA;SOCS3;CCL2;FAS;JAK2;BID;MYD88;BIRC2;JAK1;BIRC3
Peroxisome	4/86	0.167607	0.333891	0	0	1.91367	3.41807	ACOX2;NOS2;PEX11A;AGXT
Circadian rhythm	2/30	0.171595	0.333891	0	0	2.79865	4.93295	PER1;BHLHE40
Viral myocarditis	4/87	0.17248	0.333891	0	0	1.89052	3.32254	LAMA1;CD80;BID;ICAM1
Leukocyte transendothelial migration	5/118	0.172682	0.333891	0	0	1.73659	3.04999	PRKCG;PIK3CD;PRKCA;CLDN2;ICAM1
Gastric cancer	6/150	0.173001	0.333891	0	0	1.63599	2.87027	SHC4;MYC;PIK3CD;FGF23;EGFR;GADD45G
Cellular senescence	7/183	0.174204	0.333891	0	0	1.56221	2.73001	IL1A;MYC;TRPV4;SERPINE1;PIK3CD;FOXO3;GADD45G
PPAR signaling pathway	4/89	0.18237	0.346914	0	0	1.84585	3.14111	ACOX2;GK;FABP5;OLR1
Endocrine and other factor-regulated calcium reabsorption	3/61	0.194933	0.368044	0	0	2.02757	3.31528	PRKCG;BDKRB2;PRKCA
GnRH secretion	3/63	0.207794	0.389421	0	0	1.95978	3.07922	PRKCG;PIK3CD;PRKCA
TGF-beta signaling pathway	4/95	0.213082	0.394148	0	0	1.72361	2.66484	SMAD1;MYC;INHBB;ACVR1B
Alzheimer disease	12/369	0.213432	0.394148	0	0	1.32135	2.04074	IL1A;CASP12;CSF1;NOS2;CHRNA7;FAS;PIK3CD;IRS2;PTGS2;BID;TUBA8;TNFRSF1A
Fc epsilon RI signaling pathway	3/66	0.227421	0.416939	0	0	1.86617	2.7637	CSF2;PIK3CD;PRKCA
Thyroid cancer	2/37	0.235583	0.428795	0	0	2.23811	3.23562	MYC;GADD45G
Tight junction	6/167	0.239108	0.432103	0	0	1.46196	2.09183	CLDN2;SYNPO;ACTR3B;TJP3;RUNX1;TUBA8
Neutrophil extracellular trap formation	7/205	0.252381	0.449672	0	0	1.38705	1.90972	PRKCG;SELP;FGG;PIK3CD;PRKCA;CTSG;MPO
Purine metabolism	5/136	0.252707	0.449672	0	0	1.49658	2.05859	ENTPD1;ENTPD3;NT5C1A;PDE4C;PDE4B
Alanine, aspartate and glutamate metabolism	2/39	0.254162	0.449672	0	0	2.11692	2.89972	FOLH1;AGXT
Glutathione metabolism	3/71	0.260832	0.456553	0	0	1.7285	2.3229	GPX2;GCLC;PRDX6
Glycine, serine and threonine metabolism	2/40	0.263466	0.456553	0	0	2.0611	2.74917	THA1;AGXT
Various types of N-glycan biosynthesis	2/40	0.263466	0.456553	0	0	2.0611	2.74917	MAN1A;B4GALT1
Insulin signaling pathway	5/139	0.266884	0.45933	0	0	1.46285	1.93234	SHC4;SOCS3;PTPN1;PIK3CD;IRS2
Bladder cancer	2/41	0.27277	0.46316	0	0	2.00815	2.60884	MYC;EGFR
Nicotinate and nicotinamide metabolism	2/41	0.27277	0.46316	0	0	2.00815	2.60884	NT5C1A;NADK
Vascular smooth muscle contraction	5/143	0.286049	0.482469	0	0	1.42016	1.77746	PRKCG;CALCA;RAMP3;ADORA2B;PRKCA
Bacterial invasion of epithelial cells	3/76	0.294814	0.490711	0	0	1.6097	1.9661	SHC4;PIK3CD;ACTR3B
Renin secretion	3/76	0.294814	0.490711	0	0	1.6097	1.9661	PTGER4;ADORA1;ADRB2
Axon guidance	6/181	0.29833	0.493317	0	0	1.34403	1.62567	SEMA6B;SEMA7A;PLXNA2;PIK3CD;PRKCA;RND1
Thiamine metabolism	1/15	0.315544	0.518394	0	0	2.79504	3.22395	ALPL
Oxytocin signaling pathway	5/153	0.334908	0.545998	0	0	1.32352	1.44779	PRKCG;PRKCA;FOS;PTGS2;EGFR
Cocaine addiction	2/48	0.337472	0.545998	0	0	1.70195	1.84878	PDYN;RGS9
Viral carcinogenesis	7/227	0.338821	0.545998	0	0	1.24692	1.34952	NFKBIA;STAT3;PIK3CD;IL6ST;JAK3;JAK1;NFKB2
Cholesterol metabolism	2/49	0.346597	0.554994	0	0	1.66565	1.76491	ABCA1;LIPG
Nitrogen metabolism	1/17	0.349298	0.555802	0	0	2.44541	2.57215	CAR13
ABC transporters	2/50	0.35568	0.558926	0	0	1.63087	1.68587	ABCA1;ABCC4
N-Glycan biosynthesis	2/50	0.35568	0.558926	0	0	1.63087	1.68587	MAN1A;B4GALT1
Arachidonic acid metabolism	3/86	0.363248	0.563815	0	0	1.41503	1.43296	GPX2;PTGS2;PTGES
Salivary secretion	3/86	0.363248	0.563815	0	0	1.41503	1.43296	PRKCG;PRKCA;ADRB2
Other glycan degradation	1/18	0.365547	0.563924	0	0	2.30144	2.31608	NEU3
Endocytosis	8/272	0.368833	0.565544	0	0	1.18725	1.18418	EHD1;PSD;SH3GL3;WIPF3;ASAP3;IL2RG;ACTR3B;EGFR
Staphylococcus aureus infection	4/124	0.374075	0.570127	0	0	1.30512	1.28332	SELP;IL10;FGG;ICAM1
ECM-receptor interaction	3/88	0.376861	0.570933	0	0	1.38159	1.34827	SDC4;LAMA1;ITGA7
Cysteine and methionine metabolism	2/53	0.382643	0.573576	0	0	1.5347	1.47431	GCLC;MAT1A
Hippo signaling pathway	5/163	0.384408	0.573576	0	0	1.23911	1.18465	SMAD1;MYC;SERPINE1;BIRC2;BIRC3
AMPK signaling pathway	4/126	0.385407	0.573576	0	0	1.28359	1.22385	PFKFB3;PIK3CD;IRS2;FOXO3
Arginine and proline metabolism	2/54	0.391525	0.579274	0	0	1.50511	1.41135	AOC1;NOS2
Arginine biosynthesis	1/20	0.39684	0.58035	0	0	2.05897	1.90295	NOS2
Pantothenate and CoA biosynthesis	1/20	0.39684	0.58035	0	0	2.05897	1.90295	VNN1
Lysosome	4/131	0.413605	0.601392	0	0	1.23274	1.08831	SLC11A2;CTSH;CTSG;LITAF
Estrogen signaling pathway	4/134	0.430394	0.618948	0	0	1.2041	1.01512	SHC4;PIK3CD;FOS;EGFR
Phosphatidylinositol signaling system	3/96	0.430573	0.618948	0	0	1.26223	1.0636	PRKCG;PIK3CD;PRKCA
Dopaminergic synapse	4/135	0.435963	0.623156	0	0	1.19485	0.991963	PRKCG;GNAL;PRKCA;FOS
Terpenoid backbone biosynthesis	1/23	0.440915	0.62338	0	0	1.77793	1.45595	MVD
Long-term depression	2/60	0.443512	0.62338	0	0	1.34899	1.09677	PRKCG;PRKCA
Notch signaling pathway	2/60	0.443512	0.62338	0	0	1.34899	1.09677	DTX4;DLL1
Apelin signaling pathway	4/137	0.447053	0.624886	0	0	1.17676	0.947384	NOS2;SPHK1;SERPINE1;PLAT
Vitamin digestion and absorption	1/24	0.45488	0.63155	0	0	1.70054	1.33955	FOLH1
Melanogenesis	3/100	0.456813	0.63155	0	0	1.20993	0.947956	PRKCG;A;PRKCA
Asthma	1/25	0.468497	0.638949	0	0	1.6296	1.23561	IL10
Spinocerebellar ataxia	4/141	0.469021	0.638949	0	0	1.14217	0.864743	PRKCG;PIK3CD;PRKCA;PDYN
Longevity regulating pathway	3/102	0.469741	0.638949	0	0	1.18536	0.895628	PIK3CD;IRS2;FOXO3
Histidine metabolism	1/26	0.481774	0.651812	0	0	1.56434	1.1424	AOC1
Mitophagy	2/66	0.492943	0.662245	0	0	1.22215	0.864498	FOXO3;HIF1A
Phototransduction	1/27	0.494721	0.662245	0	0	1.50409	1.05852	RGS9
Long-term potentiation	2/67	0.50091	0.667001	0	0	1.20328	0.831864	PRKCG;PRKCA
Renal cell carcinoma	2/68	0.508795	0.673953	0	0	1.18499	0.800709	PIK3CD;HIF1A
Fatty acid elongation	1/29	0.519654	0.684752	0	0	1.39651	0.914148	ELOVL6
RIG-I-like receptor signaling pathway	2/70	0.524319	0.68732	0	0	1.15002	0.742515	NFKBIA;NFKBIB
Adherens junction	2/71	0.531956	0.693737	0	0	1.13329	0.715327	PTPN1;EGFR
Human papillomavirus infection	9/361	0.548132	0.708872	0	0	0.999194	0.600754	PTGER4;LAMA1;FAS;PIK3CD;ITGA7;PTGS2;EGFR;JAK1;TNFRSF1A
Citrate cycle (TCA cycle)	1/32	0.554769	0.708872	0	0	1.26117	0.743087	PCX
Galactose metabolism	1/32	0.554769	0.708872	0	0	1.26117	0.743087	B4GALT1
Glyoxylate and dicarboxylate metabolism	1/32	0.554769	0.708872	0	0	1.26117	0.743087	AGXT
Gastric acid secretion	2/75	0.561659	0.714069	0	0	1.07097	0.617802	PRKCG;PRKCA
SNARE interactions in vesicular transport	1/33	0.565895	0.715858	0	0	1.2217	0.695569	STX11
Arrhythmogenic right ventricular cardiomyopathy	2/77	0.575997	0.718799	0	0	1.04231	0.574991	LAMA1;ITGA7
Base excision repair	1/34	0.576744	0.718799	0	0	1.18462	0.651962	PARP3
Biosynthesis of unsaturated fatty acids	1/34	0.576744	0.718799	0	0	1.18462	0.651962	ELOVL6
Fructose and mannose metabolism	1/36	0.597637	0.741187	0	0	1.11681	0.574903	PFKFB3
Wnt signaling pathway	4/168	0.60676	0.746342	0	0	0.952796	0.476039	PRKCG;PORCN;MYC;PRKCA
Renin-angiotensin system	1/37	0.607694	0.746342	0	0	1.08573	0.540786	CTSG
cGMP-PKG signaling pathway	4/173	0.62977	0.768995	0	0	0.924368	0.427428	ADORA1;BDKRB2;IRS2;ADRB2
Insulin secretion	2/86	0.636241	0.768995	0	0	0.9302	0.420617	PRKCG;PRKCA
Nicotine addiction	1/40	0.636384	0.768995	0	0	1.00206	0.452883	CHRNA7
Serotonergic synapse	3/131	0.638296	0.768995	0	0	0.915433	0.410986	PRKCG;PRKCA;PTGS2
GABAergic synapse	2/89	0.654774	0.770213	0	0	0.897986	0.380265	PRKCG;PRKCA
GnRH signaling pathway	2/90	0.660782	0.770213	0	0	0.887736	0.367816	PRKCA;EGFR
Progesterone-mediated oocyte maturation	2/90	0.660782	0.770213	0	0	0.887736	0.367816	PIK3CD;CPEB3
Basal transcription factors	1/43	0.662981	0.770213	0	0	0.93034	0.382379	TAF4B
Fat digestion and absorption	1/43	0.662981	0.770213	0	0	0.93034	0.382379	ABCA1
Other types of O-glycan biosynthesis	1/43	0.662981	0.770213	0	0	0.93034	0.382379	B4GALT1
Porphyrin and chlorophyll metabolism	1/43	0.662981	0.770213	0	0	0.93034	0.382379	CP
Phagosome	4/181	0.664752	0.770213	0	0	0.882223	0.360249	SFTPD;OLR1;MPO;TUBA8
Hypertrophic cardiomyopathy	2/91	0.666706	0.770213	0	0	0.877716	0.355831	LAMA1;ITGA7
Pyruvate metabolism	1/44	0.671407	0.772119	0	0	0.908658	0.36199	PCX
Dilated cardiomyopathy	2/94	0.683978	0.783016	0	0	0.848963	0.322461	LAMA1;ITGA7
Ubiquitin mediated proteolysis	3/144	0.700562	0.796426	0	0	0.830474	0.295542	SOCS3;BIRC2;BIRC3
Carbohydrate digestion and absorption	1/48	0.703063	0.796426	0	0	0.831154	0.292823	PIK3CD
Amyotrophic lateral sclerosis	8/369	0.705136	0.796426	0	0	0.86386	0.301802	GPX2;CASP12;DNAH17;NOS2;NEFM;BID;TUBA8;TNFRSF1A
Bile secretion	2/100	0.716319	0.800237	0	0	0.79674	0.265816	ABCC4;SLCO1A5
Retrograde endocannabinoid signaling	3/148	0.717999	0.800237	0	0	0.807397	0.26748	PRKCG;PRKCA;PTGS2
Systemic lupus erythematosus	3/148	0.717999	0.800237	0	0	0.807397	0.26748	IL10;CD80;CTSG
Aldosterone synthesis and secretion	2/102	0.726464	0.806121	0	0	0.780724	0.249493	PRKCG;PRKCA
Tryptophan metabolism	1/52	0.731675	0.808357	0	0	0.765808	0.239253	AOC1
Diabetic cardiomyopathy	4/211	0.775244	0.850897	0	0	0.753194	0.191746	PRKCG;PDK4;PIK3CD;PRKCA
Glutamatergic synapse	2/113	0.776906	0.850897	0	0	0.702956	0.177451	PRKCG;PRKCA
Pancreatic secretion	2/114	0.781063	0.851763	0	0	0.696644	0.17214	PRKCG;PRKCA
Basal cell carcinoma	1/63	0.796947	0.858068	0	0	0.629583	0.142894	GADD45G
Ovarian steroidogenesis	1/63	0.796947	0.858068	0	0	0.629583	0.142894	PTGS2
Drug metabolism	2/118	0.797019	0.858068	0	0	0.672483	0.15257	UPP1;MPO
Protein processing in endoplasmic reticulum	3/172	0.806435	0.864525	0	0	0.691878	0.148846	MAN1A;CASP12;HERPUD1
Cell cycle	2/123	0.815512	0.870568	0	0	0.644528	0.131444	MYC;GADD45G
Platelet activation	2/124	0.819025	0.870644	0	0	0.639212	0.127613	FGG;PIK3CD
Inositol phosphate metabolism	1/72	0.838372	0.887482	0	0	0.549522	0.0968768	PIK3CD
Synaptic vesicle cycle	1/77	0.857622	0.904076	0	0	0.513237	0.0788293	SLC6A2
Huntington disease	5/302	0.875549	0.919144	0	0	0.654453	0.0869798	GPX2;DNAH17;TAF4B;TGM2;TUBA8
Alcoholism	3/205	0.888995	0.929404	0	0	0.577861	0.0679932	SHC4;ADORA2B;PDYN
Adrenergic signaling in cardiomyocytes	2/152	0.895857	0.932723	0	0	0.519142	0.0570926	PRKCA;ADRB2
Taste transduction	1/92	0.902692	0.934293	0	0	0.428307	0.0438472	SCNN1A
Prion disease	4/268	0.90475	0.934293	0	0	0.588828	0.0589397	IL1A;CASP12;PIK3CD;TUBA8
Retinol metabolism	1/97	0.914292	0.934918	0	0	0.405894	0.0363702	ALDH1A3
Cushing syndrome	2/162	0.915005	0.934918	0	0	0.486444	0.0432089	RASD1;EGFR
Glycerophospholipid metabolism	1/98	0.916441	0.934918	0	0	0.401689	0.0350504	LPIN1
Glucagon signaling pathway	1/104	0.92825	0.943162	0	0	0.378173	0.0281564	SIK1
Oocyte meiosis	1/119	0.950988	0.9624	0	0	0.329845	0.0165758	CPEB3
Parkinson disease	2/247	0.986133	0.99399	0	0	0.316281	0.0044167	GNAL;TUBA8
Thermogenesis	1/231	0.997177	0.999995	0	0	0.168247	0.000475662	PNPLA2
Olfactory transduction	2/1167	0.999995	0.999995	0	0	0.0633362	2.97744e-07	GNAL;OLFR1033

## Sheet: Category5
Term	Overlap	P.value	Adjusted.P.value	Old.P.value	Old.Adjusted.P.value	Odds.Ratio	Combined.Score	Genes
Gastric cancer	8/150	0.000659401	0.0840653	0	0	4.50819	33.0188	WNT10B;SHC2;TGFB2;TERT;FZD7;WNT5A;E2F1;FGF10
Ras signaling pathway	10/232	0.000774795	0.0840653	0	0	3.61936	25.9252	SHC2;PLA2G4B;GNG7;KDR;GNG8;VEGFD;RASAL2;FGFR4;GRIN2B;FGF10
Hepatocellular carcinoma	8/174	0.00171488	0.119076	0	0	3.85168	24.5291	WNT10B;SHC2;TGFB2;TERT;FZD7;WNT5A;E2F1;GSTT1
Axon guidance	8/181	0.00219494	0.119076	0	0	3.69451	22.6163	EPHB6;EPHA7;EFNB3;UNC5A;ABLIM3;WNT5A;SEMA4F;PLXNA3
Calcium signaling pathway	9/240	0.00359777	0.156143	0	0	3.11624	17.5365	SLC8A3;CHRM3;CACNA1I;TBXA2R;KDR;VEGFD;FGFR4;ADRA1B;FGF10
MAPK signaling pathway	10/294	0.00438788	0.158695	0	0	2.82023	15.3108	CACNB2;CACNA1I;TGFB2;DUSP10;PLA2G4B;KDR;VEGFD;FGFR4;MAP2K6;FGF10
Basal cell carcinoma	4/63	0.00830938	0.257591	0	0	5.36056	25.6791	WNT10B;FZD7;WNT5A;GLI2
Pathways in cancer	14/543	0.00956187	0.259366	0	0	2.12805	9.89539	WNT10B;TGFB2;FZD7;WNT5A;VEGFD;GSTT1;GLI2;TERT;GNG7;E2F1;GNG8;FGFR4;RUNX1T1;FGF10
Breast cancer	6/147	0.0111195	0.268104	0	0	3.37772	15.1966	WNT10B;SHC2;FZD7;WNT5A;E2F1;FGF10
Glutamatergic synapse	5/113	0.0144778	0.314168	0	0	3.66618	15.5268	PLA2G4B;GNG7;GNG8;HOMER3;GRIN2B
Cushing syndrome	6/162	0.0172341	0.320252	0	0	3.05061	12.3881	CACNA1I;WNT10B;CDKN2C;FZD7;WNT5A;E2F1
Hippo signaling pathway	6/163	0.0177098	0.320252	0	0	3.03102	12.226	WNT10B;TGFB2;FZD7;WNT5A;AMOT;GLI2
Primary bile acid biosynthesis	2/18	0.0213419	0.356246	0	0	9.8262	37.8022	CYP27A1;CYP46A1
FoxO signaling pathway	5/131	0.0256271	0.37713	0	0	3.13956	11.5037	TGFB2;IRS1;PLK2;HOMER3;PRKAG3
Pantothenate and CoA biosynthesis	2/20	0.0260689	0.37713	0	0	8.73351	31.8512	PANK1;ENPP1
Hypertrophic cardiomyopathy	4/91	0.0284082	0.385286	0	0	3.63015	12.9273	SLC8A3;CACNB2;TGFB2;PRKAG3
Mannose type O-glycan biosynthesis	2/23	0.0338656	0.423598	0	0	7.48473	25.3385	B3GAT1;POMGNT2
Circadian entrainment	4/98	0.0358929	0.423598	0	0	3.35863	11.1749	CACNA1I;GNG7;GNG8;GRIN2B
VEGF signaling pathway	3/58	0.0370892	0.423598	0	0	4.29644	14.1543	SHC2;PLA2G4B;KDR
Insulin resistance	4/110	0.051133	0.554793	0	0	2.97659	8.85036	PPP1R3C;TBC1D4;IRS1;PRKAG3
Rap1 signaling pathway	6/214	0.0551336	0.569714	0	0	2.28188	6.61289	KDR;VEGFD;FGFR4;GRIN2B;MAP2K6;FGF10
Cell cycle	4/123	0.0710476	0.677553	0	0	2.64966	7.00677	TGFB2;CDKN2C;E2F1;CDC6
Chronic myeloid leukemia	3/76	0.0718143	0.677553	0	0	3.23408	8.51751	SHC2;TGFB2;E2F1
Relaxin signaling pathway	4/129	0.0813965	0.719082	0	0	2.5217	6.3255	SHC2;GNG7;GNG8;VEGFD
Alanine, aspartate and glutamate metabolism	2/39	0.087059	0.719082	0	0	4.24464	10.3619	ALDH4A1;RIMKLB
Apelin signaling pathway	4/137	0.0962808	0.719082	0	0	2.36906	5.54474	SLC8A3;GNG7;GNG8;PRKAG3
Riboflavin metabolism	1/8	0.0968468	0.719082	0	0	11.1905	26.1256	ENPP1
Insulin signaling pathway	4/139	0.100189	0.719082	0	0	2.33372	5.36918	SHC2;PPP1R3C;IRS1;PRKAG3
Signaling pathways regulating pluripotency of stem cells	4/140	0.10217	0.719082	0	0	2.31644	5.28407	WNT10B;FZD7;WNT5A;FGFR4
Intestinal immune network for IgA production	2/43	0.102726	0.719082	0	0	3.82975	8.71533	H2-DMB1;CCR10
Other types of O-glycan biosynthesis	2/43	0.102726	0.719082	0	0	3.82975	8.71533	ST6GAL2;GALNT10
Dilated cardiomyopathy	3/94	0.116621	0.783706	0	0	2.592	5.56976	SLC8A3;CACNB2;TGFB2
Proteoglycans in cancer	5/205	0.119326	0.783706	0	0	1.97046	4.18901	WNT10B;TGFB2;FZD7;WNT5A;KDR
Adrenergic signaling in cardiomyocytes	4/152	0.127306	0.783706	0	0	2.12732	4.38475	SLC8A3;CACNB2;SCN7A;ADRA1B
Choline metabolism in cancer	3/98	0.127727	0.783706	0	0	2.48236	5.10835	DGKB;PLA2G4B;WASF1
Melanogenesis	3/100	0.133416	0.783706	0	0	2.43093	4.89657	WNT10B;FZD7;WNT5A
mTOR signaling pathway	4/156	0.136213	0.783706	0	0	2.07092	4.12845	WNT10B;IRS1;FZD7;WNT5A
Fatty acid degradation	2/52	0.140367	0.783706	0	0	3.13896	6.16335	ADH1;CYP2U1
Arginine and proline metabolism	2/54	0.149092	0.783706	0	0	3.01793	5.74369	GAMT;ALDH4A1
Toxoplasmosis	3/110	0.163097	0.783706	0	0	2.20262	3.99425	TGFB2;H2-DMB1;MAP2K6
Wnt signaling pathway	4/168	0.164356	0.783706	0	0	1.91821	3.46375	WNT10B;SOX17;FZD7;WNT5A
Cholinergic synapse	3/112	0.169256	0.783706	0	0	2.16198	3.84042	CHRM3;GNG7;GNG8
Neuroactive ligand-receptor interaction	7/358	0.169682	0.783706	0	0	1.57242	2.7892	CHRM3;EDN3;GLRB;TBXA2R;NPY2R;ADRA1B;GRIN2B
PI3K-Akt signaling pathway	7/359	0.17133	0.783706	0	0	1.56787	2.76598	IRS1;GNG7;KDR;GNG8;VEGFD;FGFR4;FGF10
Pancreatic secretion	3/114	0.175481	0.783706	0	0	2.12281	3.69416	CHRM3;CAR2;RAB27B
cGMP-PKG signaling pathway	4/173	0.176657	0.783706	0	0	1.86098	3.22609	SLC8A3;IRS1;PDE5A;ADRA1B
Growth hormone synthesis, secretion and action	3/116	0.18177	0.783706	0	0	2.08503	3.555	SHC2;IRS1;MAP2K6
Inflammatory bowel disease	2/62	0.184948	0.783706	0	0	2.61448	4.4124	TGFB2;H2-DMB1
Nitrogen metabolism	1/17	0.194674	0.783706	0	0	4.8936	8.00802	CAR2
Human T-cell leukemia virus 1 infection	5/246	0.20191	0.783706	0	0	1.63181	2.61079	TGFB2;CDKN2C;TERT;H2-DMB1;E2F1
Fc epsilon RI signaling pathway	2/66	0.203308	0.783706	0	0	2.45057	3.90384	PLA2G4B;MAP2K6
Inflammatory mediator regulation of TRP channels	3/127	0.217342	0.783706	0	0	1.899	2.89841	PLA2G4B;ASIC2;MAP2K6
Leishmaniasis	2/70	0.221861	0.783706	0	0	2.30595	3.47208	TGFB2;H2-DMB1
Steroid biosynthesis	1/20	0.224878	0.783706	0	0	4.1203	6.1483	DHCR7
Chemokine signaling pathway	4/192	0.225948	0.783706	0	0	1.67128	2.48595	SHC2;GNG7;GNG8;CCR10
Adipocytokine signaling pathway	2/71	0.226521	0.783706	0	0	2.27242	3.37435	IRS1;PRKAG3
Serotonergic synapse	3/131	0.230623	0.783706	0	0	1.83928	2.69817	PLA2G4B;GNG7;GNG8
Melanoma	2/72	0.231189	0.783706	0	0	2.23984	3.28029	E2F1;FGF10
Metabolism of xenobiotics by cytochrome P450	2/73	0.235863	0.783706	0	0	2.20818	3.18973	ADH1;GSTT1
Glioma	2/74	0.240542	0.783706	0	0	2.1774	3.1025	SHC2;E2F1
Dopaminergic synapse	3/135	0.24405	0.783706	0	0	1.78318	2.51497	GNG7;GNG8;GRIN2B
Proximal tubule bicarbonate reclamation	1/22	0.244385	0.783706	0	0	3.72751	5.25211	CAR2
Gastric acid secretion	2/75	0.245225	0.783706	0	0	2.14746	3.01843	CHRM3;CAR2
Pathways of neurodegeneration	8/472	0.249379	0.783706	0	0	1.357	1.88458	WNT10B;CHRM3;HIP1;FZD7;WNT5A;SNCAIP;GRIN2B;MAP2K6
Bacterial invasion of epithelial cells	2/76	0.249912	0.783706	0	0	2.11834	2.93739	SHC2;WASF1
Pancreatic cancer	2/76	0.249912	0.783706	0	0	2.11834	2.93739	TGFB2;E2F1
Arrhythmogenic right ventricular cardiomyopathy	2/77	0.254601	0.783706	0	0	2.08999	2.85922	SLC8A3;CACNB2
Alcoholism	4/205	0.261486	0.783706	0	0	1.56215	2.09542	SHC2;GNG7;GNG8;GRIN2B
Vascular smooth muscle contraction	3/143	0.271246	0.783706	0	0	1.6806	2.19273	EDN3;PLA2G4B;ADRA1B
Asthma	1/25	0.272731	0.783706	0	0	3.26108	4.23702	H2-DMB1
alpha-Linolenic acid metabolism	1/25	0.272731	0.783706	0	0	3.26108	4.23702	PLA2G4B
RNA degradation	2/84	0.287436	0.783706	0	0	1.91089	2.38242	EXOSC7;PABPC4L
Fluid shear stress and atherosclerosis	3/148	0.288413	0.783706	0	0	1.62223	2.01703	KDR;GSTT1;MAP2K6
Collecting duct acid secretion	1/27	0.291038	0.783706	0	0	3.00992	3.71515	CAR2
Phospholipase D signaling pathway	3/149	0.291857	0.783706	0	0	1.61104	1.98398	SHC2;DGKB;PLA2G4B
Arachidonic acid metabolism	2/86	0.296798	0.783706	0	0	1.86521	2.26567	CYP2U1;PLA2G4B
Salivary secretion	2/86	0.296798	0.783706	0	0	1.86521	2.26567	CHRM3;ADRA1B
Cardiac muscle contraction	2/87	0.301472	0.783706	0	0	1.84317	2.2101	SLC8A3;CACNB2
Rheumatoid arthritis	2/87	0.301472	0.783706	0	0	1.84317	2.2101	TGFB2;H2-DMB1
Regulation of actin cytoskeleton	4/220	0.303684	0.783706	0	0	1.45255	1.73111	CHRM3;FGFR4;WASF1;FGF10
Oxytocin signaling pathway	3/153	0.30566	0.783706	0	0	1.56776	1.85824	CACNB2;PLA2G4B;PRKAG3
GABAergic synapse	2/89	0.310805	0.783706	0	0	1.80061	2.10418	GNG7;GNG8
Transcriptional misregulation in cancer	4/223	0.312224	0.783706	0	0	1.43243	1.6674	CDKN2C;LMO2;ETV5;RUNX1T1
Kaposi sarcoma-associated herpesvirus infection	4/224	0.315076	0.783706	0	0	1.42585	1.64677	GNG7;E2F1;GNG8;MAP2K6
GnRH signaling pathway	2/90	0.315462	0.783706	0	0	1.78006	2.05369	PLA2G4B;MAP2K6
Circadian rhythm	1/30	0.317641	0.783706	0	0	2.69814	3.09432	PRKAG3
Morphine addiction	2/91	0.320111	0.783706	0	0	1.75997	2.00476	GNG7;GNG8
Fc gamma R-mediated phagocytosis	2/92	0.324754	0.783706	0	0	1.74033	1.95733	PLA2G4B;WASF1
Taste transduction	2/92	0.324754	0.783706	0	0	1.74033	1.95733	CHRM3;ASIC2
Alzheimer disease	6/369	0.325039	0.783706	0	0	1.29715	1.45775	WNT10B;CHRM3;IRS1;FZD7;WNT5A;GRIN2B
Hematopoietic cell lineage	2/94	0.334013	0.785453	0	0	1.70232	1.86672	CD1D1;H2-DMB1
Mucin type O-glycan biosynthesis	1/32	0.334821	0.785453	0	0	2.52381	2.76145	GALNT10
TGF-beta signaling pathway	2/95	0.338629	0.785453	0	0	1.68393	1.82344	GREM2;TGFB2
Hepatitis B	3/163	0.340242	0.785453	0	0	1.46903	1.58375	TGFB2;E2F1;MAP2K6
Starch and sucrose metabolism	1/34	0.351571	0.788526	0	0	2.37061	2.4781	ENPP1
Glycerophospholipid metabolism	2/98	0.352417	0.788526	0	0	1.63106	1.7011	DGKB;PLA2G4B
Tight junction	3/167	0.354058	0.788526	0	0	1.4329	1.48777	CD1D1;PRKAG3;AMOT
Prostate cancer	2/99	0.356992	0.788526	0	0	1.61416	1.66266	E2F1;ETV5
DNA replication	1/35	0.359787	0.788526	0	0	2.30077	2.35194	DNA2
AGE-RAGE signaling pathway in diabetic complications	2/101	0.366105	0.788526	0	0	1.58139	1.58904	TGFB2;VEGFD
Longevity regulating pathway	2/102	0.370643	0.788526	0	0	1.5655	1.55378	IRS1;PRKAG3
mRNA surveillance pathway	2/102	0.370643	0.788526	0	0	1.5655	1.55378	PABPC4L;PAPOLB
Aldosterone-regulated sodium reabsorption	1/38	0.38382	0.793444	0	0	2.1139	2.02423	IRS1
Amoebiasis	2/107	0.393134	0.793444	0	0	1.49057	1.39161	TGFB2;CD1D1
Glycine, serine and threonine metabolism	1/40	0.39934	0.793444	0	0	2.00529	1.84074	GAMT
Nicotine addiction	1/40	0.39934	0.793444	0	0	2.00529	1.84074	GRIN2B
Tyrosine metabolism	1/40	0.39934	0.793444	0	0	2.00529	1.84074	ADH1
Human cytomegalovirus infection	4/255	0.403828	0.793444	0	0	1.24776	1.13143	GNG7;E2F1;GNG8;MAP2K6
Bladder cancer	1/41	0.406954	0.793444	0	0	1.95506	1.75771	E2F1
Nicotinate and nicotinamide metabolism	1/41	0.406954	0.793444	0	0	1.95506	1.75771	ENPP1
Cellular senescence	3/183	0.408819	0.793444	0	0	1.30447	1.16682	TGFB2;E2F1;MAP2K6
Chemical carcinogenesis	4/257	0.40952	0.793444	0	0	1.23777	1.10505	E2F1;GSTT1;CDC6;FGF10
TNF signaling pathway	2/113	0.419632	0.799815	0	0	1.40957	1.22404	VEGFD;MAP2K6
Pyruvate metabolism	1/44	0.429223	0.799815	0	0	1.81838	1.53795	ADH1
Drug metabolism	2/118	0.441259	0.799815	0	0	1.34847	1.10321	ADH1;GSTT1
Neurotrophin signaling pathway	2/121	0.454022	0.799815	0	0	1.31427	1.03776	SHC2;IRS1
Cocaine addiction	1/48	0.457624	0.799815	0	0	1.66329	1.30021	GRIN2B
Ether lipid metabolism	1/48	0.457624	0.799815	0	0	1.66329	1.30021	PLA2G4B
Type II diabetes mellitus	1/48	0.457624	0.799815	0	0	1.66329	1.30021	IRS1
Cholesterol metabolism	1/49	0.464502	0.799815	0	0	1.62855	1.24876	CYP27A1
Platelet activation	2/124	0.466617	0.799815	0	0	1.28176	0.977015	TBXA2R;PLA2G4B
Focal adhesion	3/201	0.468642	0.799815	0	0	1.18479	0.897971	SHC2;KDR;VEGFD
ABC transporters	1/50	0.471292	0.799815	0	0	1.59524	1.20006	ABCA17
Linoleic acid metabolism	1/50	0.471292	0.799815	0	0	1.59524	1.20006	PLA2G4B
N-Glycan biosynthesis	1/50	0.471292	0.799815	0	0	1.59524	1.20006	ST6GAL2
Sphingolipid metabolism	1/50	0.471292	0.799815	0	0	1.59524	1.20006	CERS1
AMPK signaling pathway	2/126	0.474918	0.799815	0	0	1.26096	0.938924	IRS1;PRKAG3
Fanconi anemia pathway	1/51	0.477997	0.799815	0	0	1.56325	1.15392	FANCG
Human papillomavirus infection	5/361	0.482132	0.799815	0	0	1.09817	0.801154	WNT10B;TERT;FZD7;WNT5A;E2F1
Osteoclast differentiation	2/128	0.483141	0.799815	0	0	1.24081	0.902627	TGFB2;MAP2K6
Cysteine and methionine metabolism	1/53	0.491154	0.799815	0	0	1.50298	1.06861	ADI1
Mineral absorption	1/54	0.497608	0.799815	0	0	1.47454	1.02915	SLC8A3
Diabetic cardiomyopathy	3/211	0.500704	0.799815	0	0	1.12725	0.779763	TGFB2;TBC1D4;IRS1
Regulation of lipolysis in adipocytes	1/56	0.510272	0.799815	0	0	1.42078	0.955916	IRS1
Purine metabolism	2/136	0.515223	0.799815	0	0	1.16626	0.773411	ENPP1;PDE5A
Malaria	1/57	0.516485	0.799815	0	0	1.39534	0.921913	TGFB2
Pyrimidine metabolism	1/57	0.516485	0.799815	0	0	1.39534	0.921913	ENPP1
Hedgehog signaling pathway	1/58	0.522619	0.799815	0	0	1.37079	0.889509	GLI2
Long-term depression	1/60	0.534655	0.799815	0	0	1.32419	0.829118	PLA2G4B
MicroRNAs in cancer	4/303	0.53559	0.799815	0	0	1.04488	0.652406	TGFB2;IRS1;E2F1;ZFPM2
Endocrine and other factor-regulated calcium reabsorption	1/61	0.540559	0.799815	0	0	1.30205	0.800957	SLC8A3
Allograft rejection	1/62	0.546389	0.799815	0	0	1.28064	0.77405	H2-DMB1
Glycerolipid metabolism	1/62	0.546389	0.799815	0	0	1.28064	0.77405	DGKB
Graft-versus-host disease	1/62	0.546389	0.799815	0	0	1.28064	0.77405	H2-DMB1
GnRH secretion	1/63	0.552145	0.799815	0	0	1.25992	0.748323	CACNA1I
Ovarian steroidogenesis	1/63	0.552145	0.799815	0	0	1.25992	0.748323	PLA2G4B
Epstein-Barr virus infection	3/230	0.558771	0.799815	0	0	1.03189	0.600578	H2-DMB1;E2F1;MAP2K6
Retrograde endocannabinoid signaling	2/148	0.560822	0.799815	0	0	1.06975	0.618691	GNG7;GNG8
Systemic lupus erythematosus	2/148	0.560822	0.799815	0	0	1.06975	0.618691	H2-DMB1;GRIN2B
Aminoacyl-tRNA biosynthesis	1/66	0.56898	0.799815	0	0	1.20159	0.677587	TARSL2
Mitophagy	1/66	0.56898	0.799815	0	0	1.20159	0.677587	E2F1
Glycolysis / Gluconeogenesis	1/67	0.574451	0.799815	0	0	1.18332	0.655964	ADH1
Long-term potentiation	1/67	0.574451	0.799815	0	0	1.18332	0.655964	GRIN2B
Renal cell carcinoma	1/68	0.579852	0.799815	0	0	1.1656	0.635232	TGFB2
Human immunodeficiency virus 1 infection	3/239	0.584828	0.799815	0	0	0.992085	0.532192	GNG7;GNG8;MAP2K6
Amphetamine addiction	1/69	0.585185	0.799815	0	0	1.1484	0.615345	GRIN2B
Type I diabetes mellitus	1/69	0.585185	0.799815	0	0	1.1484	0.615345	H2-DMB1
Non-alcoholic fatty liver disease	2/156	0.589483	0.799815	0	0	1.01376	0.535783	IRS1;PRKAG3
Acute myeloid leukemia	1/70	0.59045	0.799815	0	0	1.1317	0.596258	RUNX1T1
Adherens junction	1/71	0.595649	0.799815	0	0	1.11548	0.577932	WASF1
Glutathione metabolism	1/71	0.595649	0.799815	0	0	1.11548	0.577932	GSTT1
Cortisol synthesis and secretion	1/72	0.600783	0.799815	0	0	1.09971	0.560326	CACNA1I
Non-small cell lung cancer	1/72	0.600783	0.799815	0	0	1.09971	0.560326	E2F1
Prolactin signaling pathway	1/74	0.610855	0.808266	0	0	1.06947	0.527138	SHC2
Renin secretion	1/76	0.620675	0.816281	0	0	1.04085	0.49643	EDN3
Autoimmune thyroid disease	1/78	0.630247	0.823877	0	0	1.01371	0.467972	H2-DMB1
ErbB signaling pathway	1/84	0.657545	0.832143	0	0	0.940142	0.394147	SHC2
Insulin secretion	1/86	0.666191	0.832143	0	0	0.917927	0.372843	CHRM3
Peroxisome	1/86	0.666191	0.832143	0	0	0.917927	0.372843	DECR2
Tuberculosis	2/180	0.667046	0.832143	0	0	0.876002	0.354689	TGFB2;H2-DMB1
Viral myocarditis	1/87	0.670431	0.832143	0	0	0.907207	0.362732	H2-DMB1
Colorectal cancer	1/88	0.674619	0.832143	0	0	0.896734	0.352961	TGFB2
ECM-receptor interaction	1/88	0.674619	0.832143	0	0	0.896734	0.352961	FREM2
PD-L1 expression and PD-1 checkpoint pathway in cancer	1/88	0.674619	0.832143	0	0	0.896734	0.352961	MAP2K6
Th1 and Th2 cell differentiation	1/88	0.674619	0.832143	0	0	0.896734	0.352961	H2-DMB1
Antigen processing and presentation	1/89	0.678753	0.832143	0	0	0.886499	0.343517	H2-DMB1
PPAR signaling pathway	1/89	0.678753	0.832143	0	0	0.886499	0.343517	CYP27A1
Small cell lung cancer	1/93	0.694773	0.846999	0	0	0.847783	0.308737	E2F1
Viral protein interaction with cytokine and cytokine receptor	1/95	0.702482	0.848196	0	0	0.829661	0.292982	CCR10
Phosphatidylinositol signaling system	1/96	0.706264	0.848196	0	0	0.820886	0.285476	DGKB
Retinol metabolism	1/97	0.709998	0.848196	0	0	0.812293	0.278205	ADH1
Cytokine-cytokine receptor interaction	3/292	0.71745	0.848196	0	0	0.807945	0.26828	BMP3;TGFB2;CCR10
Bile secretion	1/100	0.720917	0.848196	0	0	0.787558	0.257713	CAR2
Toll-like receptor signaling pathway	1/100	0.720917	0.848196	0	0	0.787558	0.257713	MAP2K6
Aldosterone synthesis and secretion	1/102	0.727969	0.848196	0	0	0.771884	0.245071	CACNA1I
Chagas disease	1/103	0.731427	0.848196	0	0	0.764278	0.239033	TGFB2
Glucagon signaling pathway	1/104	0.734843	0.848196	0	0	0.756819	0.233175	PRKAG3
Th17 cell differentiation	1/104	0.734843	0.848196	0	0	0.756819	0.233175	H2-DMB1
Parathyroid hormone synthesis, secretion and action	1/108	0.748075	0.854381	0	0	0.728379	0.211413	MMP15
Protein digestion and absorption	1/108	0.748075	0.854381	0	0	0.728379	0.211413	SLC8A3
cAMP signaling pathway	2/215	0.758516	0.861769	0	0	0.730748	0.201973	EDN3;GRIN2B
Thyroid hormone signaling pathway	1/120	0.783955	0.884409	0	0	0.654528	0.159314	TBC1D4
Natural killer cell mediated cytotoxicity	1/121	0.786705	0.884409	0	0	0.649041	0.155706	SHC2
Sphingolipid signaling pathway	1/124	0.794746	0.884409	0	0	0.633114	0.145447	CERS1
Staphylococcus aureus infection	1/124	0.794746	0.884409	0	0	0.633114	0.145447	H2-DMB1
Lysosome	1/131	0.812353	0.898063	0	0	0.59881	0.124445	GGA2
Estrogen signaling pathway	1/134	0.819431	0.898063	0	0	0.585213	0.116543	SHC2
Yersinia infection	1/134	0.819431	0.898063	0	0	0.585213	0.116543	MAP2K6
Autophagy	1/138	0.828455	0.903391	0	0	0.568011	0.106895	IRS1
Spinocerebellar ataxia	1/141	0.834928	0.905897	0	0	0.555754	0.100264	GRIN2B
Hepatitis C	1/165	0.878673	0.948617	0	0	0.473843	0.0612879	E2F1
Cell adhesion molecules	1/173	0.890517	0.948661	0	0	0.45162	0.0523668	H2-DMB1
Influenza A	1/173	0.890517	0.948661	0	0	0.45162	0.0523668	H2-DMB1
Necroptosis	1/174	0.891914	0.948661	0	0	0.448986	0.0513577	PLA2G4B
Huntington disease	2/302	0.897603	0.948661	0	0	0.516521	0.0557982	HIP1;GRIN2B
Phagosome	1/181	0.901208	0.948661	0	0	0.431371	0.0448708	H2-DMB1
RNA transport	1/184	0.904944	0.948661	0	0	0.424235	0.0423737	PABPC4L
Herpes simplex virus 1 infection	3/454	0.929017	0.968244	0	0	0.513419	0.0378022	H2-DMB1;ZFP982;ZFP663
NOD-like receptor signaling pathway	1/211	0.932824	0.968244	0	0	0.36918	0.0256721	ANTXR2
Lipid and atherosclerosis	1/216	0.93701	0.968244	0	0	0.360502	0.0234546	MAP2K6
Thermogenesis	1/231	0.948073	0.971634	0	0	0.336732	0.017956	PRKAG3
Amyotrophic lateral sclerosis	2/369	0.949246	0.971634	0	0	0.420769	0.0219167	GRIN2B;MAP2K6
Parkinson disease	1/247	0.957746	0.973847	0	0	0.314573	0.0135809	SNCAIP
Salmonella infection	1/252	0.960384	0.973847	0	0	0.308227	0.0124592	MAP2K6
Prion disease	1/268	0.967771	0.97388	0	0	0.289519	0.00948454	GRIN2B
Endocytosis	1/272	0.969393	0.97388	0	0	0.285187	0.00886522	FGFR4
Olfactory transduction	3/1167	0.999964	0.999964	0	0	0.191577	6.84613e-06	SLC8A3;GNG7;OLFR1342

## Sheet: Category6
Term	Overlap	P.value	Adjusted.P.value	Old.P.value	Old.Adjusted.P.value	Odds.Ratio	Combined.Score	Genes
Arrhythmogenic right ventricular cardiomyopathy	4/77	0.00215086	0.236653	0	0	7.91361	48.6045	CACNG6;ACTN3;ATP2A1;CACNA1S
Cardiac muscle contraction	4/87	0.00335145	0.236653	0	0	6.95664	39.6415	CACNG6;ATP1B4;ATP2A1;CACNA1S
Adrenergic signaling in cardiomyocytes	5/152	0.00448533	0.236653	0	0	4.92997	26.6561	CACNG6;ATP1B4;ATP2A1;CACNA1S;MAPK13
Arginine and proline metabolism	3/54	0.00654369	0.236653	0	0	8.44331	42.4635	GATM;CKM;NOS1
Calcium signaling pathway	6/240	0.00717129	0.236653	0	0	3.72745	18.4049	RYR1;MYLK2;ATP2A1;CACNA1S;NOS1;CASQ1
Signaling pathways regulating pluripotency of stem cells	4/140	0.0173621	0.425887	0	0	4.23422	17.1633	FZD10;ISL1;MYF5;MAPK13
MAPK signaling pathway	6/294	0.0180679	0.425887	0	0	3.02022	12.122	CACNG6;IGF2;HSPB1;CACNA1S;PTPN7;MAPK13
Oxytocin signaling pathway	4/153	0.0231935	0.470947	0	0	3.86224	14.537	RYR1;CACNG6;MYLK2;CACNA1S
Hypertrophic cardiomyopathy	3/91	0.0265648	0.470947	0	0	4.88414	17.7205	CACNG6;ATP2A1;CACNA1S
Dilated cardiomyopathy	3/94	0.0288714	0.470947	0	0	4.72241	16.7405	CACNG6;ATP2A1;CACNA1S
Salmonella infection	5/252	0.0332067	0.470947	0	0	2.91915	9.9397	MYLPF;NAIP2;TLR6;TUBA4A;MAPK13
cGMP-PKG signaling pathway	4/173	0.0342507	0.470947	0	0	3.40172	11.4776	MYLK2;ATP1B4;ATP2A1;CACNA1S
Prion disease	5/268	0.0414913	0.526621	0	0	2.73932	8.71726	RYR1;CAV3;CACNA1S;TUBA4A;MAPK13
Pathways of neurodegeneration	7/472	0.0500294	0.581949	0	0	2.17875	6.52568	RYR1;ATP2A1;FZD10;CACNA1S;NOS1;TUBA4A;MAPK13
Proteoglycans in cancer	4/205	0.0573574	0.581949	0	0	2.8555	8.16233	CAV3;IGF2;FZD10;MAPK13
Platelet activation	3/124	0.0574802	0.581949	0	0	3.54617	10.129	APBB1IP;MYLK2;MAPK13
VEGF signaling pathway	2/58	0.0631469	0.581949	0	0	5.08813	14.0549	HSPB1;MAPK13
Long-term depression	2/60	0.0670111	0.581949	0	0	4.91218	13.2771	RYR1;NOS1
Purine metabolism	3/136	0.0716011	0.581949	0	0	3.22426	8.50122	ENTPD2;NT5C1B;AMPD1
Apelin signaling pathway	3/137	0.0728422	0.581949	0	0	3.20003	8.38235	RYR1;MYLK2;NOS1
Spinocerebellar ataxia	3/141	0.0779026	0.581949	0	0	3.10665	7.92908	RYR1;MYOD1;ATP2A1
Fc epsilon RI signaling pathway	2/66	0.0790517	0.581949	0	0	4.45031	11.2934	ALOX5;MAPK13
Glycolysis / Gluconeogenesis	2/67	0.0811201	0.581949	0	0	4.38163	11.0059	ENO3;FBP2
Thyroid hormone synthesis	2/74	0.0960481	0.638201	0	0	3.95424	9.26441	DUOXA2;ATP1B4
Gastric acid secretion	2/75	0.0982409	0.638201	0	0	3.89987	9.049	MYLK2;ATP1B4
Alzheimer disease	5/369	0.120219	0.638201	0	0	1.96903	4.17127	ATP2A1;FZD10;CACNA1S;NOS1;TUBA4A
Insulin secretion	2/86	0.123229	0.638201	0	0	3.38729	7.09199	ATP1B4;CACNA1S
Salivary secretion	2/86	0.123229	0.638201	0	0	3.38729	7.09199	ATP1B4;NOS1
One carbon pool by folate	1/19	0.125834	0.638201	0	0	7.87341	16.32	FTCD
Arginine biosynthesis	1/20	0.132003	0.638201	0	0	7.45865	15.1033	NOS1
GnRH signaling pathway	2/90	0.132665	0.638201	0	0	3.23267	6.52976	CACNA1S;MAPK13
Phagosome	3/181	0.136064	0.638201	0	0	2.40364	4.79436	NOS1;TLR6;TUBA4A
Proximal tubule bicarbonate reclamation	1/22	0.144211	0.638201	0	0	6.74762	13.0666	ATP1B4
Circadian entrainment	2/98	0.151996	0.638201	0	0	2.96208	5.58027	RYR1;NOS1
Vitamin digestion and absorption	1/24	0.156248	0.638201	0	0	6.16025	11.4353	APOB
Toll-like receptor signaling pathway	2/100	0.156913	0.638201	0	0	2.90134	5.37347	TLR6;MAPK13
Bile secretion	2/100	0.156913	0.638201	0	0	2.90134	5.37347	ATP1B4;UGT1A7C
Aldosterone synthesis and secretion	2/102	0.16186	0.638201	0	0	2.84302	5.17721	ATP1B4;CACNA1S
Chagas disease	2/103	0.164344	0.638201	0	0	2.81473	5.08282	TLR6;MAPK13
Folate biosynthesis	1/26	0.168118	0.638201	0	0	5.66686	10.1045	MOCOS
Histidine metabolism	1/26	0.168118	0.638201	0	0	5.66686	10.1045	FTCD
Focal adhesion	3/201	0.169402	0.638201	0	0	2.15865	3.83264	MYLPF;MYLK2;CAV3
Maturity onset diabetes of the young	1/27	0.17399	0.638201	0	0	5.44863	9.52833	NKX6-1
Toxoplasmosis	2/110	0.181913	0.638201	0	0	2.63136	4.48444	ALOX5;MAPK13
Fatty acid elongation	1/29	0.185612	0.638201	0	0	5.05893	8.51974	ELOVL4
Pancreatic secretion	2/114	0.192075	0.638201	0	0	2.53687	4.18551	ATP1B4;ATP2A1
cAMP signaling pathway	3/215	0.194006	0.638201	0	0	2.01466	3.30378	ATP1B4;ATP2A1;CACNA1S
Lipid and atherosclerosis	3/216	0.195797	0.638201	0	0	2.0051	3.26967	TLR6;APOB;MAPK13
Ascorbate and aldarate metabolism	1/31	0.197071	0.638201	0	0	4.72119	7.66812	UGT1A7C
Growth hormone synthesis, secretion and action	2/116	0.197184	0.638201	0	0	2.49211	4.04624	CACNA1S;MAPK13
Leukocyte transendothelial migration	2/118	0.20231	0.638201	0	0	2.4489	3.91323	MYLPF;MAPK13
Thyroid hormone signaling pathway	2/120	0.207451	0.638201	0	0	2.40715	3.7861	ATP1B4;ATP2A1
Pentose phosphate pathway	1/33	0.20837	0.638201	0	0	4.42567	6.9414	FBP2
Biosynthesis of unsaturated fatty acids	1/34	0.21396	0.638201	0	0	4.29134	6.6171	ELOVL4
Pentose and glucuronate interconversions	1/35	0.219511	0.638201	0	0	4.16492	6.31548	UGT1A7C
Fructose and mannose metabolism	1/36	0.225023	0.638201	0	0	4.04571	6.03439	FBP2
Osteoclast differentiation	2/128	0.228142	0.638201	0	0	2.2534	3.33004	PIRA2;MAPK13
Relaxin signaling pathway	2/129	0.23074	0.638201	0	0	2.23554	3.27834	NOS1;MAPK13
Aldosterone-regulated sodium reabsorption	1/38	0.235932	0.638201	0	0	3.82664	5.52648	ATP1B4
Serotonergic synapse	2/131	0.235941	0.638201	0	0	2.20066	3.17813	ALOX5;CACNA1S
FoxO signaling pathway	2/131	0.235941	0.638201	0	0	2.20066	3.17813	FOXG1;MAPK13
Glycine, serine and threonine metabolism	1/40	0.246688	0.656351	0	0	3.63004	5.08072	GATM
Nicotinate and nicotinamide metabolism	1/41	0.252009	0.656351	0	0	3.53911	4.87792	NT5C1B
Apoptosis	2/141	0.262024	0.656351	0	0	2.0413	2.73396	PMAIP1;TUBA4A
Fat digestion and absorption	1/43	0.26254	0.656351	0	0	3.37024	4.50719	APOB
Porphyrin and chlorophyll metabolism	1/43	0.26254	0.656351	0	0	3.37024	4.50719	UGT1A7C
Vascular smooth muscle contraction	2/143	0.267248	0.658147	0	0	2.01214	2.65518	MYLK2;CACNA1S
Fluid shear stress and atherosclerosis	2/148	0.280305	0.670294	0	0	1.94274	2.47093	CAV3;MAPK13
Retrograde endocannabinoid signaling	2/148	0.280305	0.670294	0	0	1.94274	2.47093	CACNA1S;MAPK13
Carbohydrate digestion and absorption	1/48	0.288229	0.679397	0	0	3.01094	3.74561	ATP1B4
Cholesterol metabolism	1/49	0.293259	0.681517	0	0	2.94807	3.61639	APOB
Cushing syndrome	2/162	0.316734	0.710449	0	0	1.77149	2.03667	FZD10;CACNA1S
Mineral absorption	1/54	0.317885	0.710449	0	0	2.66927	3.05916	ATP1B4
Wnt signaling pathway	2/168	0.332233	0.710449	0	0	1.70694	1.88091	RSPO3;FZD10
Pyrimidine metabolism	1/57	0.332249	0.710449	0	0	2.52589	2.78321	NT5C1B
Hepatocellular carcinoma	2/174	0.347633	0.710449	0	0	1.6469	1.74012	IGF2;FZD10
Endocrine and other factor-regulated calcium reabsorption	1/61	0.350936	0.710449	0	0	2.35702	2.46816	ATP1B4
Legionellosis	1/61	0.350936	0.710449	0	0	2.35702	2.46816	NAIP2
Basal cell carcinoma	1/63	0.360083	0.710449	0	0	2.28076	2.32962	FZD10
GnRH secretion	1/63	0.360083	0.710449	0	0	2.28076	2.32962	CACNA1S
Ovarian steroidogenesis	1/63	0.360083	0.710449	0	0	2.28076	2.32962	ALOX5
Tuberculosis	2/180	0.362917	0.710449	0	0	1.5909	1.61251	TLR6;MAPK13
Acute myeloid leukemia	1/70	0.391103	0.710449	0	0	2.04865	1.92324	CEBPE
Leishmaniasis	1/70	0.391103	0.710449	0	0	2.04865	1.92324	MAPK13
RIG-I-like receptor signaling pathway	1/70	0.391103	0.710449	0	0	2.04865	1.92324	MAPK13
p53 signaling pathway	1/72	0.399688	0.710449	0	0	1.99074	1.82565	PMAIP1
Cortisol synthesis and secretion	1/72	0.399688	0.710449	0	0	1.99074	1.82565	CACNA1S
Metabolism of xenobiotics by cytochrome P450	1/73	0.403936	0.710449	0	0	1.963	1.77945	UGT1A7C
Prolactin signaling pathway	1/74	0.408153	0.710449	0	0	1.93601	1.73488	MAPK13
Bacterial invasion of epithelial cells	1/76	0.4165	0.710449	0	0	1.88419	1.6503	CAV3
Renin secretion	1/76	0.4165	0.710449	0	0	1.88419	1.6503	CACNA1S
Pertussis	1/77	0.420629	0.710449	0	0	1.8593	1.61016	MAPK13
B cell receptor signaling pathway	1/81	0.436859	0.710449	0	0	1.76598	1.46249	PIRA2
Diabetic cardiomyopathy	2/211	0.439437	0.710449	0	0	1.35279	1.11235	ATP2A1;MAPK13
NOD-like receptor signaling pathway	2/211	0.439437	0.710449	0	0	1.35279	1.11235	NAIP2;MAPK13
Rap1 signaling pathway	2/214	0.446586	0.710449	0	0	1.33345	1.07492	APBB1IP;MAPK13
RNA degradation	1/84	0.448734	0.710449	0	0	1.70189	1.36377	ENO3
Arachidonic acid metabolism	1/86	0.456512	0.710449	0	0	1.66168	1.30299	ALOX5
Gap junction	1/86	0.456512	0.710449	0	0	1.66168	1.30299	TUBA4A
Rheumatoid arthritis	1/87	0.46036	0.710449	0	0	1.64228	1.27399	IL11
Regulation of actin cytoskeleton	2/220	0.46073	0.710449	0	0	1.29635	1.0046	MYLPF;MYLK2
Neuroactive ligand-receptor interaction	3/358	0.46397	0.710449	0	0	1.19437	0.917197	CHRNA1;CHRND;GRM7
Th1 and Th2 cell differentiation	1/88	0.464181	0.710449	0	0	1.62332	1.24586	MAPK13
Colorectal cancer	1/88	0.464181	0.710449	0	0	1.62332	1.24586	PMAIP1
PD-L1 expression and PD-1 checkpoint pathway in cancer	1/88	0.464181	0.710449	0	0	1.62332	1.24586	MAPK13
Transcriptional misregulation in cancer	2/223	0.467723	0.710449	0	0	1.27856	0.971548	PAX7;CEBPE
GABAergic synapse	1/89	0.467975	0.710449	0	0	1.60479	1.21858	CACNA1S
Progesterone-mediated oocyte maturation	1/90	0.471743	0.710449	0	0	1.58668	1.1921	MAPK13
IL-17 signaling pathway	1/91	0.475484	0.710449	0	0	1.56897	1.16641	MAPK13
Steroid hormone biosynthesis	1/92	0.479199	0.710449	0	0	1.55165	1.14145	UGT1A7C
Taste transduction	1/92	0.479199	0.710449	0	0	1.55165	1.14145	ENTPD2
Amyotrophic lateral sclerosis	3/369	0.483861	0.710449	0	0	1.15782	0.840526	NOS1;TUBA4A;MAPK13
Hematopoietic cell lineage	1/94	0.48655	0.710449	0	0	1.51813	1.09368	IL11
Retinol metabolism	1/97	0.497384	0.719898	0	0	1.47046	1.02696	UGT1A7C
Melanogenesis	1/100	0.507991	0.720577	0	0	1.42569	0.965604	FZD10
AGE-RAGE signaling pathway in diabetic complications	1/101	0.511477	0.720577	0	0	1.41136	0.946247	MAPK13
T cell receptor signaling pathway	1/103	0.518376	0.720577	0	0	1.38354	0.909063	MAPK13
Th17 cell differentiation	1/104	0.521789	0.720577	0	0	1.37004	0.891201	MAPK13
Glucagon signaling pathway	1/104	0.521789	0.720577	0	0	1.37004	0.891201	FBP2
Amoebiasis	1/107	0.531885	0.720577	0	0	1.33106	0.840339	HSPB1
Protein digestion and absorption	1/108	0.535203	0.720577	0	0	1.31856	0.824244	ATP1B4
Chemical carcinogenesis	2/257	0.543075	0.720577	0	0	1.10616	0.675322	CACNA1S;UGT1A7C
C-type lectin receptor signaling pathway	1/112	0.548243	0.720577	0	0	1.27079	0.763789	MAPK13
Cholinergic synapse	1/112	0.548243	0.720577	0	0	1.27079	0.763789	CACNA1S
TNF signaling pathway	1/113	0.551445	0.720577	0	0	1.25937	0.749596	MAPK13
Glutamatergic synapse	1/113	0.551445	0.720577	0	0	1.25937	0.749596	GRM7
HIF-1 signaling pathway	1/114	0.554626	0.720577	0	0	1.24817	0.735747	ENO3
Drug metabolism	1/118	0.567124	0.729318	0	0	1.20525	0.68359	UGT1A7C
Oocyte meiosis	1/119	0.570194	0.729318	0	0	1.19498	0.671311	MAPK13
Neurotrophin signaling pathway	1/121	0.576269	0.731419	0	0	1.17494	0.647604	MAPK13
Sphingolipid signaling pathway	1/124	0.585222	0.736902	0	0	1.14611	0.614043	MAPK13
AMPK signaling pathway	1/126	0.591086	0.736902	0	0	1.12766	0.592914	FBP2
Inflammatory mediator regulation of TRP channels	1/127	0.593988	0.736902	0	0	1.11865	0.582702	MAPK13
Cytokine-cytokine receptor interaction	2/292	0.612645	0.747926	0	0	0.970925	0.475725	IL11;RELT
Yersinia infection	1/134	0.613731	0.747926	0	0	1.0594	0.517197	MAPK13
Dopaminergic synapse	1/135	0.616473	0.747926	0	0	1.05144	0.508625	MAPK13
Insulin signaling pathway	1/139	0.627247	0.755443	0	0	1.02076	0.476096	FBP2
Breast cancer	1/147	0.647902	0.772378	0	0	0.964432	0.418579	FZD10
Phospholipase D signaling pathway	1/149	0.652886	0.772378	0	0	0.951303	0.405591	GRM7
Gastric cancer	1/150	0.655351	0.772378	0	0	0.944871	0.399287	FZD10
mTOR signaling pathway	1/156	0.669784	0.77827	0	0	0.908018	0.363934	FZD10
Non-alcoholic fatty liver disease	1/156	0.669784	0.77827	0	0	0.908018	0.363934	MAPK13
Hepatitis B	1/163	0.685864	0.785886	0	0	0.868474	0.327481	MAPK13
Hippo signaling pathway	1/163	0.685864	0.785886	0	0	0.868474	0.327481	FZD10
Tight junction	1/167	0.694701	0.787561	0	0	0.847375	0.308676	TUBA4A
JAK-STAT signaling pathway	1/168	0.696872	0.787561	0	0	0.842258	0.304185	IL11
Cell adhesion molecules	1/173	0.707497	0.794129	0	0	0.817566	0.282896	CDH15
Axon guidance	1/181	0.723732	0.805786	0	0	0.780913	0.252496	ABLIM2
Cellular senescence	1/183	0.727649	0.805786	0	0	0.772253	0.245527	MAPK13
Pathways in cancer	3/543	0.740645	0.81471	0	0	0.777738	0.233503	IGF2;PMAIP1;FZD10
Neutrophil extracellular trap formation	1/205	0.767261	0.838398	0	0	0.6882	0.182324	MAPK13
Kaposi sarcoma-associated herpesvirus infection	1/224	0.796832	0.85476	0	0	0.628956	0.142843	MAPK13
Viral carcinogenesis	1/227	0.801147	0.85476	0	0	0.620512	0.137574	PMAIP1
Epstein-Barr virus infection	1/230	0.805371	0.85476	0	0	0.612289	0.132532	MAPK13
Thermogenesis	1/231	0.806759	0.85476	0	0	0.609596	0.130899	MAPK13
Ras signaling pathway	1/232	0.808137	0.85476	0	0	0.606926	0.12929	IGF2
Human immunodeficiency virus 1 infection	1/239	0.817515	0.85891	0	0	0.588866	0.118648	MAPK13
Coronavirus disease	1/247	0.827677	0.85891	0	0	0.569483	0.107708	MAPK13
Parkinson disease	1/247	0.827677	0.85891	0	0	0.569483	0.107708	TUBA4A
Human cytomegalovirus infection	1/255	0.837277	0.863442	0	0	0.551322	0.097915	MAPK13
Endocytosis	1/272	0.855949	0.877215	0	0	0.516289	0.080306	CAV3
Huntington disease	1/302	0.883856	0.900224	0	0	0.46412	0.0573005	TUBA4A
PI3K-Akt signaling pathway	1/359	0.922926	0.929663	0	0	0.389086	0.0312073	IGF2
Human papillomavirus infection	1/361	0.924028	0.929663	0	0	0.386885	0.0305688	FZD10
Herpes simplex virus 1 infection	1/454	0.961189	0.961189	0	0	0.305992	0.0121124	ZIM1

## Sheet: Category7
Term	Overlap	P.value	Adjusted.P.value	Old.P.value	Old.Adjusted.P.value	Odds.Ratio	Combined.Score	Genes
Renal cell carcinoma	1/68	0.0465768	0.203447	0	0	22.8691	70.1316	ARNT2
Vascular smooth muscle contraction	1/143	0.0956077	0.203447	0	0	10.7497	25.235	MYH10
Tight junction	1/167	0.110796	0.203447	0	0	9.18443	20.2063	MYH10
Regulation of actin cytoskeleton	1/220	0.143502	0.203447	0	0	6.9431	13.4794	MYH10
Transcriptional misregulation in cancer	1/223	0.14532	0.203447	0	0	6.84823	13.209	ARNT2
Pathways in cancer	1/543	0.319877	0.37319	0	0	2.75958	3.14542	ARNT2
Olfactory transduction	1/1167	0.569145	0.569145	0	0	1.24159	0.699785	NCALD

## Sheet: Genes by Category
Category1	Category2	Category3	Category4	Category5	Category6	Category7
Slc16a1	Slc27a6	Slc13a3	Dll1	Pdlim3	Slc28a2	Myh10
Kcnj15	Atp13a4	Pik3r5	Tifa	Slc8a3	Clec4a3	Khdrbs2
Batf3	Tnfrsf19	Pla1a	P2ry2	Shisa2	Naip2	Nkain1
2024-09-06	Kcnn2	Lcn2	Malt1	Map2k6	Mapk13	D430019H16Rik
Nmral1	Plekha6	Cd14	Zc3h12a	Bex2	Ftcd	Prss35
Tat	Ptpn5	Ncf1	Cd82	Epha7	Clec4a2	Egfem1
Ccnjl	Tppp	Slpi	Slc41a2	St8sia2	Nrk	Gja4
Sesn2	Slit2	Ngp	Deptor	Adh1	Ms4a7	4931428F04Rik
Ddx11	Cemip	Itih4	Sphk1	Lancl3	Elovl4	Nptx1
Il10rb	Cttnbp2	Cd177	Tmem252	Ppp1r16b	Tuba4a	Tenm4
Dmxl2	Rspo2	Ltf	Csf2	Amot	Pstpip2	Arnt2
Gjb4	Spon2	Slfn4	Inhbb	Stxbp4	Adgrd1	Ncald
Fam163a	Fam198a	S100a9	Sbno2	Tdrd5	Apbb1ip	Hpca
Rnft2	Cdh11	Fkbp5	Rab20	Veph1	Tlr6	Syt6
Acer2	Meox2	Csf2rb2	Jade2	Ppp1r3c	Slc13a4
Apitd1	Kank4	Igfbp3	Tgm2	Slc5a3	Kcng1
Adra1a	Thsd7b	Stfa2	Synpo	Zfp462	Gm16486
Cmtm8	Tgfb3	S100a8	Birc3	Irs1	Relt
Syt9	Magix	Aoah	Stx11	Frrs1l	Cebpe
Chga	Rspo4	Lrrc25	Gclc	Ablim3	Lgals3
Slamf1	Slc7a10	Cxcl16	Bcl3	Dgkb	Plbd1
Oasl1	Ndp	Pirb	Fcrlb	Lrrc20	Fetub
Gpr146	Unc5c	Csf3r	Slc26a4	Tmem233	Atp8b4
Lrp8	Mtss1l	Stfa3	Disp2	Runx1t1	Nfam1
Ptpn2	Lmo3	Gm5483	Bhlhe40	Gprasp2	Atp1b4
Prr15	Mex3b	Pigr	Gm7535	Vgll3	Mocos
Tmem98	C530008M17Rik	Wfdc21	Elovl6	Tgfb2	Mybph
Hs6st3	Chst2	Abca13	Sema7a	Lrrc3b	Alox5
Gkn3	Dab1	Stfa2l1	Mat1a	Cyp2u1	Zim1
Stat5a	Gxylt2	Pdcd1	Socs3	Fgf10	Anxa1
Cst7	Cutal	BC100530	Fosl2	Tdrkh	Apob
Zfp454	Aard	Ifitm1	Gch1	Sntg2	Gpr141
BC106179	Tmem108	Crispld2	Proz	Plekhh2	Gpr37l1
Cckar	Lrrc4b	Cfb	Spata13	Tert	Tlr13
Chd3os	Prag1	Hp	Il4ra	Tmem44	Acta1
Slc37a1	Lonrf2	Gas7	Gpx2	Fam13c	Nt5c1b
Piwil2	Prdm8	Tnfrsf1b	Lama1	Tmem136	Hspb1
Kbtbd13	Wisp1	Pak6	Tnip1	Palmd	Serpinb1a
Cyb561	Foxf2	Ccl9	Nfkb2	Sphkap	A530064D06Rik
Tspan1	Wnt11	Spi1	Rbm47	Zfp982	Zc3h12d
Ptp4a1	Epha8	Gfpt2	A4galt	Mtss1	Tmem40
P2rx1	Tmem221	Pglyrp1	Tnfaip3	Cavin2	Nfe2
Cd38	Gpc2	Ikbke	Pde4c	Pgbd5	Nell2
Mcm2	Mgl2	Mmp9	Serpine1	Lmntd1	1110002E22Rik
Rcor2	Kif26b	Fmnl2	Igf2bp2	Wasf1	Ptpn7
Rmi2	Tmem178	Csf2rb	Tspan11	Tmtc4	Fbp2
Pomk	Wnt2	Olfm4	Pim1	A930004D18Rik	Trim9
AC130711.1	Shc3	Hk2	Upp1	Arhgef10	Klhl40
Mthfd1	Wisp2	Ms4a4a	Fgf23	Lrrn3	Ceacam19
Nr1d1	Nxf7	2010005H15Rik	Bdkrb2	Sertad4	Myom3
Map3k14	1700123L14Rik	Mt1	Trib1	Klhl3	Apol11b
Cep57l1	Prokr2	Smoc2	Myd88	Grin2b	Myl1
Tmc5	Dpy19l3	Map3k6	D10Wsu102e	Zkscan16	Pira2
Pygo1	Zmat4	Irak3	Man1a	Cacnb2	Prune2
Pde1a	Mex3a	Chil1	Chst15	Usp13	Cacng6
Serpinb8	Amph	Cd300lf	Il7	Kif17	Cacna1s
Akap17b	Hoxb5	Tnfsf13b	Hpx	Mrgprf	Ugt1a7c
Cd53	Csmd3	C5ar1	Asb4	Cass4	Ppl
Olfr56	Crabp1	Slc11a1	Il17ra	Vmn2r9	Cpxm2
Cbx8	Pde4a	Tlr2	Fam46b	Mesp2	Rspo3
Amz1	Sox11	Wfdc17	Sele	Tbxa2r	Tbx15
Hsf4	Adam12	Il1rn	Serpina3c	Adra1b	S100a6
Pcolce2	Cd248	Ifitm6	Susd6	Mcc	Lmod3
Jam2	Otof	Lcp2	Slc39a14	Gpsm2	Capns2
A730046J19Rik		Trem1	Cd302	Cdc6	Myh1
Raver2		Rac2	Plscr1	Plppr5	Tmem52
Lpl		Slc7a11	Cecr2	Wnt10b	Neb
Glp1r		Fcgr2b	Btbd16	Mpped2	Mybpc1
Oas1e		Pou2f2	Alpk1	Lrrc17	Ckm
Gata3		Ncf4	Psd	Ndnf	Myoz1
Kcnh7		Il1b	Lbp	Tmeff1	Agbl1
Slc7a1		Ggt1	Ptger4	Syt3	Il11
1500009L16Rik		Fgr	Slc11a2	Ssu2	Ampd1
Mcm6		Mmp25	Klf9	Pnmal2	Myh8
Oas2		Lrg1	Nod2	Sytl2	Coro2a
Sstr2		Tarm1	Adamts3	Asz1	Mymx
Cyfip2		Tnfaip2	Cxcl2	Tspan12	AW551984
Efcc1		C3	Usp29	Anp32a	Gatm
Cpxm1		Prmt8	Pgf	St6gal2	Musk
Aif1l		Siglece	Bcl2a1d	Etv5	Pitx3
Alpk2		Xdh	Tox2	1190002N15Rik	Hoxd8
Gng11		Slc2a1	Mpp6	Pag1	Lrtm1
Islr2		Stfa1	Saa4	Gprasp1	Ryr1
Tubg1		Il18rap	Ptpn1	Tex15	Fzd10
Stmn1		Cd244	Nfkbia	9030617O03Rik	Foxg1
Pik3cg		Fth1	Adamtsl2	Vegfd	Myot
Fanci		Peg3	Has2	Pcdh12	Mylpf
Tpcn1		Atp6v0a4	Litaf	Fgfr4	Myog
Grin2c		Pid1	Icam1	Olfr1342	Sim2
Gdpd1		Frmd5	Rnd1	Lrrc3	Trim72
Il2ra		Steap4	Pfkfb3	Efs	Ablim2
Fzd8		Sod2	Spsb1	Cyp27a1	Apobec2
Rxrg		Cdkn1a	Prtn3	Gm2115	Tnnt3
Il12a		Prok2	Il33	Sox17	Scn4a
Gfra4		Nlrp3	St3gal1	Piezo2	Pmaip1
Batf		Pla2g7	Csf1	Papolb	Isl1
Alkal1		Ndrg1	Acvr1b	Rnase6	Cdh15
Tnip2		Fcgr3	Fam205a1	Lmo2	Pax7
Il6		Adam8	Tsku	B3gat1	Sypl2
Cbx2		Piwil4	Plaur	Npy2r	Smtnl1
Rassf2		Eva1c	Apobec3	Dusp10	Jsrp1
Nxph3		Cyp1b1	Il1a	Gm11627	Smpx
Mafb		Madcam1	Pdk4	Dscc1	Hoxc4
Thbs1		Vnn3	Foxo3	9330159F19Rik	Art1
Dcx		Cxcl17	Sftpd	Rnf165	Zdbf2
Cd300e		Saa3	Sybu	Tiam2	Grm7
Cxcl10		Gda	Pxdc1	Lrp3	Fitm1
Fcrl5		Gm5416	Sema6b	Fez1	Prr32
Mettl21e		Ms4a6d	Icosl	Tmem74	Cav3
Ret		C1ra	Il6st	Tbc1d4	Tnni2
Nedd4l		Chil3	Saa1	Adgra3	Klhl31
Dtl		Msr1	Med13l	Gamt	Nos1
Nat8l		Bst1	Pnpla2	Glb1l2	Myh3
Haus8		Vav1	Synpr	Wnt5a	Myf5
Fa2h		Clec4a1	Bicc1	Mmp28	Slitrk3
Tnfrsf11b		Ankrd22	Junb	Tspan13	Cavin4
Gm9920		Ptprj	Nfkbie	Kctd8	Arpp21
Card11		Gpx3	Irx1	Ephb6	Chrdl1
Gpr182		Fpr2	Tspan4	Speg	Hfe2
H6pd		Ampd3	Tmem38b	Grem2	Klhl41
Micall2		Ppm1n	Steap1	Fancg	Actn3
Pcdh15		Mmp8	Runx1	Gli2	Fndc3c1
Msrb2		Vsir	Lipg	Hip1	Barx2
Fam178b		Retnla	Kcne4	D930048N14Rik	Atp2a1
Rhobtb3		Lpcat2	Fhl5	Nxpe2	Myf6
Ifnar2		Atp1b1	Wipf3	Tmeff2	Chrna1
Efna2		4930438A08Rik	Mctp2	Rab27b	Hmcn2
Lgals3bp		Marco	Fgl1	Pde5a	Chrnd
Adrb3		Itgb2l	AA986860	Gipc3	Nkx6-1
Man2a1		Clip4	Rtn4rl2	Pank1	Tceal7
Arsi		Abcb1b	Adora2b	Jph2	Igf2
Olfr558		Rdh12	Sik1	Slitrk6	Srl
Nxpe4		Timp1	Tmem213	Kdr	Cilp
Cacna1a		Ptafr	Bcar3	Bmp3	Myod1
Selenbp1		F10	Cd83	Eef1akmt1	Mylk2
Xkr4		Slfn2	Rgs16	2024-09-04	Eno3
Ckb		Sema4a	Ackr3	Cecr6	Itgb1bp2
Dnah8		Itgam	Fam163b	Fam19a1	Entpd2
Kcnh4		Ebi3	Mcoln2	Gfra2	Duoxa2
Mocs1		C3ar1	Cxcl1	Spin2c	Casq1
Zcwpw1		Cd33	Tcp10b	Zfpm2	Arhgap36
Ifih1		Fyb	Cebpd	Myo16
Gata2		Adora3	Nuak2	Fam171a2
Akr1c14		Slc5a1	Fut4	Grb14
Fcamr		Cfap69	Tmem173	Efnb3
Ccdc8		Padi4	Fas	Pomgnt2
Dynll1		Klhl2	Noct	Cers1
1700023F06Rik		Lilr4b	Rgs4	Unc5a
Adamts15		Camp	Steap2	Kcnh2
Mycn		Snx10	Olfr1033	Tnfaip8l3
Foxd4		Ccl11	Slc10a6	Pabpc4l
Prkg2		Chl1	Neurl3	Lbh
Ppfia2		Arg2	Tuba8	Rem1
Fgfr3		Plek	Lrrc32	Mettl24
Kcna6		Acpp	Cxcl5	Adi1
Ccdc36		Slc15a3	Il34	Mansc4
Mesp1		Cd5l	Rnf149	Tex14
H2-T3		Them5	Plat	Lzts1
Gm14226		Igsf6	Cep85	Plxna3
Enpp2		Soat2	Herpud1	Chrm3
Nrg1		Klhl29	Ccdc184	Tmem255b
Prrxl1		Pik3ap1	Timp3	Cthrc1
Fcmr		Zbtb16	Ccl4	Scn7a
Rfx2		Tgm1	Tnfsf14	Plk2
Ptprt		Sla	Fos	Gga2
Grpr		2024-03-01	Stat3	Zcchc5
Ddc		Asprv1	Rubcnl	Dhcr7
Mcm5		C4b	Actr3b	Tmtc2
Tmem176b		Clec5a	Plxna2	Pxylp1
Dynll2		Syk	Osgin1	Snx22
Tnfrsf8		Htr7	Prkcg	Fat2
Arhgef15		Fpr1	Il1r1	Car2
Hoxb2		Klf15	Cxcl13	Myct1
Zfp641		Cyp7b1	Fam205c	Exoc3l2
H2-Q6		Il1r2	Rasd1	Rimklb
Nuak1		Glul	Irs2	Glrb
Tlr5		Ms4a4d	Acox2	Cdh8
Pfkfb2		Hif3a	Fabp12	Fdxr
Dhrs9		Tsc22d3	Abca1	Nap1l2
Cfh		Ikzf1	Lrrc63	Antxr2
Sectm1a		Ccr1	Orm3	Synm
Zc3hav1l		Ltb4r1	Tnip3	Wscd2
Eif1a		Mxd1	Ninj1	Decr2
Pola1		Fcer1g	Fgl2	Insc
Fbxo48		Trim30b	Scnn1a	Fam181a
Adam3		Slfn1	Arrdc4	Eml1
Fgf18		Retnlg	Rab3c	Tmem150c
Pcdh20		Ccl5	Gnal	Pcyox1l
Efcab8		Fam167a	Mab21l3	Cd1d1
Gpr3		Casp4	Osmr	Abca17
Fxyd5		Ms4a6c	Neu3	Adam33
Dach1		Mgam	Rasl10b	Slc16a5
Mmp13		Lyve1	Bcl2a1b	Smim10l2a
Plac8		Fam107a	Bcl2a1a	Tmem38a
Cep78		Hmox1	Zmynd15	Nicn1
Gm45623		Bcl6	Sdcbp2	Fzd7
Ankdd1a		Clec4e	Relb	Lingo1
Plxna1		Itgb2	Lpar1	Tinag
Zfp114		Fst	Tnfrsf9	Exosc7
Ptpro		Mt2	Dusp2	Cyp46a1
Gnptab		Cybb	Csf3	Tmem218
Gm19426		Tlr1	Svopl	Gng7
Hdhd3		Fcgr4	Slco2a1	Prkag3
Ushbp1		Spic	Dnah17	Gng8
Gbp9		Clec4n	Jak2	Stard9
Gm19684		B430306N03Rik	Mfsd2a	Edn3
Cd72		Acp5	B3gnt3	Mmp15
Negr1		Orm1	Chodl	Pla2g4b
Crtam		Clca3a1	Gcnt4	Tet1
Lpin2		Cyth4	Alpl	Tarsl2
Slc26a7		Ly6c1	Ccl2	Zfp663
Angpt2		Lacc1	Clu	Frem2
Nfil3		Gsr	Samsn1	Trabd2b
Sult1a1		Il1f9	Gjb5	Adamts18
Gjc2		Gpr84	Nfkbiz	Sncaip
Rem2		Tfec	4930562C15Rik	Ros1
Pdgfc		Lilrb4a	Vnn1	Recql4
Slc16a9		Clec4d	C1qtnf1	Prelid2
Plcb4		Ehf	Bdkrb1	Nradd
Nwd2		Rgs1	Map3k8	Cand2
Kyat1		Hcls1	Zfp36	Gstt1
Cyp11a1		Mfsd7a	Trpv4	Dna2
Kng2		Dfna5	Noxa1	Cacna1i
Tal2		Serpina3g	Cxcl3	Shc2
Pklr		Mkx	Mvd	Islr
Phf24		Mefv	Nos2	Sez6l
Best3		Cxcr2	Per1	Ttc21b
Cyp2b10		Alox5ap	Klf13	H2-DMb1
Htr2a		Serpina3m	Cd80	Enpp1
Scnn1g		Pilra	Lpin1	Nol3
Hsd17b1		AA467197	Ackr1	Ripply3
Paqr4		Celsr3	Selp	Homer3
Gal3st2		Rasa4	Lcp1	B230118H07Rik
Krtap17-1		Il6ra	Ocstamp	2810408A11Rik
Lhfpl2		Zbtb7c	Ccl3	Fam171a1
Bnip3		Olfr920	Ngfr	E2f1
Mrps6		Gm5150	Slc4a8	Zfp395
Bach1		BC117090	Errfi1	Galnt10
Evc		Ccr5	Ier3	Rasal2
Cd44		Selplg	Slc7a5	Zfp575
Dtx3l		Psg16	Etv6	Asic2
Tsks		Pnpla1	Ksr1	Cdkn2c
Ly6g6f		Gpr35	Srgn	Trim36
Sall2		Slc16a3	Gk	Rbbp8nl
Nrip3		Ifi204	Cldn2	Arvcf
Sbk1		Trem3	Ch25h	Ccr10
Gm9918		Nckap1l	Ly6a	Aldh4a1
Erbb3		Tnfrsf11a	Serpina3b	Rims4
Ung		Tnf	Ppp1r2	Otud1
Hoxa1		Fam3b	Taf4b	Sema4f
Draxin		Serpina3n	Cfap53	Fam210b
Mgst1		Mymk	Shc4	Arhgef19
Atp5s		Astl	Bmf	Dnph1
Mccc2		Gas1	Parp3
Siglecg		Fam105a	Nadk
Prkdc		Lin28a	Ramp3
Rad54b		Ceacam10	Por
Ppard		Lemd1	Sgms1
Plk3		Adap2	Fabp5
Gm10549		Themis2	Sntb2
Zfp607b		Cfp	B4galnt1
Elf3		Adgrg3	Ccl20
Slc7a2		Ifi207	A430105I19Rik
Fzd2		C1s1	Adam9
Nrap		Ccl7	Rapgef5
Sema5b		Hrh2	Tinagl1
C1qtnf2		Psd4	Cx3cl1
Trim30a		Ear6	Ifngr2
Lyrm1		Sectm1b	Gca
Meox1		Il23r	Lvrn
Sox4		Ceacam18	Hck
Lrrc7		9930022D16Rik	Cyp4v3
Papss1		Ptpn6	Myc
Slc28a1		Acod1	Ifitm7
Cldn8		Apod	Dtx4
Adra2b		Ly6c2	Gzmb
S1pr5		Milr1	Itga7
Slc5a12		Pstpip1	Apol6
Pygm		Lypd6b	1700029H14Rik
Skint3		Rab32	Slc43a3
Psrc1		Tyrobp	Aoc1
Liph		Glp2r	Csrnp1
Exo1		Aqp3	Slco1a5
Chst11		Gm14548	Pdyn
Plagl2		Fga	Saa2
Gadd45b		Sntg1	Mmp19
Prrx2		Emilin2	Entpd3
Mdm1		Ncf2	Slc2a6
Cmc2		Arhgap30	Tacc1
Hcn4		Dok3	Gramd2
Nampt		Lpxn	Fut2
Smim3		Scara5	Prr15l
Galm		P2ry13	Ly6i
Dusp1		AI593442	Gdpd2
Txnrd1		Jchain	Tusc5
Zfp286		Adtrp	Mrgpra2b
Sh3bp2		Ccl6	Gm6377
Pard6b		Arhgdib	N4bp1
Lrr1		Rtl1	Lrp4
Cnih3		Cdh23	Apol8
Ovgp1		C1qb	a
Slc7a6		Il27	Ifitm3
Etfbkmt		Atp7b	Serpina3i
Cdk5rap2		Nr1d2	Birc2
Mdga1		Ly9	Car13
C7		Plet1	Cd163l1
Tmem143		Sirpb1b	Dusp16
Ifi47		Fmnl1	Vmp1
Trpc3		Cpa6	Agxt
Gm4951		Sprr2d	Itih1
Rnf43		Dgat2	0610040J01Rik
Cpt1c		Fermt3	Slc12a3
Atf3		Cacng1	Togaram2
Gm4841		Sfrp1	Tmem268
Ankmy2		Thbs4	B4galt5
Uchl1		Clnk	Nek6
Spats2l		Wfdc8	Prkca
Pomt1		Gm21188	Tpd52
Nckap5		Rassf4	F7
Henmt1		Grina	Morc1
A730049H05Rik		Cd52	Stra6
Prtg		Ptprc	Nefm
Dusp26		Adgre1	Rragd
Tmem243			Rap1gap
Mrc1			Fcer2a
BC052040			S1pr1
Il20rb			Sdc4
Anks6			Stc2
Asns			Pim2
Kcnq2			Efhd2
Gtf2i			Clmp
N4bp2l1			Adrb2
Slc3a2			Ddi2
Mgp			Ccdc63
Rnf182			Abcc4
Cd274			Spidr
Ethe1			Vgf
Parp9			Bhlhe22
Dgki			Rhov
Tmc7			Pcdh9
Tgtp1			Egfr
Ankrd26			Fezf2
Cebpb			Olr1
Nrep			2024-03-03
B2m			Ddit4
Pfkm			Ifngr1
Vwa5a			Jak3
Lox			Porcn
Adgrb2			Osm
Grip2			Arid5a
Rdh1			Sall1
Fndc4			Scimp
Tnfsf8			Adamts14
Ern1			Ifitm5
Wdr6			Ffar2
Gemin8			Ttc9
Tmem87b			Ifi205
Ap3m2			Maff
Kcp			Kctd12
Zfp46			Nupr1
Palm			Atp13a3
Npas4			Oacyl
Pabpc1l			Mcemp1
Timd4			Ripor2
Syt13			Slc6a14
Hykk			Pdlim1
Ppp1r42			Ifitm2
Rtn4rl1			Cpeb3
Acoxl			Ttc39b
Josd2			Calca
Alms1			Ptges
Vldlr			Mmp3
Hspb2			Mpo
A630001G21Rik			Treml2
Uhrf1			Ranbp9
Atp6v0d2			Jakmip3
Aspg			Aldh1a3
Tg			Fbxl5
Pld1			Sirpb1c
Rdm1			Teddm2
Mbl1			Acr
Camkmt			Ugcg
Scarb2			Ly75
Slamf9			Tha1
Cdca7			BC030500
Bpifb1			Osr1
Stk40			Adgrf3
Zranb3			D230025D16Rik
Prim1			Gpr31b
Tmc3			Serpina3f
Slc7a4			Lpar3
Atp8b1			Gm8281
Hkdc1			Pex11a
Ctnnal1			Ripk2
Hk3			Mbd1
Gm10800			Muc13
Shank1			Rgs9
Slco1a4			Kcnt1
Pcdh17			Npffr2
Mpp3			I830077J02Rik
Rnf19b			Gpr176
Tlr12			Slco3a1
Reln			Apobr
Slc22a12			Ptgs2
Rhoc			Tmem176a
Alk			Gcnt2
Kcnk3			Tmem132e
Cryab			Slc25a33
Scrn2			Best1
Lrrc57			Folh1
Nox1			Creg2
Olfr1034			Hcar2
Syt17			Sh3gl3
Cacnb3			B4galt1
Cmtm2b			Cmip
Cygb			Mast4
Tma16			Rhbdf2
Eya1			Tmem56
Ccl22			Nt5c1a
Gm8909			Ctsh
Jph3			Slc6a20a
Samd1			Erich3
Kcng4			Trp53inp1
9030624G23Rik			Sh2d5
Plekhf1			E030018B13Rik
Adam32			Mchr1
Skida1			Phyhd1
Colec11			Lrrc8a
Scrg1			4930469K13Rik
Btg1			Prdx6
Gab2			Entpd1
Prcd			Kcng3
Acnat1			Fgg
Klra17			Pcx
2810006K23Rik			Samd3
Tmem237			Slc31a2
Lgmn			Bid
Dcaf12l1			F5
Cyba			Gbp5
Mgll			Ifi211
Ppp1r26			Ctps
Sp140			Mmp12
Txnl4b			Jak1
Galnt15			Aff1
Klhdc8a			Cp
Mslnl			Parp14
Nes			Chrdl2
Trpv6			Il31ra
Ankle1			Medag
2310022B05Rik			Antxrl
Spice1			Nfkbib
Olfr171			Chrna7
Olfr1396			Ehd1
Ctrl			Myrip
Chst8			Dpep1
Arrdc2			Rasgef1b
H2-Ab1			Smad1
Hes2			Il13ra1
H60c			Casp12
Lix1l			Il2rg
Mrln			Pappa
Cotl1			Pik3cd
Tgfbr2			Ddn
Mxd3			Loxl4
Ttpal			Nts
Gm28285			Asap3
Slc9b2			Tnfrsf1a
Alkbh7			F3
Ly6g			Tnfrsf13c
Tdgf1			Slc6a2
Parvg			C1rl
Dut			Pde4b
Cdhr1			Mmp24
Nup210			Adora1
Kntc1			Ccl17
Rhbdd2			Gm35060
Cbr1			Txnip
Sema6c			Tmem120a
L3mbtl1			Nfkbid
Amigo2			Ctsg
Clec2g			Slc16a6
Pclo			Dcst2
C1qc			Shroom2
Slc22a19			Slc2a3
Etnppl			Srxn1
Irf2			Gm3336
Chst10			Ereg
Tiparp			Stap2
Tmem86a			Sh2d2a
Lmo1			Gadd45g
Arhgap33			Ctla4
Tirap			Stxbp6
Foxl1			Gzma
Tll1			Tjp3
Slc19a2			Pde12
Ccl12			Il10
Hist1h1t			Hivep2
Impa2			Hif1a
Rgs7bp			Cd69
Nlrp1b
Sost
Fam234b
Hoxa2
Rasgrp2
Klf12
Zfp14
Mcm4
Chaf1b
Adcy10
Camk4
Slc35g1
Gmfg
Cd47
Clec10a
Hoxb8
Ifit1
Scml2
Chtf18
Gbp6
Was
Slc18b1
Cd300ld
Shisa4
Pcdhac1
Crocc
Tgfbr3
Abhd8
Kirrel3
Apol9a
Il22ra1
Ppargc1a
Srms
Akr1b8
Alas1
Slc28a3
Il21r
Stac
Bcl6b
Mtmr4
Cntrob
Gna13
Rnf125
Rin3
Tub
Trcg1
Ano5
Arpc1b
Kctd7
Map3k4
Pik3r6
Ccdc88b
Vangl2
Fbxo32
Il17re
Rgcc
Ppbp
Sh2b2
Rrad
Arhgef9
Usp18
Il5
Paqr7
2810474O19Rik
Ripor3
Klhl14
Pilrb2
Cry2
Gbp2
Ralgapa2
Epb41l4b
Acp6
Hoxb6
H2-D1
Kcnk5
Cfi
Siae
Hip1r
1810011H11Rik
Serpinb9b
Pnkd
Dhx58
Disp3
Chn1
Esrrb
Jdp2
Gjd3
Pth1r
Clip2
A2ml1
Tbc1d31
Gmnn
Nfasc
5430427O19Rik
Dmkn
Amn
Zfp647
Larp6
Tax1bp1
Radil
AB124611
Mst1r
Zfp558
Shf
Nrcam
Tcf19
Hcn1
Slc9a4
Atp6v1c2
Vipr1
Ctc1
Ms4a6b
Fcnb
Tspan5
Bdh2
Ddit4l
Cx3cr1
Ppdpf
Msi1
Bmp4
Cenpm
Fam169a
Poln
Pold1
Vstm4
Cxcl9
Nod1
Unc13c
Fabp4
Ctsb
Krt23
Fbln7
Hadh
Mmp11
Tmod2
Platr25
Isg15
Gpnmb
Pcdh18
Crebrf
Col22a1
Itgb8
Aldh7a1
4933400A11Rik
Acss3
4930522L14Rik
Rflnb
Slc38a5
Vav3
Smpdl3b
Xrcc2
St6galnac5
Tph1
Tmem229a
Rad51c
Ppm1j
Lage3
Spc24
Dact3
Gm21370
Adamts17
Etv4
Gnao1
Fam26e
H2-Q2
Kcna3
Fndc7
Nkain4
Kcnb1
Arsg
Map1a
Muc4
Nlrp10
Fbxl8
Pcdh10
Cntln
Pask
Gpd1l
Rbm44
Abhd16b
Sat1
Chek2
Tbc1d24
Cd6
Fam189b
Clec14a
Abcc8
Stoml3
Peli2
Tln2
Msrb1
Lgi3
Mns1
9830107B12Rik
B230217C12Rik
Prkcb
Pgr
Pcdhac2
Rnf112
Rhou
Fmo6
Hist3h2ba
Pgd
Apol9b
Mef2c
Ttc38
Mbd4
Cdk15
Crabp2
Ifit3
Exog
Oasl2
Amy1
Mob3c
C130050O18Rik
Gstt3
Eepd1
Oaf
Sesn3
Gchfr
Fam110c
Vwa5b1
Grik4
Prelid3a
Fxyd4
Zfp934
Kazald1
Adam15
Tnk2
Herc6
Sdk2
Dnajc9
Mms22l
Bcan
Il7r
Gnl3
Tubb4a
Muc16
Pim3
Sarm1
H2-Aa
Gm28035
Esm1
Slc22a17
Mmp17
Tmem132a
Gm21976
Tnfaip6
Dgkk
H2-Ob
Six5
Fam212a
Casp1
Spsb4
Gpr20
Ache
Iqce
Megf10
Serinc3
Cep295nl
Samd12
Chmp1b
Sox12
Psph
Tmem14a
Lancl1
Mettl21c
Kcnk4
Crebl2
Ctsc
Pamr1
Orm2
Hoxa5
Flnb
Hcrtr1
Rgs10
Ripk1
Treml4
Vsnl1
Ggct
Rcl1
Ccdc122
Rhog
Fkbp4
Ctnnd2
Rpa1
Grhl1
Cmya5
Ndrg2
Serping1
BC049352
Ces1b
Phlpp1
Ppp1r3a
Gm19345
Grin2a
Bicd1
Mlxip
BC017158
Nlrp6
Fbxw10
Ccdc121
Bfsp1
Sstr3
Syt12
Xrra1
Dclk1
Lrrc55
Slc31a1
Rnf151
H2-Q4
Orai2
Arhgap26
Shh
Fam167b
C1qa
Sgip1
Glb1l3
Ahr
Rsg1
Cyp2c44
Cpeb4
H2-Q7
Gins2
Ntrk3
Mctp1
Ces2e
Fam110b
Trim66
Oas1g
Aass
Dpyd
Srsf12
Gyg
Oas1a
H2-K1
Pld6
Supt3
Rec8
Pimreg
Asb14
Chst1
Srd5a1
Tasp1
Bcat1
Irf7
Cdt1
Smo
4931414P19Rik
Adhfe1
Hpgd
Lrrtm3
Itgae
Snai2
Olfr456
Sfrp2
Gbp3
Zfp618
Zfp879
Helz2
Tacstd2
Pou4f1
Prss22
Apoh
Slc29a4
Cd46
Mgme1
Gm5431
5730596B20Rik
Fam228b
Gpr45
Btbd17
Mex3d
Hic1
H1fx
Glcci1
Sirpb1a
Gem
Atp1a1
Tox3
Gsap
Igsf11
Wdr49
Banp
Gabrp
Gal3st1
Ly96
Sds
C6
Tmie
Fam213b
Ehd2
Sgpp2
Ak1
Insl3
Syne2
Ldhd
Art4
Amt
Anxa8
Ms4a8a
Ppp1r14d
Ciita
Fahd2a
Scamp1
Gpr171
Prr5l
Hcn3
Zfp786
Mgat4a
Swt1
Tnfrsf21
Klhl38
Zfp985
Pik3c2g
Dhtkd1
Klhl13
1810010H24Rik
Fam49a
F2r
Notum
Plekha7
F830016B08Rik
Rpl9-ps6
Hoxa4
Scd1
Ptger3
Tyms
Lypd6
H2-DMa
Shroom1
Qsox1
Ctnnbip1
Tube1
Celf5
Abi1
Yeats2
Ddhd1
Cd24a
Camk1
3425401B19Rik
Angptl6
Ntm
Fosb
Cytip
Lrrc10
Tnfrsf25
B3galt1
Wbp1
4930578I06Rik
Bmp6
Ly6g6d
Ogfrl1
Mcm8
Sp7
Ino80c
BC147527
Hddc3
Gm614
Haus5
1110032F04Rik
Aspdh
Gfra1
Cth
Pgm5
Rad54l
Nab1
Slc9a5
Zc3hav1
Depdc7
Nrg2
Neto2
Rcvrn
Flot1
Npr1
Rgs9bp
Zhx3
Gm17660
Gpd2
Mphosph9
Slfn8
Tmem206
Boll
Ttc23
Ffar4
Abhd17b
Smim11
Podxl2
Pde1b
Mapk8ip1
Kifc5b
Cd68
Sox9
Ncaph
Sytl1
Cep131
Klrb1c
Fancc
Lilra6
Mvp
Mrc2
Pms1
Robo2
Gm11541
Furin
Metrn
Pou2af1
Hcar1
Shd
Fzd1
Paqr6
Epdr1
Ifit3b
Slfn5
Htra4
Macrod2
Rad51
Ddx58
Ephb3
Rnf128
Il10ra
Tnfsf10
Trpc1
Irgm2
Pik3r3
Cebpg
Nanos3
H2afy2
Proser2
Tctex1d4
Capg
Kctd19
Nfe2l2
Plekhn1
Rarb
Ccdc87
Tgoln1
Dzip1
Ace2
Mrap
Slc39a1
Il15ra
Ska2
Inpp5d
Layn
Syne3
Pole
Bard1
Adamtsl4
Pdia4
Disp1
Arhgef25
Scx
Abhd6
Stat2
Tmem192
Zbp1
Lyz1
Fbxl16
Hipk3
Art3
Pdgfd
Cdh16
Plekhg6
Cc2d2a
Nlrc4
Impdh1
Tdo2
Tril
P2ry14
Lrrc31
Gjb6
Sh3glb2
Bpifa1
Espnl
Rassf6
Ankrd24
Tcerg1l
Ipcef1
Lzts3
Fam174b
Siglec1
Clic4
BC035044
Gabra1
Kcnma1
Stra6l
Bmp5
Bean1
Cdk14
Selenom
Lurap1l
Ccdc146
Slc35f4
Glrx
Tet2
Adamts13
Phactr3
Wdr90
Snx20
P2rx2
St8sia4
Stab2
8430408G22Rik
Esyt3
Heatr1
Gucy1b2
Slitrk5
Maged2
Acvr1c
Acot2
Fam49b
Cdc20
Fam131b
Adamts4
Tcf7l2
Rtp4
Gm15448
Slfn3
Prdm1
A3galt2
B630019K06Rik
Cngb1
Elavl2
Vcam1
Cdc34b
Ell
Ctxn1
Atp23
H2-Q1
Ptpn4
Cxxc5
Hells
Sult4a1
Magee2
Mx1
Fmo3
Ldoc1l
Rrs1
Ntrk2
Plxna4
Mapkapk2
Pon1
Efna4
Picalm
Kifc2
Lig1
Abcb4
Mest
Trim30d
Cspg5
Oas3
Ceacam16
Cenph
Kcnj11
Shank3
Slc38a4
Gphb5
Msh6
Tmem154
Pgs1
Itgal
Themis
Atp1a2
Chmp4c
Zfp703
Dnajb13
Zfp809
Btk
Zfp808
Nmnat1
Per2
Dcun1d3
Zfp467
Htra1
Doc2b
Btbd2
Mapkapk3
Ggt6
Padi3
Stmn2
Ccdc42
H2afv
C2
Nrip1
Fn3k
Cntn4
Serpinb2
Znrf3
Fign
Retreg1
L3hypdh
Prr36
Tpgs2
Prg4
Dusp13
Nme4
Pilrb1
Adipor2
Bcl2l12
Rhag
Bcl10
Chek1
Xndc1
Aif1
Mmgt2
Gdf6
4932438H23Rik
Hoxa6
Dlgap1
Lmnb1
Slc25a42
Slc34a2
Anxa7
Zfp882
4930415F15Rik
Cdk2ap1
Fmo2
Dcbld1
Pdzk1ip1
Cyp2e1
Mafk
1700017B05Rik
Slc41a1
Dpysl4
Zhx2
Tead2
Dnah12
Iigp1
Aplp1
Gfi1b
Nppc
Ano8
Frat2
Gins3
Riok3
Pak7
Vangl1
Cd86
Crb1
Cep72
Adam1b
Car9
Baalc
Reg3g
Fibcd1
Gprc5b
Tacr2
Gm10384
Kremen2
Zfp692
1700066B19Rik
Mfsd4b5
Slc25a29
Gm17622
Znfx1
Kcnip3
4930579G24Rik
Cabp4
Fanca
Cenpu
Prf1
Tox
Ddx60
Il1rap
Ifi27
Cyp26b1
Clec12a
Cenpf
Plekhg5
Mpeg1
Arl5c
Fbxl7
Ifi44
Tnr
Zfp248
Cep250
Gm12216
Wfdc3
Prr18
Atg9a
Kif20a
Gm9803
Zfp52
Bora
Dmpk
Slc35e4
BC035947
Rela
Foxd2
Parp1
Mcm3
Tmed5
Axdnd1
Kptn
Tpd52l1
Kdm2b
Cdh24
Mdk
Tecrl
Fbn2
Hist1h1a
Scarb1
Mvk
D2hgdh
Pik3r2
Pnck
Trim56
Rnd2
Kcnd3
Smpd3
Jakmip1
Nr2f1
1700020L24Rik
Fgd1
Stk32c
Sh3rf3
Inmt
Caprin2
Scn9a
Tek
Gpr161
Thbs3
Rtkn
Apc2
1190005I06Rik
Hmmr
Tmem35a
Gbp4
Ogdhl
Igdcc4
Ankfn1
Chaf1a
Msc
Npy1r
Xkr5
Lmnb2
Dok4
Cda
Coro2b
Nova1
Rgs3
Nus1
Mblac2
Nudt1
Tank
Ankrd13b
Cd164l2
Dcaf4
Cntfr
Nfkb1
Hlcs
Fbxo21
Uck2
Slc1a2
Bcl7a
Unc5b
Trpm5
Zbtb3
Slc25a35
Hpcal1
Chia1
Bambi
Hs3st5
Ccdc34
Aqp4
Hebp2
Epor
Kcnn1
Laptm5
Dagla
Akt2
Ly6h
Ccdc3
Kif3a
Sv2a
Sgcg
AI182371
Klk8
Smyd3
Maf
Pafah1b3
Igfbp2
Hspa12b
Tbata
1700016C15Rik
4933405L10Rik
Slc43a2
Mvb12b
Abca8a
Zfyve28
Tnfsf9
2210011C24Rik
Asb11
Lsamp
Selenoh
Cbx7
Kdm1b
Kcnip1
Tle6
Rfc3
Rasl11b
Slc16a13
Snx31
Lhx9
Olfr175-ps1
Acat3
Kcnk1
Hepacam2
Syt8
Casp3
Slc23a2
Smim6
Gpr162
Hr
Lbx2
Zmym3
Ifrd1
Wnt9b
Tgtp2
Fmnl3
Cables1
Tpo
Camk2d
Chst5
Sapcd2
Slco1c1
Fignl1
Abca9
Il17d
Olfr78
P2rx7
Rnf213
Ccdc190
Il12rb1
Clspn
Slc5a10
Cdk5
Pidd1
Caskin1
Nlrp12
Stom
Slain1
Fbxo27
Gm21738
Tubb3
Gng3
Kcna2
Ly6g5c
Akap6
Foxd1
F2rl2
Palm3
4930427A07Rik
Dexi
Mcph1
Pnrc1
Fam181b
Galntl6
Tpst1
Cxadr
Icam5
Sardh
Car12
Slc1a4
Sptbn4
Rad51ap1
Scgb3a2
Cort
Mxra7
Zfp367
Pnliprp1
Neu2
Smarcd3
Tdrd1
Fbp1
G6pdx
Gpt2
Gsdmd
Tigit
Prss36
2024-09-03
Zfp184
Olfr99
Ctgf
Adgb
Cyp4f39
Gabra4
Parp10
Tmem62
Lrfn1
Prpf18
Ttyh3
Atp4b
Ints3
Snx15
Pja1
Ptprd
Elfn1
Rhbdl2
Pawr
H1f0
Zc3h12c
Ttc36
Areg
Sdhaf4
P2ry6
Msh2
Gbp10
Tnn
Rad51ap2
Ntrk1
Zdhhc23
Zfp873
Cep70
Kif14
Jhy
Dars2
Hmga2
Arfgap3
Fgf12
1700067K01Rik
Eme1
Hoxd9
Sntb1
Vip
Il1rl2
Cdc45
Rrp12
Wscd1
Wbp1l
Ms4a14
Xaf1
Prdm5
Cenpa
Ntf3
Adamts7
Lamc3
Sox30
Stox1
Btnl10
Alx4
Ypel4
Tnfrsf26
Sema3f
Hemgn
Palm2
Mettl7a1
Mmp27
Zfp773
Rbp1
Ldha
Prc1
Atp11a
Six4
Tbk1
Cldn4
Sct
Erich6
Gclm
Tspan17
Mdfi
C130074G19Rik
Tmprss4
Olfr550
Adgrl2
Cdca7l
Slc25a18
Ube2f
Pigw
Gpr179
E230025N22Rik
Galr3
Kif26a
Fsbp
Chac1
Neil3
Bcl2l1
Grk1
Lrp2bp
Sema4c
Srgap3
Fcor
Zfp872
Zan
Grik2
Dusp19
Socs2
Snx32
Amigo1
Rcan3
Ypel5
Cd276
Mfsd7c
Wnt7a
Ankrd63
Calr3
Espl1
6720489N17Rik
C1qtnf4
Lefty1
Klk9
Pdzrn4
Fgd2
Eya2
Prlr
Prr13
Tle2
Abcg4
Acer3
Gm14085
Skp2
Pllp
Gm3468
Prkaca
Spatc1
Purg
Ccdc160
Abhd14a
Apbb2
Pate2
Fam198b
Akr1c18
Optn
Tmem106c
Rsad2
Spink5
Oxct1
Tdrd6
Nrros
Vit
4930432K21Rik
Fancd2
Adar
Ifi35
H2-Eb1
Vstm2b
Pole2
Zfp28
Slc39a4
Ptges2
Tmem109
Ptx3
Wdfy1
Cnppd1
Acss1
Nxnl2
Hpcal4
Grhl3
Lonrf3
Rbl1
Gpr152
Zscan18
Snap91
Apold1
Serpina3k
Lsp1
Cdan1
Tmem200a
Rassf8
Itgb3
Mad2l1
Elmsan1
Nlrc5
Gnmt
Cnpy4
Cdc25c
Rhoj
Map3k20
Qdpr
Mgat5b
Dgkg
Mum1
Thbs2
Cd2
Zfp583
Ptpn12
Rab44
1700056E22Rik
Tldc2
Krt87
Gbp7
Pxk
Abhd14b
Fgb
Fancf
Zgrf1
Myo1g
Ngb
Arid5b
Gm266
Dnmt1
Pdgfb
Nudt7
Adcy7
Tbc1d8
Slc27a3
Fhod1
Arr3
Kctd16
Cxx1c
Mylk
Fndc3b
Racgap1
Ssbp3
9930111J21Rik2
Mab21l1
Dlgap3
Slc38a3
Maob
Tyro3
Gsg1l
Itih3
Cyth3
Xlr3a
Spns2
Rab38
Carmil1
Stk33
Aanat
Apoa2
Ubap1l
Fam83d
Ccne1
Lst1
Eif2ak2
D3Ertd751e
Cd55
Gpr37
Gfod1
Irgm1
Inhba
Gprin1
Cyp2t4
Sema3d
Fam129a
Ebpl
Chst3
Ncapd2
Cxcl12
Arhgef17
Pbx3
Snn
Il20ra
Gng12
Dnajc12
2024-03-04
Zscan2
Tap1
2010107G23Rik
Zfp784
Prob1
Ambp
Clint1
Timp4
Ppp1r14c
F13a1
Cd3d
Ranbp3l
Morc4
Gp6
Igdcc3
Reep4
Lrrc1
Aknad1
Abcg3
Stpg4
Dis3l
Zc4h2
Cpne8
Plch2
Gprc6a
Dach2
Asb10
Tmem121
Phf19
Cdc42ep4
Nup210l
Aspm
C1qtnf12
Traf1
Pcdha11
Matn2
Chil4
Grem1
Rrm2
Hgd
Robo4
Asb16
Eva1a
Casc1
Slc23a4
Bahcc1
Cfap206
Ets2
Tshb
Lgals9
Sell
Nck2
Grk3
Lpar5
Ppp1r15b
St8sia6
Plekhs1
Otoa
Tmem196
Pvr
Efcab10
Stk32a
Mib2
Pdxk
Syt7
Stx2
Twist1
Pla2g4a
Syne4
Gm9913
Zfp69
Nalcn
Tdrp
Pakap
Cpne5
Ptgs1
Zbtb12
Zbtb40
Klrb1b
Sytl4
Pclaf
Adk
Gm1673
Prr16
Plxdc1
Ift172
Gpat3
Afg1l
1700014D04Rik
Lrtm2
Gpr85
Cdkl1
Oprm1
Pfkfb1
Mmab
Foxo6
Syt11
Slc35f3
Scgb3a1
4930578C19Rik
Trim43a
Rnaseh2c
Kif7
Ttll12
Ska1
Mcub
Tnfrsf14
Zfp354b
Phyhipl
Ttll1
Ttll5
Mad1l1
Sh3rf2
Nudt2
Cacng4
Txndc2
Tmem37
Ifi206
Lcmt1
Cdca2
Sdcbp
Fam78b
Otub2
Dtd1
Pdzd4
Igtp
Noxo1
Fscn3
Bphl
Coro1a
Atf4
Bcl11b
Kif23
Gm14399
Cacna1b
Gm10647
Sptssa
Dlgap5
Spata9
Mtcl1
Glis2
Vstm5
Ssh3
Tbc1d15
Olfr1417
Ube2t
Klhdc7a
Ceacam1
Aldh3a1
Fcgr1
Mup3
Egflam
Irx5
Havcr1
Phf21b
Cyb5r1
St3gal4
Mfsd6l
Pf4
Sema4d
Nasp
Nap1l5
Stap1
BC024139
Ctif
Ctsk
Oit3
Phactr1
S1pr2
Fam57b
Cryz
Apol7a
Tmem215
Slc46a1
Nynrin
Aldh1l2
Ermap
Iqsec2
Sec14l5
Spag5
Irf9
Enpp4
Il12rb2
Ptch1
Kirrel
Ddah2
Slc4a3
Ms4a4c
D1Ertd622e
Sgsh
Dnah9
Pif1
Ctf1
Cpne9
Trnp1
Smtn
Rpa3
Megf6
Lrrc2
Atp1b3
Lyn
Asap2
Fndc10
Efhc2
Brca1
Chrnb2
Acads
Atp2a3
Chadl
C2cd4d
Itgb5
Apol10b
Entpd4b
Nudt10
Fam126a
Pigz
Agrp
Ndc80
Akna
Cdo1
Dctpp1
Sult5a1
Il18
Hhat
Habp4
Abcc6
Fbxo15
Nadk2
Masp1
Capn11
Fn3krp
L2hgdh
1110065P20Rik
Tpm3-rs7
Tmem132c
Mfrp
Saxo2
Gpr15
Zfp655
Irak4
Adamtsl5
1700001C02Rik
Rock2
Arhgef39
Dact1
Slc1a5
Ptgfr
Tlr3
Stk17b
Rasgrf2
Hoxa3
Stk36
Zfp41
[truncated: 12,592 more rows]
